# Supplementary material for: Influenza A virus induces PI4P production at the endoplasmic reticulum in an ATG16L1-dependent manner to promote the egress of viral ribonucleoproteins
Source: PLoS Biol. 2025 Jul 16;23(7):e3002958. doi: 10.1371/journal.pbio.3002958 (PMC12286409; doi:10.1371/journal.pbio.3002958)
Supplement: S2 File — Separate datasets are listed in separate tabs, as defined in the first tab labeled “S2_File”. (XLSX) [file pbio.3002958.s011.xlsx]

## Sheet: S2_File 
S2_File : Differential analysis of mass spectrometry data from eluates of the proximity labeling experiment.
Without enough values : proteins that have been identified but with insufficient quantified values to make statistics between the two conditions.
PresinInfluenza_AbsInMock : proteins quantitatively present in "Influenza" samples but not in "mock" samples
PresInMock_AbsInInfluenza : proteins quantitatively present in "mock" samples but not in "influenza" samples
FC_inf_to2 : proteins quantified in both "influenza" and "mock" samples, with a FC (fold-change) < 2 between conditions
NonSignif_With_FC_sp_to2 : proteins quantified in both "influenza" and "mock" samples, with a FC > 2, but with an FDR (False Discovery Rate) < 1%
MoreAbInInfluenzaThanInMock : proteins of "PresinInfluenza_AbsInMock" (top of the list) AND proteins more abundant in the "influenza" samples compared to the "mock" samples with a FC > 2 and an FDR < 1% (bottom of the list)
MoreAbInMockThanInInfluenza : proteins of "PresinMock_AbsInInfluenza" (top of the list) AND proteins more abundant in the "mock" samples compared to the "influenza" samples with a FC > 2 and an FDR < 1 % (bottom of the list)
RAB : RAB proteins and RAB effectors present of the MoreAbInInfluenzaThanInMock and MoreAbInMockThanInInfluenza categories
MoreAbInOneOrTheOther : proteins more abundant in either the "influenza" or the "mock" samples (proteins of "MoreAbInInfluenzaThanInMock"+ proteins of "MoreAbInMockThanInInfluenza")
DataVolcano : proteins and their data represented in the volcano plot (Fig 3A)
Imputation : intensities after the log2, normalisation and imputation steps of the data analysis pipeline
Parameter Analysis : parameters related to the statistical analysis
Sample Correlation : correlation matrix between the log2(intensities) of each sample
SamplCorrAfterNormImput: correlation matrix between the log2(intensities) of each sample after normalisation and imputation of missing values

## Sheet: without_enough_values
Uniprot accession	Protein name	Gene name	Fasta.headers	Majority.protein.IDs	Mol.weight.kDa.	Intensity	Intensity.Input.F.1	Intensity.Input.F.2	Intensity.Input.F.3	Intensity.Input.F.4	Intensity.Input.M.1	Intensity.Input.M.2	Intensity.Input.M.3	Intensity.Input.M.4	Intensity.Input.R.1	Intensity.Input.R.2	Intensity.Input.R.3	Intensity.Input.R.4	Intensity.IP.F.1	Intensity.IP.F.2	Intensity.IP.F.3	Intensity.IP.F.4	Intensity.IP.M.1	Intensity.IP.M.2	Intensity.IP.M.3	Intensity.IP.M.4	Intensity.IP.R.1	Intensity.IP.R.2	Intensity.IP.R.3	Intensity.IP.R.4
A0A024RBG1	NUD4B_HUMAN	NUDT4B	sp|A0A024RBG1|NUD4B_HUMAN Diphosphoinositol polyphosphate phosphohydrolase NUDT4B OS=Homo sapiens OX=9606 GN=NUDT4B PE=3 SV=1;sp|Q9NZJ9|NUDT4_HUMAN Diphosphoinositol polyphosphate phosphohydrolase 2 OS=Homo sapiens OX=9606 GN=NUDT4 PE=1 SV=2	A0A024RBG1;Q9NZJ9	20.434	867020000	0	0	0	0	779750000	15472000	11615000	8015100	12246000	12044000	9799900	18074000	0	0	0	0	0	0	0	0	0	0	0	0
P0DPI2	GAL3A_HUMAN	GATD3	sp|P0DPI2|GAL3A_HUMAN Glutamine amidotransferase-like class 1 domain-containing protein 3, mitochondrial OS=Homo sapiens OX=9606 GN=GATD3 PE=1 SV=1;sp|A0A0B4J2D5|GAL3B_HUMAN Putative glutamine amidotransferase-like class 1 domain-containing protein 3B, mit	P0DPI2;A0A0B4J2D5	28.17	12405000000	1071100000	1131200000	1402400000	1126300000	1227300000	1029500000	796140000	1072700000	816270000	649720000	918910000	1163800000	0	0	0	0	0	0	0	0	0	0	0	0
A0A0B4J2F0	PIOS1_HUMAN	PIGBOS1	sp|A0A0B4J2F0|PIOS1_HUMAN Protein PIGBOS1 OS=Homo sapiens OX=9606 GN=PIGBOS1 PE=1 SV=1	A0A0B4J2F0	6.3133	390730000	35381000	37423000	33747000	35188000	42947000	19489000	28185000	25845000	36441000	19120000	29624000	47338000	0	0	0	0	0	0	0	0	0	0	0	0
A0A0U1RRL7	MMPOS_HUMAN	MMP24OS	sp|A0A0U1RRL7|MMPOS_HUMAN Protein MMP24OS OS=Homo sapiens OX=9606 GN=MMP24OS PE=1 SV=1	A0A0U1RRL7	7.6794	67384000	0	12923000	9198400	7501600	0	0	0	0	7924500	10613000	0	8467500	0	0	0	0	0	0	0	0	0	4646700	0	6109800
A0AVT1	UBA6_HUMAN	UBA6	sp|A0AVT1|UBA6_HUMAN Ubiquitin-like modifier-activating enzyme 6 OS=Homo sapiens OX=9606 GN=UBA6 PE=1 SV=1	A0AVT1	117.97	1823800000	9719600	36334000	29933000	31723000	141540000	116430000	102230000	101160000	231230000	167640000	368310000	487560000	0	0	0	0	0	0	0	0	0	0	0	0
A1L3X0	ELOV7_HUMAN	ELOVL7	sp|A1L3X0|ELOV7_HUMAN Elongation of very long chain fatty acids protein 7 OS=Homo sapiens OX=9606 GN=ELOVL7 PE=1 SV=1	A1L3X0	33.356	341080000	33641000	34333000	34534000	21549000	30109000	17274000	13470000	17892000	28377000	23027000	39799000	44372000	0	2705300	0	0	0	0	0	0	0	0	0	0
A3KMH1	VWA8_HUMAN	VWA8	sp|A3KMH1|VWA8_HUMAN von Willebrand factor A domain-containing protein 8 OS=Homo sapiens OX=9606 GN=VWA8 PE=1 SV=2	A3KMH1	214.82	1407100000	144090000	191930000	197040000	189100000	126410000	94554000	76434000	65014000	96041000	67919000	60565000	98027000	0	0	0	0	0	0	0	0	0	0	0	0
A5PLL7	PDES1_HUMAN	PEDS1	sp|A5PLL7|PDES1_HUMAN Plasmanylethanolamine desaturase OS=Homo sapiens OX=9606 GN=PEDS1 PE=1 SV=3	A5PLL7	31.135	412070000	29026000	40656000	26004000	18500000	31363000	45805000	28981000	40126000	21005000	19675000	39306000	71621000	0	0	0	0	0	0	0	0	0	0	0	0
A6NCE7	MP3B2_HUMAN	MAP1LC3B2	sp|A6NCE7|MP3B2_HUMAN Microtubule-associated proteins 1A/1B light chain 3 beta 2 OS=Homo sapiens OX=9606 GN=MAP1LC3B2 PE=2 SV=1;sp|Q9GZQ8|MLP3B_HUMAN Microtubule-associated proteins 1A/1B light chain 3B OS=Homo sapiens OX=9606 GN=MAP1LC3B PE=1 SV=3;sp|Q9H4	A6NCE7;Q9GZQ8;Q9H492	14.628	1915600000	273450000	237710000	216080000	183600000	147370000	106910000	95984000	120620000	120000000	95168000	144460000	174240000	0	0	0	0	0	0	0	0	0	0	0	0
A6NDG6	PGP_HUMAN	PGP	sp|A6NDG6|PGP_HUMAN Glycerol-3-phosphate phosphatase OS=Homo sapiens OX=9606 GN=PGP PE=1 SV=1	A6NDG6	34.006	1309100000	22062000	31097000	225480000	31580000	152840000	104910000	76064000	95286000	176510000	121960000	98887000	172460000	0	0	0	0	0	0	0	0	0	0	0	0
A6NHL2	TBAL3_HUMAN	TUBAL3	sp|A6NHL2|TBAL3_HUMAN Tubulin alpha chain-like 3 OS=Homo sapiens OX=9606 GN=TUBAL3 PE=1 SV=2	A6NHL2	49.908	1610200000	96884000	123610000	80341000	50988000	141020000	127750000	131500000	95195000	172560000	157780000	178890000	253740000	0	0	0	0	0	0	0	0	0	0	0	0
A6NHR9	SMHD1_HUMAN	SMCHD1	sp|A6NHR9|SMHD1_HUMAN Structural maintenance of chromosomes flexible hinge domain-containing protein 1 OS=Homo sapiens OX=9606 GN=SMCHD1 PE=1 SV=2	A6NHR9	226.37	3474300000	252540000	232480000	214110000	234800000	335230000	214430000	154960000	203250000	422870000	325950000	444190000	433780000	0	0	0	0	0	0	0	0	2126400	0	0	3524900
A6NIH7	U119B_HUMAN	UNC119B	sp|A6NIH7|U119B_HUMAN Protein unc-119 homolog B OS=Homo sapiens OX=9606 GN=UNC119B PE=1 SV=1	A6NIH7	28.136	150520000	0	23768000	8860200	0	25889000	30515000	30756000	30733000	0	0	0	0	0	0	0	0	0	0	0	0	0	0	0	0
A6NJ78	MET15_HUMAN	METTL15	sp|A6NJ78|MET15_HUMAN 12S rRNA N4-methylcytidine (m4C) methyltransferase OS=Homo sapiens OX=9606 GN=METTL15 PE=1 SV=1	A6NJ78	46.121	260790000	9171800	10160000	0	10660000	18947000	19356000	17596000	11133000	31995000	33738000	55911000	41211000	0	0	0	916980	0	0	0	0	0	0	0	0
A8CG34	P121C_HUMAN	POM121C	sp|A8CG34|P121C_HUMAN Nuclear envelope pore membrane protein POM 121C OS=Homo sapiens OX=9606 GN=POM121C PE=1 SV=3	A8CG34	125.09	2229100000	106130000	92023000	107230000	113840000	131130000	81068000	74919000	86400000	59416000	41427000	60995000	64483000	74591000	70784000	61782000	46622000	181500000	160000000	125420000	107140000	113320000	98772000	74141000	95970000
A8MQB3	CQ051_HUMAN	LINC02693	sp|A8MQB3|CQ051_HUMAN Putative uncharacterized protein LINC02693 OS=Homo sapiens OX=9606 GN=LINC02693 PE=5 SV=1	A8MQB3	24.325	0	0	0	0	0	0	0	0	0	0	0	0	0	0	0	0	0	0	0	0	0	0	0	0	0
P62308	RUXG_HUMAN	SNRPG	sp|P62308|RUXG_HUMAN Small nuclear ribonucleoprotein G OS=Homo sapiens OX=9606 GN=SNRPG PE=1 SV=1;sp|A8MWD9|RUXGL_HUMAN Putative small nuclear ribonucleoprotein G-like protein 15 OS=Homo sapiens OX=9606 GN=SNRPGP15 PE=5 SV=2	P62308;A8MWD9	8.496	6107200000	675110000	647860000	795940000	512980000	986330000	279100000	365670000	352610000	422780000	279930000	246940000	527120000	0	0	0	0	0	0	0	0	0	0	14865000	0
A8MXV4	NUD19_HUMAN	NUDT19	sp|A8MXV4|NUD19_HUMAN Acyl-coenzyme A diphosphatase NUDT19 OS=Homo sapiens OX=9606 GN=NUDT19 PE=1 SV=1	A8MXV4	42.233	4949900000	430020000	422780000	391650000	468980000	525160000	516940000	434950000	392770000	315900000	218880000	360990000	470890000	0	0	0	0	0	0	0	0	0	0	0	0
A9UHW6	MI4GD_HUMAN	MIF4GD	sp|A9UHW6|MI4GD_HUMAN MIF4G domain-containing protein OS=Homo sapiens OX=9606 GN=MIF4GD PE=1 SV=1	A9UHW6	25.423	312020000	50594000	34556000	75044000	51161000	19278000	0	52622000	28761000	0	0	0	0	0	0	0	0	0	0	0	0	0	0	0	0
L0R6Q1	S35U4_HUMAN	SLC35A4	sp|L0R6Q1|S35U4_HUMAN SLC35A4 upstream open reading frame protein OS=Homo sapiens OX=9606 GN=SLC35A4 PE=3 SV=1	L0R6Q1	11.133	2899400000	122240000	392860000	312770000	217710000	307790000	176940000	251360000	334920000	220140000	177400000	140460000	244820000	0	0	0	0	0	0	0	0	0	0	0	0
L0R819	ASURF_HUMAN	ASDURF	sp|L0R819|ASURF_HUMAN ASNSD1 upstream open reading frame protein OS=Homo sapiens OX=9606 GN=ASDURF PE=1 SV=1	L0R819	11.25	158890000	0	0	10108000	0	22509000	12905000	11054000	0	14294000	21814000	29839000	36367000	0	0	0	0	0	0	0	0	0	0	0	0
L0R8F8	MIDUO_HUMAN	MIEF1	sp|L0R8F8|MIDUO_HUMAN MIEF1 upstream open reading frame protein OS=Homo sapiens OX=9606 GN=MIEF1 PE=1 SV=1	L0R8F8	8.4447	674930000	72294000	73136000	47740000	62541000	82777000	70865000	35329000	6124500	50329000	33954000	63688000	76149000	0	0	0	0	0	0	0	0	0	0	0	0
O00115	DNS2A_HUMAN	DNASE2	sp|O00115|DNS2A_HUMAN Deoxyribonuclease-2-alpha OS=Homo sapiens OX=9606 GN=DNASE2 PE=1 SV=2	O00115	39.58	144660000	26491000	27956000	27648000	32830000	0	0	0	0	16261000	0	13473000	0	0	0	0	0	0	0	0	0	0	0	0	0
O00142	KITM_HUMAN	TK2	sp|O00142|KITM_HUMAN Thymidine kinase 2, mitochondrial OS=Homo sapiens OX=9606 GN=TK2 PE=1 SV=4	O00142	31.004	794250000	60756000	116640000	62808000	48504000	135470000	99464000	66726000	81738000	38865000	22908000	20721000	39645000	0	0	0	0	0	0	0	0	0	0	0	0
O00170	AIP_HUMAN	AIP	sp|O00170|AIP_HUMAN AH receptor-interacting protein OS=Homo sapiens OX=9606 GN=AIP PE=1 SV=2	O00170	37.636	5387200000	515540000	563470000	559680000	386190000	418110000	481330000	300430000	459830000	289410000	305490000	461420000	646290000	0	0	0	0	0	0	0	0	0	0	0	0
O00178	GTPB1_HUMAN	GTPBP1	sp|O00178|GTPB1_HUMAN GTP-binding protein 1 OS=Homo sapiens OX=9606 GN=GTPBP1 PE=1 SV=3	O00178	72.453	160770000	0	0	0	0	23509000	10797000	13254000	8982800	28417000	31688000	30868000	13253000	0	0	0	0	0	0	0	0	0	0	0	0
O00182	LEG9_HUMAN	LGALS9	sp|O00182|LEG9_HUMAN Galectin-9 OS=Homo sapiens OX=9606 GN=LGALS9 PE=1 SV=2	O00182	39.518	42198000	0	0	0	0	0	0	0	0	0	0	0	0	0	0	0	0	0	0	0	0	12679000	8690200	20829000	0
O00220	TR10A_HUMAN	TNFRSF10A	sp|O00220|TR10A_HUMAN Tumor necrosis factor receptor superfamily member 10A OS=Homo sapiens OX=9606 GN=TNFRSF10A PE=1 SV=3	O00220	50.089	614380000	61371000	69189000	119810000	71678000	25300000	31162000	41739000	62596000	23493000	28646000	41525000	37872000	0	0	0	0	0	0	0	0	0	0	0	0
O00244	ATOX1_HUMAN	ATOX1	sp|O00244|ATOX1_HUMAN Copper transport protein ATOX1 OS=Homo sapiens OX=9606 GN=ATOX1 PE=1 SV=1	O00244	7.4016	2448800000	108370000	142870000	94629000	61370000	155490000	204620000	129390000	209120000	240390000	194420000	388130000	520010000	0	0	0	0	0	0	0	0	0	0	0	0
O00257	CBX4_HUMAN	CBX4	sp|O00257|CBX4_HUMAN E3 SUMO-protein ligase CBX4 OS=Homo sapiens OX=9606 GN=CBX4 PE=1 SV=3	O00257	61.367	268840000	18150000	17637000	13450000	17654000	21344000	18106000	19940000	22109000	26066000	25754000	28941000	39688000	0	0	0	0	0	0	0	0	0	0	0	0
O00258	GET1_HUMAN	GET1	sp|O00258|GET1_HUMAN Guided entry of tail-anchored proteins factor 1 OS=Homo sapiens OX=9606 GN=GET1 PE=1 SV=2	O00258	19.779	347240000	31681000	18541000	17400000	32652000	52836000	37959000	30891000	35483000	18317000	18659000	22832000	29987000	0	0	0	0	0	0	0	0	0	0	0	0
O00264	PGRC1_HUMAN	PGRMC1	sp|O00264|PGRC1_HUMAN Membrane-associated progesterone receptor component 1 OS=Homo sapiens OX=9606 GN=PGRMC1 PE=1 SV=3	O00264	21.671	35083000000	3484500000	2798200000	3369100000	2726800000	3762300000	2775700000	2181500000	3019300000	2723400000	2356000000	2664100000	3221900000	0	0	0	0	0	0	0	0	0	0	0	0
O00267	SPT5H_HUMAN	SUPT5H	sp|O00267|SPT5H_HUMAN Transcription elongation factor SPT5 OS=Homo sapiens OX=9606 GN=SUPT5H PE=1 SV=1	O00267	121	25280000000	2846700000	2671100000	2186400000	2658800000	2341900000	1816400000	1847300000	1850800000	1543700000	1398000000	1742900000	2348300000	0	27925000	0	0	0	0	0	0	0	0	0	0
O00273	DFFA_HUMAN	DFFA	sp|O00273|DFFA_HUMAN DNA fragmentation factor subunit alpha OS=Homo sapiens OX=9606 GN=DFFA PE=1 SV=1	O00273	36.521	915190000	107440000	119890000	96060000	65480000	136600000	93174000	81888000	95657000	21225000	12350000	34970000	50469000	0	0	0	0	0	0	0	0	0	0	0	0
O00291	HIP1_HUMAN	HIP1	sp|O00291|HIP1_HUMAN Huntingtin-interacting protein 1 OS=Homo sapiens OX=9606 GN=HIP1 PE=1 SV=5	O00291	116.22	1019700000	73598000	104720000	41401000	92729000	217940000	110590000	77544000	85466000	45777000	39111000	56129000	74681000	0	0	0	0	0	0	0	0	0	0	0	0
O00330	ODPX_HUMAN	PDHX	sp|O00330|ODPX_HUMAN Pyruvate dehydrogenase protein X component, mitochondrial OS=Homo sapiens OX=9606 GN=PDHX PE=1 SV=3	O00330	54.122	4647200000	407210000	411430000	365670000	382460000	580980000	320280000	394180000	397800000	408060000	304220000	308320000	366550000	0	0	0	0	0	0	0	0	0	0	0	0
O00399	DCTN6_HUMAN	DCTN6	sp|O00399|DCTN6_HUMAN Dynactin subunit 6 OS=Homo sapiens OX=9606 GN=DCTN6 PE=1 SV=1	O00399	20.747	309060000	0	0	0	0	25339000	25813000	15969000	25005000	21230000	22118000	0	39316000	0	14735000	0	0	0	0	0	0	8072700	0	44570000	66888000
O00410	IPO5_HUMAN	IPO5	sp|O00410|IPO5_HUMAN Importin-5 OS=Homo sapiens OX=9606 GN=IPO5 PE=1 SV=4	O00410	123.63	40524000000	2819000000	2793600000	2735200000	2045500000	4762400000	4055200000	2923700000	3689000000	3311200000	3134500000	3671000000	4570100000	0	0	0	0	0	0	0	0	0	5495900	0	7731800
O00422	SAP18_HUMAN	SAP18	sp|O00422|SAP18_HUMAN Histone deacetylase complex subunit SAP18 OS=Homo sapiens OX=9606 GN=SAP18 PE=1 SV=1	O00422	17.561	707580000	150530000	70841000	61430000	48878000	79976000	49965000	48492000	42168000	45276000	32872000	29643000	47506000	0	0	0	0	0	0	0	0	0	0	0	0
O00423	EMAL1_HUMAN	EML1	sp|O00423|EMAL1_HUMAN Echinoderm microtubule-associated protein-like 1 OS=Homo sapiens OX=9606 GN=EML1 PE=1 SV=3	O00423	89.86	306520000	0	0	0	0	57403000	22463000	23323000	11380000	43276000	25801000	51974000	70902000	0	0	0	0	0	0	0	0	0	0	0	0
O00458	IFRD1_HUMAN	IFRD1	sp|O00458|IFRD1_HUMAN Interferon-related developmental regulator 1 OS=Homo sapiens OX=9606 GN=IFRD1 PE=1 SV=4	O00458	50.268	7261000	0	0	0	0	0	0	0	7261000	0	0	0	0	0	0	0	0	0	0	0	0	0	0	0	0
O00468	AGRIN_HUMAN	AGRN	sp|O00468|AGRIN_HUMAN Agrin OS=Homo sapiens OX=9606 GN=AGRN PE=1 SV=6	O00468	217.32	1693800000	0	0	0	0	163430000	166430000	125250000	150300000	263040000	209530000	235300000	304780000	0	0	0	0	0	0	0	0	14534000	18679000	10971000	31604000
O00478	BT3A3_HUMAN	BTN3A3	sp|O00478|BT3A3_HUMAN Butyrophilin subfamily 3 member A3 OS=Homo sapiens OX=9606 GN=BTN3A3 PE=1 SV=1;sp|P78410|BT3A2_HUMAN Butyrophilin subfamily 3 member A2 OS=Homo sapiens OX=9606 GN=BTN3A2 PE=1 SV=2	O00478;P78410	65.001	22064000	0	0	0	0	0	0	0	0	0	0	0	0	0	0	0	0	0	0	0	0	6199600	4155400	0	11709000
O00479	HMGN4_HUMAN	HMGN4	sp|O00479|HMGN4_HUMAN High mobility group nucleosome-binding domain-containing protein 4 OS=Homo sapiens OX=9606 GN=HMGN4 PE=1 SV=3	O00479	9.5388	490130000	27258000	28555000	12905000	9140600	121420000	88367000	51802000	72295000	17546000	16084000	22732000	22021000	0	0	0	0	0	0	0	0	0	0	0	0
O00488	ZN593_HUMAN	ZNF593	sp|O00488|ZN593_HUMAN Zinc finger protein 593 OS=Homo sapiens OX=9606 GN=ZNF593 PE=1 SV=2	O00488	15.199	735920000	70508000	53519000	59997000	69990000	110080000	60804000	66109000	65347000	42736000	38057000	44219000	54560000	0	0	0	0	0	0	0	0	0	0	0	0
O00499	BIN1_HUMAN	BIN1	sp|O00499|BIN1_HUMAN Myc box-dependent-interacting protein 1 OS=Homo sapiens OX=9606 GN=BIN1 PE=1 SV=1	O00499	64.699	207990000	0	0	0	0	16108000	26774000	24565000	21243000	14106000	15860000	20173000	69166000	0	0	0	0	0	0	0	0	0	0	0	0
O00505	IMA4_HUMAN	KPNA3	sp|O00505|IMA4_HUMAN Importin subunit alpha-4 OS=Homo sapiens OX=9606 GN=KPNA3 PE=1 SV=2	O00505	57.81	4789600000	359000000	323610000	358620000	321150000	355390000	515100000	480970000	554420000	233160000	225430000	626860000	435900000	0	0	0	0	0	0	0	0	0	0	0	0
O00507	USP9Y_HUMAN	USP9Y	sp|O00507|USP9Y_HUMAN Probable ubiquitin carboxyl-terminal hydrolase FAF-Y OS=Homo sapiens OX=9606 GN=USP9Y PE=2 SV=2	O00507	291.07	492170000	6702400	10182000	0	8447600	0	0	0	0	86819000	90809000	121960000	167250000	0	0	0	0	0	0	0	0	0	0	0	0
O00559	RCAS1_HUMAN	EBAG9	sp|O00559|RCAS1_HUMAN Receptor-binding cancer antigen expressed on SiSo cells OS=Homo sapiens OX=9606 GN=EBAG9 PE=1 SV=1	O00559	24.377	112940000	15010000	0	0	13142000	0	22409000	6997200	11706000	0	16808000	12090000	14780000	0	0	0	0	0	0	0	0	0	0	0	0
O00566	MPP10_HUMAN	MPHOSPH10	sp|O00566|MPP10_HUMAN U3 small nucleolar ribonucleoprotein protein MPP10 OS=Homo sapiens OX=9606 GN=MPHOSPH10 PE=1 SV=2	O00566	78.863	15698000000	312960000	2071100000	1587900000	861390000	2084000000	3663500000	2259900000	1927000000	284980000	185820000	198980000	260390000	0	0	0	0	0	0	0	0	0	0	0	0
O00584	RNT2_HUMAN	RNASET2	sp|O00584|RNT2_HUMAN Ribonuclease T2 OS=Homo sapiens OX=9606 GN=RNASET2 PE=1 SV=2	O00584	29.48	257980000	25329000	32657000	65730000	24930000	34032000	8490900	16639000	18185000	0	2846800	11884000	17254000	0	0	0	0	0	0	0	0	0	0	0	0
O00622	CCN1_HUMAN	CCN1	sp|O00622|CCN1_HUMAN CCN family member 1 OS=Homo sapiens OX=9606 GN=CCN1 PE=1 SV=1	O00622	42.026	88385000	19945000	13002000	15163000	40275000	0	0	0	0	0	0	0	0	0	0	0	0	0	0	0	0	0	0	0	0
O00625	PIR_HUMAN	PIR	sp|O00625|PIR_HUMAN Pirin OS=Homo sapiens OX=9606 GN=PIR PE=1 SV=1	O00625	32.113	5116600000	368910000	339230000	255680000	148360000	506770000	716000000	393400000	408310000	264660000	476090000	571950000	667220000	0	0	0	0	0	0	0	0	0	0	0	0
O00629	IMA3_HUMAN	KPNA4	sp|O00629|IMA3_HUMAN Importin subunit alpha-3 OS=Homo sapiens OX=9606 GN=KPNA4 PE=1 SV=1	O00629	57.886	33442000000	2355800000	2058200000	2274700000	1702000000	3856200000	3546800000	2477600000	3507900000	2099900000	2566200000	2915300000	3921200000	6993700	0	0	0	37058000	14411000	33554000	29060000	7926600	9287800	7503500	14793000
O00635	TRI38_HUMAN	TRIM38	sp|O00635|TRI38_HUMAN E3 ubiquitin-protein ligase TRIM38 OS=Homo sapiens OX=9606 GN=TRIM38 PE=1 SV=1	O00635	53.415	131890000	0	0	0	0	0	0	0	0	15299000	23142000	40109000	53339000	0	0	0	0	0	0	0	0	0	0	0	0
O00746	NDKM_HUMAN	NME4	sp|O00746|NDKM_HUMAN Nucleoside diphosphate kinase, mitochondrial OS=Homo sapiens OX=9606 GN=NME4 PE=1 SV=1	O00746	20.658	1629700000	192280000	141400000	142590000	123780000	310970000	148550000	119500000	140110000	92620000	58249000	74429000	85239000	0	0	0	0	0	0	0	0	0	0	0	0
O00762	UBE2C_HUMAN	UBE2C	sp|O00762|UBE2C_HUMAN Ubiquitin-conjugating enzyme E2 C OS=Homo sapiens OX=9606 GN=UBE2C PE=1 SV=1	O00762	19.652	175820000	0	0	0	0	18548000	19057000	5465800	17108000	60834000	49153000	5655300	0	0	0	0	0	0	0	0	0	0	0	0	0
O00764	PDXK_HUMAN	PDXK	sp|O00764|PDXK_HUMAN Pyridoxal kinase OS=Homo sapiens OX=9606 GN=PDXK PE=1 SV=1	O00764	35.102	7938900000	442010000	463800000	453380000	426640000	868910000	673010000	493730000	762520000	814870000	690560000	813740000	1035700000	0	0	0	0	0	0	0	0	0	0	0	0
O14494	PLPP1_HUMAN	PLPP1	sp|O14494|PLPP1_HUMAN Phospholipid phosphatase 1 OS=Homo sapiens OX=9606 GN=PLPP1 PE=1 SV=1	O14494	32.156	1147400000	51184000	78290000	35942000	40692000	148530000	123070000	74594000	77326000	140150000	122950000	118450000	136270000	0	0	0	0	0	0	0	0	0	0	0	0
O14503	BHE40_HUMAN	BHLHE40	sp|O14503|BHE40_HUMAN Class E basic helix-loop-helix protein 40 OS=Homo sapiens OX=9606 GN=BHLHE40 PE=1 SV=1	O14503	45.51	87733000	0	0	0	0	11597000	7640700	6403200	8672300	16973000	12272000	11900000	12275000	0	0	0	0	0	0	0	0	0	0	0	0
O14519	CDKA1_HUMAN	CDK2AP1	sp|O14519|CDKA1_HUMAN Cyclin-dependent kinase 2-associated protein 1 OS=Homo sapiens OX=9606 GN=CDK2AP1 PE=1 SV=1;sp|O75956|CDKA2_HUMAN Cyclin-dependent kinase 2-associated protein 2 OS=Homo sapiens OX=9606 GN=CDK2AP2 PE=1 SV=1	O14519;O75956	12.365	155370000	39208000	21148000	28205000	27542000	0	31216000	0	0	8051100	0	0	0	0	0	0	0	0	0	0	0	0	0	0	0
O14521	DHSD_HUMAN	SDHD	sp|O14521|DHSD_HUMAN Succinate dehydrogenase [ubiquinone] cytochrome b small subunit, mitochondrial OS=Homo sapiens OX=9606 GN=SDHD PE=1 SV=1	O14521	17.043	2050600000	151440000	149230000	125860000	195490000	158720000	158050000	155930000	156930000	298320000	143280000	212580000	144770000	0	0	0	0	0	0	0	0	0	0	0	0
O14530	TXND9_HUMAN	TXNDC9	sp|O14530|TXND9_HUMAN Thioredoxin domain-containing protein 9 OS=Homo sapiens OX=9606 GN=TXNDC9 PE=1 SV=2	O14530	26.534	324370000	9016500	0	5739900	6499700	60483000	39453000	37403000	38057000	8793000	23650000	54840000	40440000	0	0	0	0	0	0	0	0	0	0	0	0
O14545	TRAD1_HUMAN	TRAFD1	sp|O14545|TRAD1_HUMAN TRAF-type zinc finger domain-containing protein 1 OS=Homo sapiens OX=9606 GN=TRAFD1 PE=1 SV=1	O14545	64.84	279080000	5541900	10114000	10055000	3670900	12601000	13075000	6556200	9818500	9957400	89217000	71189000	37281000	0	0	0	0	0	0	0	0	0	0	0	0
O14548	COX7R_HUMAN	COX7A2L	sp|O14548|COX7R_HUMAN Cytochrome c oxidase subunit 7A-related protein, mitochondrial OS=Homo sapiens OX=9606 GN=COX7A2L PE=1 SV=2	O14548	12.615	4901700000	607880000	411070000	518810000	473340000	396510000	370250000	335700000	352540000	465800000	324640000	287370000	357760000	0	0	0	0	0	0	0	0	0	0	0	0
O14561	ACPM_HUMAN	NDUFAB1	sp|O14561|ACPM_HUMAN Acyl carrier protein, mitochondrial OS=Homo sapiens OX=9606 GN=NDUFAB1 PE=1 SV=3	O14561	17.417	17053000000	1580900000	1384500000	1262400000	1388700000	1839500000	1565200000	1181800000	1542100000	1383900000	993020000	1517200000	1413900000	0	0	0	0	0	0	0	0	0	0	0	0
O14562	UBFD1_HUMAN	UBFD1	sp|O14562|UBFD1_HUMAN Ubiquitin domain-containing protein UBFD1 OS=Homo sapiens OX=9606 GN=UBFD1 PE=1 SV=2	O14562	33.382	2548300000	18758000	24249000	28207000	24894000	564220000	104450000	65770000	48396000	1339500000	67949000	96043000	165920000	0	0	0	0	0	0	0	0	0	0	0	0
O14569	C56D2_HUMAN	CYB561D2	sp|O14569|C56D2_HUMAN Transmembrane reductase CYB561D2 OS=Homo sapiens OX=9606 GN=CYB561D2 PE=1 SV=1	O14569	23.973	309000000	38213000	24661000	21226000	25504000	35399000	25084000	25499000	29196000	31522000	26485000	26213000	0	0	0	0	0	0	0	0	0	0	0	0	0
O14618	CCS_HUMAN	CCS	sp|O14618|CCS_HUMAN Copper chaperone for superoxide dismutase OS=Homo sapiens OX=9606 GN=CCS PE=1 SV=1	O14618	29.04	262060000	0	0	0	0	8194500	38719000	29888000	14299000	33353000	57648000	19233000	60725000	0	0	0	0	0	0	0	0	0	0	0	0
O14657	TOR1B_HUMAN	TOR1B	sp|O14657|TOR1B_HUMAN Torsin-1B OS=Homo sapiens OX=9606 GN=TOR1B PE=1 SV=2	O14657	37.978	2604100000	156060000	162940000	151000000	125120000	188160000	123740000	78252000	172260000	342610000	254570000	414450000	434880000	0	0	0	0	0	0	0	0	0	0	0	0
O14662	STX16_HUMAN	STX16	sp|O14662|STX16_HUMAN Syntaxin-16 OS=Homo sapiens OX=9606 GN=STX16 PE=1 SV=3	O14662	37.031	100720000	10638000	0	9060200	7584800	0	0	0	0	20713000	25044000	14349000	13332000	0	0	0	0	0	0	0	0	0	0	0	0
O14672	ADA10_HUMAN	ADAM10	sp|O14672|ADA10_HUMAN Disintegrin and metalloproteinase domain-containing protein 10 OS=Homo sapiens OX=9606 GN=ADAM10 PE=1 SV=1	O14672	84.141	13982000000	948330000	1028700000	855000000	1015900000	1530400000	952060000	964490000	1203000000	1073300000	1244000000	1429600000	1711800000	0	0	0	0	0	0	0	0	11539000	6054900	7425800	0
O14678	ABCD4_HUMAN	ABCD4	sp|O14678|ABCD4_HUMAN Lysosomal cobalamin transporter ABCD4 OS=Homo sapiens OX=9606 GN=ABCD4 PE=1 SV=1	O14678	68.597	123260000	0	0	0	0	19154000	8685300	3528900	8304500	17139000	3951200	14868000	17851000	0	0	0	0	0	0	0	0	7415900	5332300	6817100	10207000
O14686	KMT2D_HUMAN	KMT2D	sp|O14686|KMT2D_HUMAN Histone-lysine N-methyltransferase 2D OS=Homo sapiens OX=9606 GN=KMT2D PE=1 SV=2	O14686	593.38	22106000	0	0	0	0	0	0	0	0	4551900	0	5099100	12455000	0	0	0	0	0	0	0	0	0	0	0	0
O14715	RGPD8_HUMAN	RGPD8	sp|O14715|RGPD8_HUMAN RANBP2-like and GRIP domain-containing protein 8 OS=Homo sapiens OX=9606 GN=RGPD8 PE=1 SV=2	O14715	198.99	4776600	4776600	0	0	0	0	0	0	0	0	0	0	0	0	0	0	0	0	0	0	0	0	0	0	0
O14734	ACOT8_HUMAN	ACOT8	sp|O14734|ACOT8_HUMAN Acyl-coenzyme A thioesterase 8 OS=Homo sapiens OX=9606 GN=ACOT8 PE=1 SV=1	O14734	35.914	172860000	25234000	18407000	17832000	35554000	0	0	0	0	11748000	10220000	0	26033000	0	0	0	0	0	0	0	0	6573600	8712800	6386000	6160900
O14763	TR10B_HUMAN	TNFRSF10B	sp|O14763|TR10B_HUMAN Tumor necrosis factor receptor superfamily member 10B OS=Homo sapiens OX=9606 GN=TNFRSF10B PE=1 SV=2	O14763	47.878	1497500000	106340000	133220000	113410000	96275000	114080000	121670000	107250000	97606000	103920000	110270000	182300000	193490000	0	0	0	0	0	0	0	0	8095000	4772200	0	4803200
O14773	TPP1_HUMAN	TPP1	sp|O14773|TPP1_HUMAN Tripeptidyl-peptidase 1 OS=Homo sapiens OX=9606 GN=TPP1 PE=1 SV=2	O14773	61.247	7124500000	581180000	613140000	810700000	552910000	747330000	533840000	592600000	484840000	392170000	394440000	507940000	913380000	0	0	0	0	0	0	0	0	0	0	0	0
O14776	TCRG1_HUMAN	TCERG1	sp|O14776|TCRG1_HUMAN Transcription elongation regulator 1 OS=Homo sapiens OX=9606 GN=TCERG1 PE=1 SV=2	O14776	123.9	18451000000	1650600000	1636400000	1696700000	1608200000	2168500000	1486600000	1090500000	1540500000	1181800000	1050400000	1410900000	1929600000	0	0	0	0	0	0	0	0	0	0	0	0
O14787	TNPO2_HUMAN	TNPO2	sp|O14787|TNPO2_HUMAN Transportin-2 OS=Homo sapiens OX=9606 GN=TNPO2 PE=1 SV=3	O14787	101.39	416460000	18769000	28021000	14721000	20873000	72061000	31151000	20025000	28795000	27748000	41790000	42511000	69995000	0	0	0	0	0	0	0	0	0	0	0	0
O14791	APOL1_HUMAN	APOL1	sp|O14791|APOL1_HUMAN Apolipoprotein L1 OS=Homo sapiens OX=9606 GN=APOL1 PE=1 SV=5	O14791	43.974	832500000	0	0	0	0	0	0	0	0	258360000	183690000	122610000	267830000	0	0	0	0	0	0	0	0	0	0	0	0
O14802	RPC1_HUMAN	POLR3A	sp|O14802|RPC1_HUMAN DNA-directed RNA polymerase III subunit RPC1 OS=Homo sapiens OX=9606 GN=POLR3A PE=1 SV=2	O14802	155.64	639400000	76351000	90928000	166530000	59350000	28633000	0	9160700	124530000	31083000	22448000	23168000	7223800	0	0	0	0	0	0	0	0	0	0	0	0
O14817	TSN4_HUMAN	TSPAN4	sp|O14817|TSN4_HUMAN Tetraspanin-4 OS=Homo sapiens OX=9606 GN=TSPAN4 PE=1 SV=1	O14817	26.118	593140000	0	0	0	0	77659000	73186000	64989000	76233000	62676000	60735000	87047000	90617000	0	0	0	0	0	0	0	0	0	0	0	0
O14832	PAHX_HUMAN	PHYH	sp|O14832|PAHX_HUMAN Phytanoyl-CoA dioxygenase, peroxisomal OS=Homo sapiens OX=9606 GN=PHYH PE=1 SV=1	O14832	38.538	264290000	13518000	37502000	12307000	39386000	22513000	20824000	16178000	15846000	19807000	15563000	21186000	29663000	0	0	0	0	0	0	0	0	0	0	0	0
O14879	IFIT3_HUMAN	IFIT3	sp|O14879|IFIT3_HUMAN Interferon-induced protein with tetratricopeptide repeats 3 OS=Homo sapiens OX=9606 GN=IFIT3 PE=1 SV=1	O14879	55.984	21961000000	0	0	0	0	0	0	0	0	4081700000	4099100000	5758800000	7046500000	0	0	0	0	0	0	0	0	179080000	237900000	250430000	307250000
O14880	MGST3_HUMAN	MGST3	sp|O14880|MGST3_HUMAN Microsomal glutathione S-transferase 3 OS=Homo sapiens OX=9606 GN=MGST3 PE=1 SV=1	O14880	16.516	35726000000	3254600000	3611500000	4144600000	3291000000	3492200000	3151600000	2643600000	3384600000	1316300000	1849200000	2695400000	2891300000	0	0	0	0	0	0	0	0	0	0	0	0
O14893	GEMI2_HUMAN	GEMIN2	sp|O14893|GEMI2_HUMAN Gem-associated protein 2 OS=Homo sapiens OX=9606 GN=GEMIN2 PE=1 SV=1	O14893	31.585	138780000	10735000	8727000	12953000	22660000	24965000	18447000	11457000	10856000	0	7641000	10336000	0	0	0	0	0	0	0	0	0	0	0	0	0
O14910	LIN7A_HUMAN	LIN7A	sp|O14910|LIN7A_HUMAN Protein lin-7 homolog A OS=Homo sapiens OX=9606 GN=LIN7A PE=1 SV=2	O14910	25.996	479170000	56054000	33460000	40223000	40785000	71622000	51047000	43989000	54285000	34068000	9669500	25674000	18296000	0	0	0	0	0	0	0	0	0	0	0	0
O14920	IKKB_HUMAN	IKBKB	sp|O14920|IKKB_HUMAN Inhibitor of nuclear factor kappa-B kinase subunit beta OS=Homo sapiens OX=9606 GN=IKBKB PE=1 SV=1	O14920	86.563	160670000	0	0	0	0	13303000	18964000	17648000	22888000	6044400	4687200	9500100	13582000	0	0	0	0	0	0	0	0	8999500	9632500	7060900	28357000
O14929	HAT1_HUMAN	HAT1	sp|O14929|HAT1_HUMAN Histone acetyltransferase type B catalytic subunit OS=Homo sapiens OX=9606 GN=HAT1 PE=1 SV=1	O14929	49.512	2598700000	242660000	327890000	310720000	205430000	261940000	199860000	201300000	138960000	157120000	168280000	190180000	194410000	0	0	0	0	0	0	0	0	0	0	0	0
O14933	UB2L6_HUMAN	UBE2L6	sp|O14933|UB2L6_HUMAN Ubiquitin/ISG15-conjugating enzyme E2 L6 OS=Homo sapiens OX=9606 GN=UBE2L6 PE=1 SV=4	O14933	17.769	2071900000	0	0	0	0	0	0	0	0	289620000	438930000	557390000	727660000	0	0	0	0	0	0	0	0	9542300	13833000	10990000	23896000
O14939	PLD2_HUMAN	PLD2	sp|O14939|PLD2_HUMAN Phospholipase D2 OS=Homo sapiens OX=9606 GN=PLD2 PE=1 SV=2	O14939	105.99	331390000	0	7951500	0	0	14720000	8172800	6781400	19272000	0	0	0	0	0	0	0	0	0	0	0	0	65263000	76070000	49460000	83702000
O14965	AURKA_HUMAN	AURKA	sp|O14965|AURKA_HUMAN Aurora kinase A OS=Homo sapiens OX=9606 GN=AURKA PE=1 SV=2	O14965	45.809	48679000	0	0	0	0	17412000	11293000	9434200	10540000	0	0	0	0	0	0	0	0	0	0	0	0	0	0	0	0
O14967	CLGN_HUMAN	CLGN	sp|O14967|CLGN_HUMAN Calmegin OS=Homo sapiens OX=9606 GN=CLGN PE=1 SV=1	O14967	70.038	3542100000	309230000	266220000	305610000	302740000	431300000	261920000	220910000	269680000	299060000	206790000	237110000	431490000	0	0	0	0	0	0	0	0	0	0	0	0
O14975	S27A2_HUMAN	SLC27A2	sp|O14975|S27A2_HUMAN Very long-chain acyl-CoA synthetase OS=Homo sapiens OX=9606 GN=SLC27A2 PE=1 SV=2	O14975	70.311	1599900000	136830000	119650000	220130000	84824000	117150000	136010000	103320000	147550000	223760000	123710000	117890000	69100000	0	0	0	0	0	0	0	0	0	0	0	0
O14981	BTAF1_HUMAN	BTAF1	sp|O14981|BTAF1_HUMAN TATA-binding protein-associated factor 172 OS=Homo sapiens OX=9606 GN=BTAF1 PE=1 SV=2	O14981	206.89	200600000	38678000	49170000	18764000	29337000	0	0	0	0	25422000	11289000	12428000	15516000	0	0	0	0	0	0	0	0	0	0	0	0
O15047	SET1A_HUMAN	SETD1A	sp|O15047|SET1A_HUMAN Histone-lysine N-methyltransferase SETD1A OS=Homo sapiens OX=9606 GN=SETD1A PE=1 SV=3	O15047	186.03	426620000	30805000	26063000	6160600	16002000	46751000	40918000	25069000	35573000	17569000	17630000	102040000	50480000	0	9152900	0	0	0	0	0	0	0	0	0	2414300
O15067	PUR4_HUMAN	PFAS	sp|O15067|PUR4_HUMAN Phosphoribosylformylglycinamidine synthase OS=Homo sapiens OX=9606 GN=PFAS PE=1 SV=4	O15067	144.73	11193000000	586210000	678190000	653840000	500210000	1478400000	1167100000	963440000	1126500000	670370000	945980000	1013500000	1409300000	0	0	0	0	0	0	0	0	0	0	0	0
O15085	ARHGB_HUMAN	ARHGEF11	sp|O15085|ARHGB_HUMAN Rho guanine nucleotide exchange factor 11 OS=Homo sapiens OX=9606 GN=ARHGEF11 PE=1 SV=1	O15085	167.7	52425000	0	0	38543000	9407000	0	0	0	0	4474700	0	0	0	0	0	0	0	0	0	0	0	0	0	0	0
O15116	LSM1_HUMAN	LSM1	sp|O15116|LSM1_HUMAN U6 snRNA-associated Sm-like protein LSm1 OS=Homo sapiens OX=9606 GN=LSM1 PE=1 SV=1	O15116	15.179	1261200000	85718000	101860000	77453000	74555000	148370000	106540000	117450000	104510000	79163000	90406000	115190000	160040000	0	0	0	0	0	0	0	0	0	0	0	0
O15121	DEGS1_HUMAN	DEGS1	sp|O15121|DEGS1_HUMAN Sphingolipid delta(4)-desaturase DES1 OS=Homo sapiens OX=9606 GN=DEGS1 PE=1 SV=1	O15121	37.866	946540000	32313000	29528000	61149000	11826000	70619000	31329000	42972000	62585000	167070000	119730000	132080000	185350000	0	0	0	0	0	0	0	0	0	0	0	0
O15156	ZBT7B_HUMAN	ZBTB7B	sp|O15156|ZBT7B_HUMAN Zinc finger and BTB domain-containing protein 7B OS=Homo sapiens OX=9606 GN=ZBTB7B PE=1 SV=2	O15156	58.026	50172000	0	0	0	0	0	19872000	16341000	0	4624100	3485500	5849200	0	0	0	0	0	0	0	0	0	0	0	0	0
O15213	WDR46_HUMAN	WDR46	sp|O15213|WDR46_HUMAN WD repeat-containing protein 46 OS=Homo sapiens OX=9606 GN=WDR46 PE=1 SV=3	O15213	68.07	98668000	0	0	0	0	13410000	0	7404700	9589900	29834000	38429000	0	0	0	0	0	0	0	0	0	0	0	0	0	0
O15228	GNPAT_HUMAN	GNPAT	sp|O15228|GNPAT_HUMAN Dihydroxyacetone phosphate acyltransferase OS=Homo sapiens OX=9606 GN=GNPAT PE=1 SV=1	O15228	77.187	7145200000	814790000	664770000	866130000	700260000	704400000	564110000	450410000	639180000	386740000	402160000	498660000	453590000	0	0	0	0	0	0	0	0	0	0	0	0
O15230	LAMA5_HUMAN	LAMA5	sp|O15230|LAMA5_HUMAN Laminin subunit alpha-5 OS=Homo sapiens OX=9606 GN=LAMA5 PE=1 SV=8	O15230	399.73	841950000	0	0	0	0	170050000	91065000	106700000	101710000	114960000	68683000	80095000	89554000	0	0	0	0	0	0	0	0	5973500	4308100	4996600	3852600
O15234	CASC3_HUMAN	CASC3	sp|O15234|CASC3_HUMAN Protein CASC3 OS=Homo sapiens OX=9606 GN=CASC3 PE=1 SV=2	O15234	76.277	59359000	0	0	0	0	0	4664900	0	4615800	8373800	0	16429000	25276000	0	0	0	0	0	0	0	0	0	0	0	0
O15239	NDUA1_HUMAN	NDUFA1	sp|O15239|NDUA1_HUMAN NADH dehydrogenase [ubiquinone] 1 alpha subcomplex subunit 1 OS=Homo sapiens OX=9606 GN=NDUFA1 PE=1 SV=1	O15239	8.0723	854340000	105430000	134880000	131550000	54621000	68225000	64038000	50763000	46444000	0	24290000	88429000	85673000	0	0	0	0	0	0	0	0	0	0	0	0
O15243	OBRG_HUMAN	LEPROT	sp|O15243|OBRG_HUMAN Leptin receptor gene-related protein OS=Homo sapiens OX=9606 GN=LEPROT PE=1 SV=1	O15243	14.254	158360000	15116000	15381000	6259400	10591000	16132000	16229000	11352000	14096000	8239800	10017000	14802000	20142000	0	0	0	0	0	0	0	0	0	0	0	0
O15254	ACOX3_HUMAN	ACOX3	sp|O15254|ACOX3_HUMAN Peroxisomal acyl-coenzyme A oxidase 3 OS=Homo sapiens OX=9606 GN=ACOX3 PE=1 SV=2	O15254	77.628	4278600000	309390000	503880000	353350000	199720000	432870000	267650000	292920000	386100000	316460000	393630000	407020000	415640000	0	0	0	0	0	0	0	0	0	0	0	0
O15305	PMM2_HUMAN	PMM2	sp|O15305|PMM2_HUMAN Phosphomannomutase 2 OS=Homo sapiens OX=9606 GN=PMM2 PE=1 SV=1	O15305	28.082	2553800000	133450000	186310000	10812000	62683000	296070000	329200000	282410000	275550000	188520000	272310000	152920000	363540000	0	0	0	0	0	0	0	0	0	0	0	0
O15347	HMGB3_HUMAN	HMGB3	sp|O15347|HMGB3_HUMAN High mobility group protein B3 OS=Homo sapiens OX=9606 GN=HMGB3 PE=1 SV=4	O15347	22.98	9730300000	813940000	1276200000	1069600000	772520000	769520000	688340000	559920000	549010000	666560000	571870000	608270000	1384500000	0	0	0	0	0	0	0	0	0	0	0	0
O15355	PPM1G_HUMAN	PPM1G	sp|O15355|PPM1G_HUMAN Protein phosphatase 1G OS=Homo sapiens OX=9606 GN=PPM1G PE=1 SV=1	O15355	59.271	13544000000	1578300000	1730500000	1371300000	1450200000	1322000000	925240000	776420000	877100000	755840000	714560000	605420000	1437400000	0	0	0	0	0	0	0	0	0	0	0	0
O15374	MOT5_HUMAN	SLC16A4	sp|O15374|MOT5_HUMAN Monocarboxylate transporter 5 OS=Homo sapiens OX=9606 GN=SLC16A4 PE=1 SV=1	O15374	54.021	285950000	0	0	0	0	30936000	23725000	19397000	29612000	43605000	40749000	40605000	57322000	0	0	0	0	0	0	0	0	0	0	0	0
O15381	NVL_HUMAN	NVL	sp|O15381|NVL_HUMAN Nuclear valosin-containing protein-like OS=Homo sapiens OX=9606 GN=NVL PE=1 SV=1	O15381	95.05	385400000	67025000	27929000	60516000	56024000	20326000	5620500	29584000	44004000	12932000	15433000	17094000	28917000	0	0	0	0	0	0	0	0	0	0	0	0
O15382	BCAT2_HUMAN	BCAT2	sp|O15382|BCAT2_HUMAN Branched-chain-amino-acid aminotransferase, mitochondrial OS=Homo sapiens OX=9606 GN=BCAT2 PE=1 SV=2	O15382	44.287	8570600000	621000000	658820000	932080000	675560000	1003600000	711100000	629190000	766550000	699810000	462150000	731590000	679120000	0	0	0	0	0	0	0	0	0	0	0	0
O15397	IPO8_HUMAN	IPO8	sp|O15397|IPO8_HUMAN Importin-8 OS=Homo sapiens OX=9606 GN=IPO8 PE=1 SV=2	O15397	119.94	393270000	14747000	21256000	27002000	10332000	68375000	43373000	26773000	34803000	31531000	31690000	25723000	13766000	0	0	0	0	0	43901000	0	0	0	0	0	0
O15427	MOT4_HUMAN	SLC16A3	sp|O15427|MOT4_HUMAN Monocarboxylate transporter 4 OS=Homo sapiens OX=9606 GN=SLC16A3 PE=1 SV=1	O15427	49.469	37950000	0	0	0	0	0	0	0	0	13780000	7050500	0	17119000	0	0	0	0	0	0	0	0	0	0	0	0
O15460	P4HA2_HUMAN	P4HA2	sp|O15460|P4HA2_HUMAN Prolyl 4-hydroxylase subunit alpha-2 OS=Homo sapiens OX=9606 GN=P4HA2 PE=1 SV=1	O15460	60.901	16685000000	1067400000	1105600000	1240800000	1019700000	1781400000	1568400000	1290200000	1423000000	1134000000	1195900000	1814800000	2043400000	0	0	0	0	0	0	0	0	0	0	0	0
O15514	RPB4_HUMAN	POLR2D	sp|O15514|RPB4_HUMAN DNA-directed RNA polymerase II subunit RPB4 OS=Homo sapiens OX=9606 GN=POLR2D PE=1 SV=1	O15514	16.311	775980000	23724000	23215000	19124000	19148000	76062000	63169000	59401000	68783000	107850000	79644000	97075000	138790000	0	0	0	0	0	0	0	0	0	0	0	0
O15533	TPSN_HUMAN	TAPBP	sp|O15533|TPSN_HUMAN Tapasin OS=Homo sapiens OX=9606 GN=TAPBP PE=1 SV=1	O15533	47.625	7705800000	203730000	216130000	115790000	52348000	340460000	189910000	179780000	201450000	1437700000	1163700000	1647600000	1957200000	0	0	0	0	0	0	0	0	0	0	0	0
O15541	R113A_HUMAN	RNF113A	sp|O15541|R113A_HUMAN E3 ubiquitin-protein ligase RNF113A OS=Homo sapiens OX=9606 GN=RNF113A PE=1 SV=1	O15541	38.787	631750000	50303000	108520000	81264000	51680000	79577000	54102000	54728000	55268000	10058000	26996000	16105000	43151000	0	0	0	0	0	0	0	0	0	0	0	0
O15550	KDM6A_HUMAN	KDM6A	sp|O15550|KDM6A_HUMAN Lysine-specific demethylase 6A OS=Homo sapiens OX=9606 GN=KDM6A PE=1 SV=2	O15550	154.17	384830000	0	0	0	0	112240000	88588000	17214000	118710000	7071500	11052000	12929000	17036000	0	0	0	0	0	0	0	0	0	0	0	0
O43148	MCES_HUMAN	RNMT	sp|O43148|MCES_HUMAN mRNA cap guanine-N7 methyltransferase OS=Homo sapiens OX=9606 GN=RNMT PE=1 SV=1	O43148	54.843	5186100000	432030000	556960000	350710000	626730000	456170000	388800000	334680000	431320000	410900000	357960000	377050000	460770000	0	0	0	0	0	0	0	0	0	0	0	2028600
O43150	ASAP2_HUMAN	ASAP2	sp|O43150|ASAP2_HUMAN Arf-GAP with SH3 domain, ANK repeat and PH domain-containing protein 2 OS=Homo sapiens OX=9606 GN=ASAP2 PE=1 SV=3	O43150	111.65	31806000	0	0	0	0	0	0	0	0	12097000	7340100	0	12369000	0	0	0	0	0	0	0	0	0	0	0	0
O43166	SI1L1_HUMAN	SIPA1L1	sp|O43166|SI1L1_HUMAN Signal-induced proliferation-associated 1-like protein 1 OS=Homo sapiens OX=9606 GN=SIPA1L1 PE=1 SV=4	O43166	200.03	57984000	0	0	22566000	0	0	0	0	0	12405000	0	0	14416000	0	0	0	0	0	0	0	0	0	0	0	8597400
O43169	CYB5B_HUMAN	CYB5B	sp|O43169|CYB5B_HUMAN Cytochrome b5 type B OS=Homo sapiens OX=9606 GN=CYB5B PE=1 SV=3	O43169	16.694	77621000000	8127300000	6476400000	7250800000	7901000000	6411800000	7000700000	5196700000	5817300000	5706700000	4755600000	7102400000	5874600000	0	0	0	0	0	0	0	0	0	0	0	0
O43175	SERA_HUMAN	PHGDH	sp|O43175|SERA_HUMAN D-3-phosphoglycerate dehydrogenase OS=Homo sapiens OX=9606 GN=PHGDH PE=1 SV=4	O43175	56.65	8690300000	467210000	519120000	465770000	353800000	1103300000	843380000	864880000	845730000	685330000	668820000	754830000	1041800000	0	2243800	0	0	0	0	0	0	18120000	20589000	12494000	22865000
O43237	DC1L2_HUMAN	DYNC1LI2	sp|O43237|DC1L2_HUMAN Cytoplasmic dynein 1 light intermediate chain 2 OS=Homo sapiens OX=9606 GN=DYNC1LI2 PE=1 SV=1	O43237	54.099	4626000000	194550000	205470000	90113000	139640000	689600000	523610000	461730000	406460000	172950000	343160000	445810000	756710000	0	10784000	0	0	0	0	0	0	41403000	48446000	19411000	76156000
O43252	PAPS1_HUMAN	PAPSS1	sp|O43252|PAPS1_HUMAN Bifunctional 3-phosphoadenosine 5-phosphosulfate synthase 1 OS=Homo sapiens OX=9606 GN=PAPSS1 PE=1 SV=2	O43252	70.832	1652100000	139410000	165780000	139150000	122140000	147780000	137920000	132020000	138290000	63968000	102550000	179550000	183550000	0	0	0	0	0	0	0	0	0	0	0	0
O43286	B4GT5_HUMAN	B4GALT5	sp|O43286|B4GT5_HUMAN Beta-1,4-galactosyltransferase 5 OS=Homo sapiens OX=9606 GN=B4GALT5 PE=1 SV=1	O43286	45.118	2075000000	184020000	180500000	154650000	130520000	186960000	149850000	135230000	152820000	185770000	163270000	216760000	234660000	0	0	0	0	0	0	0	0	0	0	0	0
O43379	WDR62_HUMAN	WDR62	sp|O43379|WDR62_HUMAN WD repeat-containing protein 62 OS=Homo sapiens OX=9606 GN=WDR62 PE=1 SV=4	O43379	165.95	818920000	0	224360000	168930000	120830000	8352300	12878000	13191000	9785500	0	0	0	260590000	0	0	0	0	0	0	0	0	0	0	0	0
O43396	TXNL1_HUMAN	TXNL1	sp|O43396|TXNL1_HUMAN Thioredoxin-like protein 1 OS=Homo sapiens OX=9606 GN=TXNL1 PE=1 SV=3	O43396	32.251	8226800000	560390000	555650000	473960000	520130000	982470000	695990000	649230000	669350000	593770000	730320000	893780000	901790000	0	0	0	0	0	0	0	0	0	0	0	0
O43422	P52K_HUMAN	THAP12	sp|O43422|P52K_HUMAN 52 kDa repressor of the inhibitor of the protein kinase OS=Homo sapiens OX=9606 GN=THAP12 PE=1 SV=2	O43422	87.703	97011000	0	5383000	4092500	0	0	0	0	0	15948000	19507000	27953000	24128000	0	0	0	0	0	0	0	0	0	0	0	0
O43427	FIBP_HUMAN	FIBP	sp|O43427|FIBP_HUMAN Acidic fibroblast growth factor intracellular-binding protein OS=Homo sapiens OX=9606 GN=FIBP PE=1 SV=3	O43427	41.878	467610000	10878000	48563000	24068000	42853000	44440000	51782000	33039000	44562000	49556000	9334500	49939000	58593000	0	0	0	0	0	0	0	0	0	0	0	0
O43432	IF4G3_HUMAN	EIF4G3	sp|O43432|IF4G3_HUMAN Eukaryotic translation initiation factor 4 gamma 3 OS=Homo sapiens OX=9606 GN=EIF4G3 PE=1 SV=2	O43432	176.65	129370000	0	0	0	0	36617000	34539000	26249000	31961000	0	0	0	0	0	0	0	0	0	0	0	0	0	0	0	0
O43464	HTRA2_HUMAN	HTRA2	sp|O43464|HTRA2_HUMAN Serine protease HTRA2, mitochondrial OS=Homo sapiens OX=9606 GN=HTRA2 PE=1 SV=2	O43464	48.84	3095200000	359910000	249680000	308180000	204350000	304440000	283870000	248750000	132280000	278210000	179180000	239890000	255480000	0	0	0	0	0	0	0	0	4854000	14117000	15473000	16557000
O43488	ARK72_HUMAN	AKR7A2	sp|O43488|ARK72_HUMAN Aflatoxin B1 aldehyde reductase member 2 OS=Homo sapiens OX=9606 GN=AKR7A2 PE=1 SV=3	O43488	39.589	1398300000	134570000	74512000	12120000	99272000	143390000	189290000	157720000	113070000	21550000	66301000	188870000	197680000	0	0	0	0	0	0	0	0	0	0	0	0
O43493	TGON2_HUMAN	TGOLN2	sp|O43493|TGON2_HUMAN Trans-Golgi network integral membrane protein 2 OS=Homo sapiens OX=9606 GN=TGOLN2 PE=1 SV=4	O43493	45.879	2211500000	212730000	178350000	134580000	159640000	313170000	300940000	183010000	351020000	46111000	44702000	120110000	167180000	0	0	0	0	0	0	0	0	0	0	0	0
O43505	B4GA1_HUMAN	B4GAT1	sp|O43505|B4GA1_HUMAN Beta-1,4-glucuronyltransferase 1 OS=Homo sapiens OX=9606 GN=B4GAT1 PE=1 SV=1	O43505	47.119	146260000	0	0	9509700	12417000	20026000	10409000	10036000	16716000	20674000	13329000	15798000	17345000	0	0	0	0	0	0	0	0	0	0	0	0
O43513	MED7_HUMAN	MED7	sp|O43513|MED7_HUMAN Mediator of RNA polymerase II transcription subunit 7 OS=Homo sapiens OX=9606 GN=MED7 PE=1 SV=1	O43513	27.245	138450000	16983000	18731000	0	0	0	21513000	17285000	0	0	17575000	20820000	25547000	0	0	0	0	0	0	0	0	0	0	0	0
O43583	DENR_HUMAN	DENR	sp|O43583|DENR_HUMAN Density-regulated protein OS=Homo sapiens OX=9606 GN=DENR PE=1 SV=2	O43583	22.092	4019600000	206520000	161430000	259730000	163510000	453000000	384360000	298140000	350120000	422940000	251030000	425580000	643190000	0	0	0	0	0	0	0	0	0	0	0	0
O43598	DNPH1_HUMAN	DNPH1	sp|O43598|DNPH1_HUMAN 2-deoxynucleoside 5-phosphate N-hydrolase 1 OS=Homo sapiens OX=9606 GN=DNPH1 PE=1 SV=1	O43598	19.108	2480600000	28327000	437610000	166760000	72369000	227550000	193060000	316930000	202330000	135680000	182360000	204480000	313130000	0	0	0	0	0	0	0	0	0	0	0	0
O43615	TIM44_HUMAN	TIMM44	sp|O43615|TIM44_HUMAN Mitochondrial import inner membrane translocase subunit TIM44 OS=Homo sapiens OX=9606 GN=TIMM44 PE=1 SV=2	O43615	51.355	13813000000	1252800000	1270500000	1110700000	1196400000	1534400000	1395700000	974480000	1449400000	922520000	657240000	965250000	1083300000	0	0	0	0	0	0	0	0	0	0	0	0
O43633	CHM2A_HUMAN	CHMP2A	sp|O43633|CHM2A_HUMAN Charged multivesicular body protein 2a OS=Homo sapiens OX=9606 GN=CHMP2A PE=1 SV=1	O43633	25.104	1090500000	24393000	57195000	29614000	21612000	115130000	130020000	95883000	117410000	83272000	79080000	123150000	153560000	0	2478300	0	0	0	0	0	0	15171000	19402000	18773000	4321200
O43657	TSN6_HUMAN	TSPAN6	sp|O43657|TSN6_HUMAN Tetraspanin-6 OS=Homo sapiens OX=9606 GN=TSPAN6 PE=1 SV=1	O43657	27.563	4479300000	459210000	260800000	351770000	327970000	539470000	447580000	260270000	322270000	446270000	408840000	256980000	397840000	0	0	0	0	0	0	0	0	0	0	0	0
O43660	PLRG1_HUMAN	PLRG1	sp|O43660|PLRG1_HUMAN Pleiotropic regulator 1 OS=Homo sapiens OX=9606 GN=PLRG1 PE=1 SV=1	O43660	57.193	3988200000	413290000	607990000	569500000	370020000	289980000	235770000	237440000	216600000	310470000	224980000	268970000	243230000	0	0	0	0	0	0	0	0	0	0	0	0
O43663	PRC1_HUMAN	PRC1	sp|O43663|PRC1_HUMAN Protein regulator of cytokinesis 1 OS=Homo sapiens OX=9606 GN=PRC1 PE=1 SV=2	O43663	71.606	2984900000	263760000	215740000	238000000	144260000	421750000	326900000	241560000	250080000	185270000	166530000	272160000	258880000	0	0	0	0	0	0	0	0	0	0	0	0
O43665	RGS10_HUMAN	RGS10	sp|O43665|RGS10_HUMAN Regulator of G-protein signaling 10 OS=Homo sapiens OX=9606 GN=RGS10 PE=1 SV=3	O43665	21.21	583300000	0	34690000	15407000	18262000	46117000	24821000	18532000	21133000	99967000	104530000	73814000	126030000	0	0	0	0	0	0	0	0	0	0	0	0
O43676	NDUB3_HUMAN	NDUFB3	sp|O43676|NDUB3_HUMAN NADH dehydrogenase [ubiquinone] 1 beta subcomplex subunit 3 OS=Homo sapiens OX=9606 GN=NDUFB3 PE=1 SV=3	O43676	11.402	5436500000	526620000	532640000	487010000	573760000	521220000	403650000	371990000	409660000	395680000	329280000	401440000	483570000	0	0	0	0	0	0	0	0	0	0	0	0
O43681	GET3_HUMAN	GET3	sp|O43681|GET3_HUMAN ATPase GET3 OS=Homo sapiens OX=9606 GN=GET3 PE=1 SV=2	O43681	38.792	5706200000	368280000	411980000	646060000	524930000	443610000	443020000	285710000	458590000	399050000	405460000	366420000	953070000	0	0	0	0	0	0	0	0	0	0	0	0
O43688	PLPP2_HUMAN	PLPP2	sp|O43688|PLPP2_HUMAN Phospholipid phosphatase 2 OS=Homo sapiens OX=9606 GN=PLPP2 PE=1 SV=1	O43688	32.573	571500000	18905000	61472000	47178000	26852000	87754000	71651000	64902000	63558000	34839000	31159000	30765000	24880000	0	0	0	0	0	0	0	0	3901000	0	0	3686000
O43708	MAAI_HUMAN	GSTZ1	sp|O43708|MAAI_HUMAN Maleylacetoacetate isomerase OS=Homo sapiens OX=9606 GN=GSTZ1 PE=1 SV=3	O43708	24.212	728470000	89152000	71235000	85857000	63154000	72943000	61808000	59873000	60046000	0	36352000	55524000	72526000	0	0	0	0	0	0	0	0	0	0	0	0
O43709	BUD23_HUMAN	BUD23	sp|O43709|BUD23_HUMAN Probable 18S rRNA (guanine-N(7))-methyltransferase OS=Homo sapiens OX=9606 GN=BUD23 PE=1 SV=2	O43709	31.88	1079000000	59346000	66308000	57049000	63814000	184270000	139000000	147510000	132780000	25044000	17625000	69052000	117230000	0	0	0	0	0	0	0	0	0	0	0	0
O43715	TRIA1_HUMAN	TRIAP1	sp|O43715|TRIA1_HUMAN TP53-regulated inhibitor of apoptosis 1 OS=Homo sapiens OX=9606 GN=TRIAP1 PE=1 SV=1	O43715	8.7858	856600000	63167000	69894000	50010000	57944000	101560000	73458000	65389000	104700000	87126000	45746000	76291000	61304000	0	0	0	0	0	0	0	0	0	0	0	0
O43716	GATC_HUMAN	GATC	sp|O43716|GATC_HUMAN Glutamyl-tRNA(Gln) amidotransferase subunit C, mitochondrial OS=Homo sapiens OX=9606 GN=GATC PE=1 SV=1	O43716	15.086	428260000	23158000	19437000	21986000	27501000	65854000	36250000	37670000	56557000	44614000	24940000	31678000	38617000	0	0	0	0	0	0	0	0	0	0	0	0
O43719	HTSF1_HUMAN	HTATSF1	sp|O43719|HTSF1_HUMAN HIV Tat-specific factor 1 OS=Homo sapiens OX=9606 GN=HTATSF1 PE=1 SV=1	O43719	85.852	18869000000	1669400000	1671500000	1560800000	1640300000	1899000000	1808500000	1230500000	1838400000	1472600000	1268500000	1193100000	1616300000	0	0	0	0	0	0	0	0	0	0	0	0
O43760	SNG2_HUMAN	SYNGR2	sp|O43760|SNG2_HUMAN Synaptogyrin-2 OS=Homo sapiens OX=9606 GN=SYNGR2 PE=1 SV=1	O43760	24.81	5163000000	137930000	261650000	286220000	274590000	500000000	497420000	445410000	366840000	484430000	492630000	642960000	772890000	0	0	0	0	0	0	0	0	0	0	0	0
O43765	SGTA_HUMAN	SGTA	sp|O43765|SGTA_HUMAN Small glutamine-rich tetratricopeptide repeat-containing protein alpha OS=Homo sapiens OX=9606 GN=SGTA PE=1 SV=1	O43765	34.063	3830200000	315510000	308560000	253620000	255010000	421040000	302200000	251860000	228270000	228850000	291740000	383920000	589590000	0	0	0	0	0	0	0	0	0	0	0	0
O43768	ENSA_HUMAN	ENSA	sp|O43768|ENSA_HUMAN Alpha-endosulfine OS=Homo sapiens OX=9606 GN=ENSA PE=1 SV=1	O43768	13.389	394080000	0	13016000	0	0	94957000	42520000	32314000	37349000	12589000	24090000	81740000	55508000	0	0	0	0	0	0	0	0	0	0	0	0
O43776	SYNC_HUMAN	NARS1	sp|O43776|SYNC_HUMAN Asparagine--tRNA ligase, cytoplasmic OS=Homo sapiens OX=9606 GN=NARS1 PE=1 SV=1	O43776	62.942	24473000000	1406100000	1524000000	1654800000	1221100000	2855200000	2370600000	2165400000	2234500000	1775300000	2024200000	2107300000	3134200000	0	0	0	0	0	0	0	0	0	0	0	0
O43805	SSNA1_HUMAN	SSNA1	sp|O43805|SSNA1_HUMAN Sjoegren syndrome nuclear autoantigen 1 OS=Homo sapiens OX=9606 GN=SSNA1 PE=1 SV=2	O43805	13.596	153500000	10341000	12666000	12186000	12606000	2936400	8108500	11534000	0	16791000	29310000	18636000	18389000	0	0	0	0	0	0	0	0	0	0	0	0
O43808	PM34_HUMAN	SLC25A17	sp|O43808|PM34_HUMAN Peroxisomal membrane protein PMP34 OS=Homo sapiens OX=9606 GN=SLC25A17 PE=1 SV=1	O43808	34.566	542300000	57375000	41706000	74701000	38310000	47934000	43355000	23442000	38531000	33053000	16941000	74604000	52344000	0	0	0	0	0	0	0	0	0	0	0	0
O43813	LANC1_HUMAN	LANCL1	sp|O43813|LANC1_HUMAN Glutathione S-transferase LANCL1 OS=Homo sapiens OX=9606 GN=LANCL1 PE=1 SV=1	O43813	45.283	2099000000	182830000	135780000	190610000	118550000	241680000	132310000	44550000	99991000	106800000	202650000	284670000	353700000	0	0	0	0	0	0	0	0	0	0	4866600	0
O43815	STRN_HUMAN	STRN	sp|O43815|STRN_HUMAN Striatin OS=Homo sapiens OX=9606 GN=STRN PE=1 SV=4	O43815	86.131	1988900000	200380000	149000000	113170000	143900000	202870000	154480000	161020000	169170000	107350000	118250000	216490000	239110000	0	0	0	0	0	0	0	0	8098500	5617100	0	0
O43818	U3IP2_HUMAN	RRP9	sp|O43818|U3IP2_HUMAN U3 small nucleolar RNA-interacting protein 2 OS=Homo sapiens OX=9606 GN=RRP9 PE=1 SV=1	O43818	51.84	1132500000	88664000	88452000	134010000	53750000	27551000	114040000	75920000	92236000	137840000	54811000	167980000	97297000	0	0	0	0	0	0	0	0	0	0	0	0
O43819	SCO2_HUMAN	SCO2	sp|O43819|SCO2_HUMAN Protein SCO2 homolog, mitochondrial OS=Homo sapiens OX=9606 GN=SCO2 PE=1 SV=3	O43819	29.81	1995400000	170120000	152230000	126520000	106860000	212540000	185450000	135700000	182210000	184930000	116940000	197680000	218650000	0	0	5596200	0	0	0	0	0	0	0	0	0
O43823	AKAP8_HUMAN	AKAP8	sp|O43823|AKAP8_HUMAN A-kinase anchor protein 8 OS=Homo sapiens OX=9606 GN=AKAP8 PE=1 SV=1	O43823	76.107	3594200000	398720000	305950000	324960000	215340000	464980000	264580000	304810000	345390000	303640000	167490000	259270000	236340000	0	2724600	0	0	0	0	0	0	0	0	0	0
O43824	GTPB6_HUMAN	GTPBP6	sp|O43824|GTPB6_HUMAN Putative GTP-binding protein 6 OS=Homo sapiens OX=9606 GN=GTPBP6 PE=1 SV=4	O43824	56.897	90755000	9963600	12107000	6983100	8002900	10517000	10484000	0	9091700	7579000	7019400	0	6577400	0	0	0	2429900	0	0	0	0	0	0	0	0
O43847	NRDC_HUMAN	NRDC	sp|O43847|NRDC_HUMAN Nardilysin OS=Homo sapiens OX=9606 GN=NRDC PE=1 SV=3	O43847	131.7	2179800000	62102000	67997000	82395000	43338000	280240000	215490000	170140000	228340000	179130000	225480000	241180000	384010000	0	0	0	0	0	0	0	0	0	0	0	0
O43852	CALU_HUMAN	CALU	sp|O43852|CALU_HUMAN Calumenin OS=Homo sapiens OX=9606 GN=CALU PE=1 SV=2	O43852	37.106	103680000000	10095000000	10247000000	9389800000	9014600000	10787000000	9843000000	7254000000	8958200000	5962800000	4782600000	7892800000	9449500000	0	0	0	0	0	0	0	0	0	0	0	0
O43854	EDIL3_HUMAN	EDIL3	sp|O43854|EDIL3_HUMAN EGF-like repeat and discoidin I-like domain-containing protein 3 OS=Homo sapiens OX=9606 GN=EDIL3 PE=1 SV=1	O43854	53.764	211140000	0	0	0	0	0	0	0	0	62493000	48095000	40367000	60189000	0	0	0	0	0	0	0	0	0	0	0	0
O43896	KIF1C_HUMAN	KIF1C	sp|O43896|KIF1C_HUMAN Kinesin-like protein KIF1C OS=Homo sapiens OX=9606 GN=KIF1C PE=1 SV=3	O43896	122.95	166180000	0	0	0	0	41830000	12311000	31934000	11517000	14737000	15703000	0	24221000	985250	8694500	0	4247400	0	0	0	0	0	0	0	0
O43913	ORC5_HUMAN	ORC5	sp|O43913|ORC5_HUMAN Origin recognition complex subunit 5 OS=Homo sapiens OX=9606 GN=ORC5 PE=1 SV=1	O43913	50.282	519370000	77562000	76329000	86853000	70089000	28274000	26906000	49307000	24618000	26507000	16261000	20108000	16556000	0	0	0	0	0	0	0	0	0	0	0	0
O43920	NDUS5_HUMAN	NDUFS5	sp|O43920|NDUS5_HUMAN NADH dehydrogenase [ubiquinone] iron-sulfur protein 5 OS=Homo sapiens OX=9606 GN=NDUFS5 PE=1 SV=3	O43920	12.517	6347700000	848750000	760230000	644640000	417940000	577230000	527920000	434780000	371520000	398250000	348170000	461220000	557040000	0	0	0	0	0	0	0	0	0	0	0	0
O43929	ORC4_HUMAN	ORC4	sp|O43929|ORC4_HUMAN Origin recognition complex subunit 4 OS=Homo sapiens OX=9606 GN=ORC4 PE=1 SV=2	O43929	50.377	1143700000	91227000	130690000	85858000	120360000	112830000	99001000	71768000	83844000	67656000	50109000	100240000	119210000	0	10860000	0	0	0	0	0	0	0	0	0	0
O60216	RAD21_HUMAN	RAD21	sp|O60216|RAD21_HUMAN Double-strand-break repair protein rad21 homolog OS=Homo sapiens OX=9606 GN=RAD21 PE=1 SV=2	O60216	71.689	4466100000	348630000	389610000	423870000	429930000	399290000	384030000	434110000	416250000	329070000	296460000	299730000	302490000	0	0	0	0	0	0	0	0	7457600	5217800	0	0
O60220	TIM8A_HUMAN	TIMM8A	sp|O60220|TIM8A_HUMAN Mitochondrial import inner membrane translocase subunit Tim8 A OS=Homo sapiens OX=9606 GN=TIMM8A PE=1 SV=1	O60220	10.998	3869200000	535030000	193450000	469710000	287620000	230640000	236960000	307580000	216250000	382430000	252080000	373040000	379420000	0	0	5001000	0	0	0	0	0	0	0	0	0
O60231	DHX16_HUMAN	DHX16	sp|O60231|DHX16_HUMAN Pre-mRNA-splicing factor ATP-dependent RNA helicase DHX16 OS=Homo sapiens OX=9606 GN=DHX16 PE=1 SV=2	O60231	119.26	2969800000	282470000	319050000	251260000	287990000	217910000	185270000	134630000	138840000	311110000	293230000	255910000	292160000	0	0	0	0	0	0	0	0	0	0	0	0
O60232	ZNRD2_HUMAN	ZNRD2	sp|O60232|ZNRD2_HUMAN Protein ZNRD2 OS=Homo sapiens OX=9606 GN=ZNRD2 PE=1 SV=1	O60232	21.474	1260100000	92220000	94461000	98717000	101360000	145920000	122180000	72789000	122690000	85728000	85137000	99689000	139220000	0	0	0	0	0	0	0	0	0	0	0	0
O60244	MED14_HUMAN	MED14	sp|O60244|MED14_HUMAN Mediator of RNA polymerase II transcription subunit 14 OS=Homo sapiens OX=9606 GN=MED14 PE=1 SV=2	O60244	160.6	1958900000	160340000	238600000	166710000	145860000	181800000	162200000	168910000	173960000	152530000	103480000	100650000	201470000	2366200	0	0	0	0	0	0	0	0	0	0	0
O60245	PCDH7_HUMAN	PCDH7	sp|O60245|PCDH7_HUMAN Protocadherin-7 OS=Homo sapiens OX=9606 GN=PCDH7 PE=1 SV=2	O60245	116.07	333000000	0	0	0	0	0	0	0	0	18977000	14696000	16673000	10204000	0	8326100	0	0	0	0	0	0	42385000	72289000	85054000	64399000
O60256	KPRB_HUMAN	PRPSAP2	sp|O60256|KPRB_HUMAN Phosphoribosyl pyrophosphate synthase-associated protein 2 OS=Homo sapiens OX=9606 GN=PRPSAP2 PE=1 SV=1	O60256	40.925	5540500000	167590000	301140000	257610000	168510000	754800000	628420000	486000000	568830000	414490000	444130000	460380000	867620000	0	0	0	0	0	0	0	0	7513400	5265100	0	8217400
O60287	NPA1P_HUMAN	URB1	sp|O60287|NPA1P_HUMAN Nucleolar pre-ribosomal-associated protein 1 OS=Homo sapiens OX=9606 GN=URB1 PE=1 SV=4	O60287	254.39	4539600000	544460000	481740000	364130000	391550000	537240000	432680000	302040000	445760000	229710000	205030000	285230000	320030000	0	0	0	0	0	0	0	0	0	0	0	0
O60291	MGRN1_HUMAN	MGRN1	sp|O60291|MGRN1_HUMAN E3 ubiquitin-protein ligase MGRN1 OS=Homo sapiens OX=9606 GN=MGRN1 PE=1 SV=2	O60291	60.752	949520000	25423000	36859000	9913300	37129000	95350000	72657000	35177000	77056000	108210000	62755000	92399000	63897000	0	11938000	0	0	0	0	0	0	0	0	111730000	109020000
O60306	AQR_HUMAN	AQR	sp|O60306|AQR_HUMAN RNA helicase aquarius OS=Homo sapiens OX=9606 GN=AQR PE=1 SV=4	O60306	171.29	4450600000	559120000	534240000	320170000	486540000	490700000	391040000	342280000	314320000	199290000	170790000	261870000	380250000	0	0	0	0	0	0	0	0	0	0	0	0
O60337	MARH6_HUMAN	MARCHF6	sp|O60337|MARH6_HUMAN E3 ubiquitin-protein ligase MARCHF6 OS=Homo sapiens OX=9606 GN=MARCHF6 PE=1 SV=2	O60337	102.54	122000000	0	0	0	0	21963000	17379000	11791000	19710000	11296000	9337600	9691400	20835000	0	0	0	0	0	0	0	0	0	0	0	0
O60443	GSDME_HUMAN	GSDME	sp|O60443|GSDME_HUMAN Gasdermin-E OS=Homo sapiens OX=9606 GN=GSDME PE=1 SV=2	O60443	54.554	30965000	0	0	0	0	0	0	4437500	6778300	7585900	0	0	12163000	0	0	0	0	0	0	0	0	0	0	0	0
O60476	MA1A2_HUMAN	MAN1A2	sp|O60476|MA1A2_HUMAN Mannosyl-oligosaccharide 1,2-alpha-mannosidase IB OS=Homo sapiens OX=9606 GN=MAN1A2 PE=1 SV=1	O60476	73.003	261420000	29730000	26485000	30400000	35329000	45026000	31577000	38861000	24012000	0	0	0	0	0	0	0	0	0	0	0	0	0	0	0	0
O60504	VINEX_HUMAN	SORBS3	sp|O60504|VINEX_HUMAN Vinexin OS=Homo sapiens OX=9606 GN=SORBS3 PE=1 SV=2	O60504	75.34	329930000	0	0	0	32250000	80759000	66840000	9838000	64567000	35153000	0	40527000	0	0	0	0	0	0	0	0	0	0	0	0	0
O60513	B4GT4_HUMAN	B4GALT4	sp|O60513|B4GT4_HUMAN Beta-1,4-galactosyltransferase 4 OS=Homo sapiens OX=9606 GN=B4GALT4 PE=1 SV=1	O60513	40.041	4650900000	502300000	457000000	439460000	413150000	556860000	376070000	352990000	399730000	397610000	256700000	291610000	207440000	0	0	0	0	0	0	0	0	0	0	0	0
O60524	NEMF_HUMAN	NEMF	sp|O60524|NEMF_HUMAN Nuclear export mediator factor NEMF OS=Homo sapiens OX=9606 GN=NEMF PE=1 SV=4	O60524	122.95	958210000	105590000	74859000	54676000	100460000	96320000	79767000	63416000	71595000	81202000	44927000	72925000	112470000	0	0	0	0	0	0	0	0	0	0	0	0
O60613	SEP15_HUMAN	SELENOF	sp|O60613|SEP15_HUMAN Selenoprotein F OS=Homo sapiens OX=9606 GN=SELENOF PE=1 SV=4	O60613	18.092	475720000	82986000	99725000	62282000	74770000	20933000	17128000	15394000	13969000	23842000	18568000	20098000	26022000	0	0	0	0	0	0	0	0	0	0	0	0
O60637	TSN3_HUMAN	TSPAN3	sp|O60637|TSN3_HUMAN Tetraspanin-3 OS=Homo sapiens OX=9606 GN=TSPAN3 PE=2 SV=1	O60637	28.017	2899100000	178310000	166810000	104560000	122640000	352300000	299000000	217140000	282850000	291200000	211480000	243770000	429070000	0	0	0	0	0	0	0	0	0	0	0	0
O60675	MAFK_HUMAN	MAFK	sp|O60675|MAFK_HUMAN Transcription factor MafK OS=Homo sapiens OX=9606 GN=MAFK PE=1 SV=1	O60675	17.523	572590000	26394000	34069000	24853000	23670000	97460000	77169000	56912000	66827000	45794000	33308000	36510000	49629000	0	0	0	0	0	0	0	0	0	0	0	0
O60678	ANM3_HUMAN	PRMT3	sp|O60678|ANM3_HUMAN Protein arginine N-methyltransferase 3 OS=Homo sapiens OX=9606 GN=PRMT3 PE=1 SV=4	O60678	59.902	666680000	13098000	30536000	12331000	10855000	102750000	101070000	104230000	63127000	34588000	46920000	68749000	75843000	0	0	0	2575000	0	0	0	0	0	0	0	0
O60739	EIF1B_HUMAN	EIF1B	sp|O60739|EIF1B_HUMAN Eukaryotic translation initiation factor 1b OS=Homo sapiens OX=9606 GN=EIF1B PE=1 SV=2	O60739	12.823	100720000	0	0	0	0	28306000	26875000	18982000	26560000	0	0	0	0	0	0	0	0	0	0	0	0	0	0	0	0
O60784	TOM1_HUMAN	TOM1	sp|O60784|TOM1_HUMAN Target of Myb protein 1 OS=Homo sapiens OX=9606 GN=TOM1 PE=1 SV=2	O60784	53.818	627680000	55967000	20952000	61183000	8273400	44212000	27737000	70094000	62445000	76761000	63354000	62889000	73809000	0	0	0	0	0	0	0	0	0	0	0	0
O60828	PQBP1_HUMAN	PQBP1	sp|O60828|PQBP1_HUMAN Polyglutamine-binding protein 1 OS=Homo sapiens OX=9606 GN=PQBP1 PE=1 SV=1	O60828	30.472	3706100000	344900000	379800000	372360000	321030000	482660000	291620000	287280000	312850000	226820000	179620000	230750000	276450000	0	0	0	0	0	0	0	0	0	0	0	0
O60830	TI17B_HUMAN	TIMM17B	sp|O60830|TI17B_HUMAN Mitochondrial import inner membrane translocase subunit Tim17-B OS=Homo sapiens OX=9606 GN=TIMM17B PE=1 SV=1	O60830	18.273	2947200000	165340000	350110000	307890000	303630000	316100000	197480000	195810000	184850000	310410000	179960000	177530000	258040000	0	0	0	0	0	0	0	0	0	0	0	0
O60870	KIN17_HUMAN	KIN	sp|O60870|KIN17_HUMAN DNA/RNA-binding protein KIN17 OS=Homo sapiens OX=9606 GN=KIN PE=1 SV=2	O60870	45.373	102100000	7841000	0	5864000	0	9588600	0	4822200	0	16153000	4928000	26042000	26866000	0	0	0	0	0	0	0	0	0	0	0	0
O60888	CUTA_HUMAN	CUTA	sp|O60888|CUTA_HUMAN Protein CutA OS=Homo sapiens OX=9606 GN=CUTA PE=1 SV=2	O60888	19.116	1406200000	79438000	113940000	108800000	84104000	0	23390000	31709000	24916000	132870000	183750000	271410000	351850000	0	0	0	0	0	0	0	0	0	0	0	0
O60921	HUS1_HUMAN	HUS1	sp|O60921|HUS1_HUMAN Checkpoint protein HUS1 OS=Homo sapiens OX=9606 GN=HUS1 PE=1 SV=1	O60921	31.691	69574000	7733400	11807000	14762000	20570000	0	0	0	0	0	2954000	4796300	6951500	0	0	0	0	0	0	0	0	0	0	0	0
O60925	PFD1_HUMAN	PFDN1	sp|O60925|PFD1_HUMAN Prefoldin subunit 1 OS=Homo sapiens OX=9606 GN=PFDN1 PE=1 SV=2	O60925	14.21	2152800000	63273000	78315000	60522000	50652000	438270000	72192000	82679000	282460000	284310000	172830000	248770000	318570000	0	0	0	0	0	0	0	0	0	0	0	0
O60936	NOL3_HUMAN	NOL3	sp|O60936|NOL3_HUMAN Nucleolar protein 3 OS=Homo sapiens OX=9606 GN=NOL3 PE=1 SV=2	O60936	22.629	449720000	7396800	12529000	10996000	6334600	66397000	69265000	44161000	71108000	27091000	47035000	58971000	28437000	0	0	0	0	0	0	0	0	0	0	0	0
O60942	MCE1_HUMAN	RNGTT	sp|O60942|MCE1_HUMAN mRNA-capping enzyme OS=Homo sapiens OX=9606 GN=RNGTT PE=1 SV=1	O60942	68.556	164880000	27999000	26509000	21248000	12719000	0	0	0	0	0	0	0	0	0	0	0	0	0	0	0	0	0	33287000	0	43114000
O75044	SRGP2_HUMAN	SRGAP2	sp|O75044|SRGP2_HUMAN SLIT-ROBO Rho GTPase-activating protein 2 OS=Homo sapiens OX=9606 GN=SRGAP2 PE=1 SV=3	O75044	120.87	148560000	0	0	0	0	11058000	0	10099000	5687200	23618000	31155000	12297000	24467000	0	0	0	0	0	0	0	5673900	8757900	5982800	0	9767200
O75051	PLXA2_HUMAN	PLXNA2	sp|O75051|PLXA2_HUMAN Plexin-A2 OS=Homo sapiens OX=9606 GN=PLXNA2 PE=1 SV=4	O75051	211.1	79727000	0	0	0	0	0	0	0	0	5846900	11498000	17155000	45227000	0	0	0	0	0	0	0	0	0	0	0	0
O75063	XYLK_HUMAN	FAM20B	sp|O75063|XYLK_HUMAN Glycosaminoglycan xylosylkinase OS=Homo sapiens OX=9606 GN=FAM20B PE=1 SV=1	O75063	46.432	1386500000	72889000	81786000	73805000	78472000	165520000	126130000	111280000	152360000	130710000	105910000	139130000	148470000	0	0	0	0	0	0	0	0	0	0	0	0
O75113	N4BP1_HUMAN	N4BP1	sp|O75113|N4BP1_HUMAN NEDD4-binding protein 1 OS=Homo sapiens OX=9606 GN=N4BP1 PE=1 SV=4	O75113	100.38	179740000	0	0	0	0	0	0	0	0	0	0	58667000	5118800	0	0	0	0	0	0	0	0	15543000	20529000	23836000	56045000
O75127	PTCD1_HUMAN	PTCD1	sp|O75127|PTCD1_HUMAN Pentatricopeptide repeat-containing protein 1, mitochondrial OS=Homo sapiens OX=9606 GN=PTCD1 PE=1 SV=2	O75127	78.855	841850000	56590000	31870000	52570000	42871000	102640000	79605000	70983000	85712000	91278000	60666000	85145000	81916000	0	0	0	0	0	0	0	0	0	0	0	0
O75131	CPNE3_HUMAN	CPNE3	sp|O75131|CPNE3_HUMAN Copine-3 OS=Homo sapiens OX=9606 GN=CPNE3 PE=1 SV=1	O75131	60.13	7159500000	358630000	444040000	382670000	273210000	932530000	542650000	564440000	560610000	530190000	492640000	669750000	1126200000	0	0	0	0	49357000	14687000	79040000	42980000	14510000	0	81405000	0
O75150	BRE1B_HUMAN	RNF40	sp|O75150|BRE1B_HUMAN E3 ubiquitin-protein ligase BRE1B OS=Homo sapiens OX=9606 GN=RNF40 PE=1 SV=5	O75150	113.68	5035900000	313640000	450850000	297490000	346020000	691530000	457940000	510760000	452360000	286820000	268410000	510790000	449240000	0	0	0	0	0	0	0	0	0	0	0	0
O75153	CLU_HUMAN	CLUH	sp|O75153|CLU_HUMAN Clustered mitochondria protein homolog OS=Homo sapiens OX=9606 GN=CLUH PE=1 SV=2	O75153	146.67	4576700000	91228000	82315000	143380000	283710000	514130000	694040000	486260000	627180000	319160000	361630000	374890000	598750000	0	0	0	0	0	0	0	0	0	0	0	0
O75157	T22D2_HUMAN	TSC22D2	sp|O75157|T22D2_HUMAN TSC22 domain family protein 2 OS=Homo sapiens OX=9606 GN=TSC22D2 PE=1 SV=3	O75157	79.227	75873000	0	0	0	0	14362000	7780800	9677700	10457000	6568000	6152400	7744700	13130000	0	0	0	0	0	0	0	0	0	0	0	0
O75182	SIN3B_HUMAN	SIN3B	sp|O75182|SIN3B_HUMAN Paired amphipathic helix protein Sin3b OS=Homo sapiens OX=9606 GN=SIN3B PE=1 SV=2	O75182	133.06	328620000	26191000	0	30541000	153480000	20445000	27256000	17627000	21463000	0	14420000	17192000	0	0	0	0	0	0	0	0	0	0	0	0	0
O75208	COQ9_HUMAN	COQ9	sp|O75208|COQ9_HUMAN Ubiquinone biosynthesis protein COQ9, mitochondrial OS=Homo sapiens OX=9606 GN=COQ9 PE=1 SV=1	O75208	35.509	6557600000	564960000	512280000	616080000	516770000	661270000	593500000	565210000	643410000	512530000	399920000	512460000	459260000	0	0	0	0	0	0	0	0	0	0	0	0
O75312	ZPR1_HUMAN	ZPR1	sp|O75312|ZPR1_HUMAN Zinc finger protein ZPR1 OS=Homo sapiens OX=9606 GN=ZPR1 PE=1 SV=1	O75312	50.925	254200000	6619600	9953100	8244100	4920000	21048000	9098200	9430200	8805600	35251000	37346000	43891000	59597000	0	0	0	0	0	0	0	0	0	0	0	0
O75319	DUS11_HUMAN	DUSP11	sp|O75319|DUS11_HUMAN RNA/RNP complex-1-interacting phosphatase OS=Homo sapiens OX=9606 GN=DUSP11 PE=1 SV=2	O75319	43.71	186280000	9913700	17561000	20821000	11903000	61308000	33129000	7711700	23934000	0	0	0	0	0	0	0	0	0	0	0	0	0	0	0	0
O75340	PDCD6_HUMAN	PDCD6	sp|O75340|PDCD6_HUMAN Programmed cell death protein 6 OS=Homo sapiens OX=9606 GN=PDCD6 PE=1 SV=1	O75340	21.868	4903300000	395360000	468140000	388020000	338650000	474010000	347870000	276510000	454670000	294970000	313330000	414530000	725310000	0	0	0	0	0	0	0	0	3836200	2643600	2041800	3383900
O75347	TBCA_HUMAN	TBCA	sp|O75347|TBCA_HUMAN Tubulin-specific chaperone A OS=Homo sapiens OX=9606 GN=TBCA PE=1 SV=3	O75347	12.855	11614000000	452540000	748810000	697640000	534230000	1432900000	1108800000	1028600000	1044300000	796140000	953850000	1054700000	1761900000	0	0	0	0	0	0	0	0	0	0	0	0
O75351	VPS4B_HUMAN	VPS4B	sp|O75351|VPS4B_HUMAN Vacuolar protein sorting-associated protein 4B OS=Homo sapiens OX=9606 GN=VPS4B PE=1 SV=2	O75351	49.301	849060000	18622000	27800000	39154000	22547000	89373000	105510000	58757000	90065000	75307000	73331000	101580000	147010000	0	0	0	0	0	0	0	0	0	0	0	0
O75354	ENTP6_HUMAN	ENTPD6	sp|O75354|ENTP6_HUMAN Ectonucleoside triphosphate diphosphohydrolase 6 OS=Homo sapiens OX=9606 GN=ENTPD6 PE=1 SV=3	O75354	53.245	189130000	10895000	0	11957000	25192000	0	20667000	18707000	15842000	40937000	13043000	14846000	17046000	0	0	0	0	0	0	0	0	0	0	0	0
O75368	SH3L1_HUMAN	SH3BGRL	sp|O75368|SH3L1_HUMAN SH3 domain-binding glutamic acid-rich-like protein OS=Homo sapiens OX=9606 GN=SH3BGRL PE=1 SV=1	O75368	12.774	2758900000	55145000	117070000	77969000	67273000	297110000	160060000	175710000	183830000	320890000	325220000	342950000	635690000	0	0	0	0	0	0	0	0	0	0	0	0
O75379	VAMP4_HUMAN	VAMP4	sp|O75379|VAMP4_HUMAN Vesicle-associated membrane protein 4 OS=Homo sapiens OX=9606 GN=VAMP4 PE=1 SV=2	O75379	16.397	0	0	0	0	0	0	0	0	0	0	0	0	0	0	0	0	0	0	0	0	0	0	0	0	0
O75391	SPAG7_HUMAN	SPAG7	sp|O75391|SPAG7_HUMAN Sperm-associated antigen 7 OS=Homo sapiens OX=9606 GN=SPAG7 PE=1 SV=2	O75391	26.034	472910000	14382000	14651000	17921000	12289000	10812000	0	9044500	0	103380000	81337000	90956000	118140000	0	0	0	0	0	0	0	0	0	0	0	0
O75394	RM33_HUMAN	MRPL33	sp|O75394|RM33_HUMAN 39S ribosomal protein L33, mitochondrial OS=Homo sapiens OX=9606 GN=MRPL33 PE=1 SV=1	O75394	7.6191	1080400000	116350000	94213000	84046000	90893000	101440000	85458000	89764000	104250000	66577000	68987000	74305000	104170000	0	0	0	0	0	0	0	0	0	0	0	0
O75414	NDK6_HUMAN	NME6	sp|O75414|NDK6_HUMAN Nucleoside diphosphate kinase 6 OS=Homo sapiens OX=9606 GN=NME6 PE=1 SV=3	O75414	21.142	374940000	116040000	75194000	78432000	60582000	0	0	0	0	10460000	22853000	11375000	0	0	0	0	0	0	0	0	0	0	0	0	0
O75431	MTX2_HUMAN	MTX2	sp|O75431|MTX2_HUMAN Metaxin-2 OS=Homo sapiens OX=9606 GN=MTX2 PE=1 SV=1	O75431	29.763	9009000000	643470000	672990000	839760000	627270000	1014600000	716310000	697560000	1033200000	897000000	576960000	713930000	576040000	0	0	0	0	0	0	0	0	0	0	0	0
O75438	NDUB1_HUMAN	NDUFB1	sp|O75438|NDUB1_HUMAN NADH dehydrogenase [ubiquinone] 1 beta subcomplex subunit 1 OS=Homo sapiens OX=9606 GN=NDUFB1 PE=1 SV=1	O75438	6.9611	1705600000	169630000	182540000	134890000	173540000	128800000	111110000	87887000	109360000	124290000	84188000	187100000	212290000	0	0	0	0	0	0	0	0	0	0	0	0
O75439	MPPB_HUMAN	PMPCB	sp|O75439|MPPB_HUMAN Mitochondrial-processing peptidase subunit beta OS=Homo sapiens OX=9606 GN=PMPCB PE=1 SV=2	O75439	54.366	12543000000	1200100000	943820000	1275800000	937760000	1421200000	1059100000	991690000	1161600000	919730000	664250000	1038700000	929130000	0	0	0	0	0	0	0	0	0	0	0	0
O75446	SAP30_HUMAN	SAP30	sp|O75446|SAP30_HUMAN Histone deacetylase complex subunit SAP30 OS=Homo sapiens OX=9606 GN=SAP30 PE=1 SV=1	O75446	23.306	772400000	74620000	67852000	60987000	45498000	119900000	92062000	72339000	88406000	19225000	49161000	60464000	21881000	0	0	0	0	0	0	0	0	0	0	0	0
O75448	MED24_HUMAN	MED24	sp|O75448|MED24_HUMAN Mediator of RNA polymerase II transcription subunit 24 OS=Homo sapiens OX=9606 GN=MED24 PE=1 SV=1	O75448	110.3	874150000	88986000	86144000	64773000	69691000	89605000	68210000	38892000	59958000	82420000	69677000	62982000	92808000	0	0	0	0	0	0	0	0	0	0	0	0
O75449	KTNA1_HUMAN	KATNA1	sp|O75449|KTNA1_HUMAN Katanin p60 ATPase-containing subunit A1 OS=Homo sapiens OX=9606 GN=KATNA1 PE=1 SV=1	O75449	55.964	30236000	0	0	0	0	0	0	0	0	5600700	5626900	5771100	6455400	0	0	0	0	0	0	0	0	0	3446500	0	3335400
O75475	PSIP1_HUMAN	PSIP1	sp|O75475|PSIP1_HUMAN PC4 and SFRS1-interacting protein OS=Homo sapiens OX=9606 GN=PSIP1 PE=1 SV=1	O75475	60.103	9872500000	999020000	980540000	962450000	1026700000	1112500000	691920000	656100000	711640000	591980000	576820000	670010000	887040000	0	0	0	0	0	0	0	0	0	0	0	5745200
O75494	SRS10_HUMAN	SRSF10	sp|O75494|SRS10_HUMAN Serine/arginine-rich splicing factor 10 OS=Homo sapiens OX=9606 GN=SRSF10 PE=1 SV=1	O75494	31.3	137460000	0	0	0	0	29986000	17165000	8911900	9036200	6357700	13842000	19559000	32605000	0	0	0	0	0	0	0	0	0	0	0	0
O75521	ECI2_HUMAN	ECI2	sp|O75521|ECI2_HUMAN Enoyl-CoA delta isomerase 2 OS=Homo sapiens OX=9606 GN=ECI2 PE=1 SV=4	O75521	43.585	13348000000	1202900000	1218900000	1178800000	1024700000	1346000000	1072300000	929770000	1038800000	1183100000	954410000	1217100000	969570000	0	0	0	0	0	0	0	0	5653000	5961500	0	0
O75528	TADA3_HUMAN	TADA3	sp|O75528|TADA3_HUMAN Transcriptional adapter 3 OS=Homo sapiens OX=9606 GN=TADA3 PE=1 SV=1	O75528	48.902	45779000	10508000	0	8187800	5516200	0	0	0	0	6952500	7107200	7507400	0	0	0	0	0	0	0	0	0	0	0	0	0
O75530	EED_HUMAN	EED	sp|O75530|EED_HUMAN Polycomb protein EED OS=Homo sapiens OX=9606 GN=EED PE=1 SV=2	O75530	50.197	2239000000	215350000	181430000	196240000	186110000	291230000	169000000	165270000	201260000	129790000	115500000	197540000	190280000	0	0	0	0	0	0	0	0	0	0	0	0
O75554	WBP4_HUMAN	WBP4	sp|O75554|WBP4_HUMAN WW domain-binding protein 4 OS=Homo sapiens OX=9606 GN=WBP4 PE=1 SV=1	O75554	42.506	134170000	16207000	0	11004000	10001000	12263000	0	8771100	12094000	16283000	13571000	16729000	17249000	0	0	0	0	0	0	0	0	0	0	0	0
O75569	PRKRA_HUMAN	PRKRA	sp|O75569|PRKRA_HUMAN Interferon-inducible double-stranded RNA-dependent protein kinase activator A OS=Homo sapiens OX=9606 GN=PRKRA PE=1 SV=1	O75569	34.404	1322400000	66068000	78430000	51984000	90618000	176450000	123520000	112360000	135710000	54144000	94567000	162590000	175960000	0	0	0	0	0	0	0	0	0	0	0	0
O75586	MED6_HUMAN	MED6	sp|O75586|MED6_HUMAN Mediator of RNA polymerase II transcription subunit 6 OS=Homo sapiens OX=9606 GN=MED6 PE=1 SV=2	O75586	28.424	68713000	28228000	15307000	18821000	0	0	0	0	0	6356800	0	0	0	0	0	0	0	0	0	0	0	0	0	0	0
O75608	LYPA1_HUMAN	LYPLA1	sp|O75608|LYPA1_HUMAN Acyl-protein thioesterase 1 OS=Homo sapiens OX=9606 GN=LYPLA1 PE=1 SV=1	O75608	24.669	7274700000	488860000	482080000	602510000	462630000	777220000	702200000	501250000	421990000	605180000	549860000	777490000	901260000	0	0	0	2150900	0	0	0	0	0	0	0	0
O75629	CREG1_HUMAN	CREG1	sp|O75629|CREG1_HUMAN Protein CREG1 OS=Homo sapiens OX=9606 GN=CREG1 PE=1 SV=1	O75629	24.074	251830000	15413000	12016000	17813000	17866000	46193000	29084000	24368000	18074000	3599000	8672700	18802000	39926000	0	0	0	0	0	0	0	0	0	0	0	0
O75648	MTU1_HUMAN	TRMU	sp|O75648|MTU1_HUMAN Mitochondrial tRNA-specific 2-thiouridylase 1 OS=Homo sapiens OX=9606 GN=TRMU PE=1 SV=2	O75648	47.744	106160000	17257000	13457000	30398000	18784000	0	0	0	0	0	0	13516000	12746000	0	0	0	0	0	0	0	0	0	0	0	0
O75663	TIPRL_HUMAN	TIPRL	sp|O75663|TIPRL_HUMAN TIP41-like protein OS=Homo sapiens OX=9606 GN=TIPRL PE=1 SV=2	O75663	31.444	1584700000	80834000	112800000	104760000	82041000	133600000	68214000	80109000	88958000	87097000	171690000	205050000	346070000	0	0	0	2057100	0	0	0	0	0	5407700	6684200	9320600
O75674	TM1L1_HUMAN	TOM1L1	sp|O75674|TM1L1_HUMAN TOM1-like protein 1 OS=Homo sapiens OX=9606 GN=TOM1L1 PE=1 SV=2	O75674	52.988	567830000	30715000	17287000	43017000	27130000	77702000	58743000	39477000	57701000	41183000	48723000	60016000	66140000	0	0	0	0	0	0	0	0	0	0	0	0
O75688	PPM1B_HUMAN	PPM1B	sp|O75688|PPM1B_HUMAN Protein phosphatase 1B OS=Homo sapiens OX=9606 GN=PPM1B PE=1 SV=1	O75688	52.642	244550000	7444700	10227000	0	10690000	0	14894000	16523000	30702000	18404000	25772000	46202000	63690000	0	0	0	0	0	0	0	0	0	0	0	0
O75695	XRP2_HUMAN	RP2	sp|O75695|XRP2_HUMAN Protein XRP2 OS=Homo sapiens OX=9606 GN=RP2 PE=1 SV=4	O75695	39.641	5939200000	448110000	452690000	444170000	308730000	405060000	281220000	292220000	371820000	799790000	511610000	729740000	858320000	0	0	0	0	0	0	0	0	11618000	14634000	9468900	0
O75718	CRTAP_HUMAN	CRTAP	sp|O75718|CRTAP_HUMAN Cartilage-associated protein OS=Homo sapiens OX=9606 GN=CRTAP PE=1 SV=1	O75718	46.561	9646200000	836610000	877470000	757600000	669130000	1066700000	864750000	689460000	843310000	819050000	547800000	770480000	903890000	0	0	0	0	0	0	0	0	0	0	0	0
O75792	RNH2A_HUMAN	RNASEH2A	sp|O75792|RNH2A_HUMAN Ribonuclease H2 subunit A OS=Homo sapiens OX=9606 GN=RNASEH2A PE=1 SV=2	O75792	33.395	177430000	22057000	22316000	14892000	24181000	11831000	10138000	11503000	10423000	12910000	12158000	15093000	9926400	0	0	0	0	0	0	0	0	0	0	0	0
O75818	RPP40_HUMAN	RPP40	sp|O75818|RPP40_HUMAN Ribonuclease P protein subunit p40 OS=Homo sapiens OX=9606 GN=RPP40 PE=1 SV=3	O75818	41.833	6179900000	615270000	648390000	713900000	631290000	360210000	509110000	403340000	413990000	299530000	379910000	539900000	665070000	0	0	0	0	0	0	0	0	0	0	0	0
O75821	EIF3G_HUMAN	EIF3G	sp|O75821|EIF3G_HUMAN Eukaryotic translation initiation factor 3 subunit G OS=Homo sapiens OX=9606 GN=EIF3G PE=1 SV=2	O75821	35.611	20077000000	1884300000	2484300000	1968300000	1632500000	2115800000	1759300000	1546300000	1640600000	1362800000	1165100000	995220000	1483600000	0	0	0	0	0	0	38525000	0	0	0	0	0
O75828	CBR3_HUMAN	CBR3	sp|O75828|CBR3_HUMAN Carbonyl reductase [NADPH] 3 OS=Homo sapiens OX=9606 GN=CBR3 PE=1 SV=3	O75828	30.85	2514000000	80579000	108380000	116620000	99541000	244550000	211260000	153430000	150860000	270020000	259320000	254890000	507460000	0	0	0	0	0	0	0	0	13519000	16133000	12160000	15309000
O75832	PSD10_HUMAN	PSMD10	sp|O75832|PSD10_HUMAN 26S proteasome non-ATPase regulatory subunit 10 OS=Homo sapiens OX=9606 GN=PSMD10 PE=1 SV=1	O75832	24.428	3469500000	208590000	285440000	211500000	171300000	358660000	279380000	261120000	289060000	203510000	213480000	332530000	602850000	0	0	0	0	0	0	0	0	14393000	14192000	10943000	12579000
O75843	AP1G2_HUMAN	AP1G2	sp|O75843|AP1G2_HUMAN AP-1 complex subunit gamma-like 2 OS=Homo sapiens OX=9606 GN=AP1G2 PE=1 SV=1	O75843	87.116	90689000	0	0	0	0	6739800	4206900	7946500	4482000	4904800	4056400	6945600	14630000	0	0	0	0	0	0	0	0	3816100	10421000	9600500	12940000
O75844	FACE1_HUMAN	ZMPSTE24	sp|O75844|FACE1_HUMAN CAAX prenyl protease 1 homolog OS=Homo sapiens OX=9606 GN=ZMPSTE24 PE=1 SV=2	O75844	54.812	29762000000	2778200000	2552400000	3514600000	2385700000	2924300000	2538500000	2008300000	2412900000	1296300000	1757000000	2339200000	3254200000	0	0	0	0	0	0	0	0	0	0	0	0
O75879	GATB_HUMAN	GATB	sp|O75879|GATB_HUMAN Glutamyl-tRNA(Gln) amidotransferase subunit B, mitochondrial OS=Homo sapiens OX=9606 GN=GATB PE=1 SV=1	O75879	61.863	108910000	33109000	11391000	14428000	6097000	0	5674900	6908400	8152400	6763000	3563400	12822000	0	0	0	0	0	0	0	0	0	0	0	0	0
O75884	RBBP9_HUMAN	RBBP9	sp|O75884|RBBP9_HUMAN Serine hydrolase RBBP9 OS=Homo sapiens OX=9606 GN=RBBP9 PE=1 SV=2	O75884	21	777050000	46697000	58569000	41218000	33602000	104750000	58811000	63945000	52823000	21596000	68817000	66626000	159590000	0	0	0	0	0	0	0	0	0	0	0	0
O75886	STAM2_HUMAN	STAM2	sp|O75886|STAM2_HUMAN Signal transducing adapter molecule 2 OS=Homo sapiens OX=9606 GN=STAM2 PE=1 SV=1	O75886	58.164	321190000	22889000	17586000	21584000	12181000	27589000	19203000	18412000	21929000	17565000	38550000	41440000	62260000	0	0	0	0	0	0	0	0	0	0	0	0
O75891	AL1L1_HUMAN	ALDH1L1	sp|O75891|AL1L1_HUMAN Cytosolic 10-formyltetrahydrofolate dehydrogenase OS=Homo sapiens OX=9606 GN=ALDH1L1 PE=1 SV=2	O75891	98.828	95444000	0	0	28479000	0	24052000	0	18244000	24669000	0	0	0	0	0	0	0	0	0	0	0	0	0	0	0	0
O75907	DGAT1_HUMAN	DGAT1	sp|O75907|DGAT1_HUMAN Diacylglycerol O-acyltransferase 1 OS=Homo sapiens OX=9606 GN=DGAT1 PE=1 SV=2	O75907	55.278	1023300000	114150000	76715000	94610000	76323000	137100000	91971000	68800000	73455000	78624000	51876000	61366000	78793000	0	0	0	0	0	0	0	0	15021000	0	4460100	0
O75909	CCNK_HUMAN	CCNK	sp|O75909|CCNK_HUMAN Cyclin-K OS=Homo sapiens OX=9606 GN=CCNK PE=1 SV=2	O75909	64.239	1625300000	147020000	147410000	58838000	73662000	154520000	82712000	135590000	90019000	162280000	161820000	158270000	253140000	0	0	0	0	0	0	0	0	0	0	0	0
O75925	PIAS1_HUMAN	PIAS1	sp|O75925|PIAS1_HUMAN E3 SUMO-protein ligase PIAS1 OS=Homo sapiens OX=9606 GN=PIAS1 PE=1 SV=2	O75925	71.835	434620000	13935000	18821000	14812000	20416000	57149000	68013000	48113000	65303000	15800000	26089000	30168000	56001000	0	0	0	0	0	0	0	0	0	0	0	0
O75937	DNJC8_HUMAN	DNAJC8	sp|O75937|DNJC8_HUMAN DnaJ homolog subfamily C member 8 OS=Homo sapiens OX=9606 GN=DNAJC8 PE=1 SV=2	O75937	29.841	4540800000	513430000	660170000	561430000	371520000	449860000	313700000	307920000	385910000	162280000	174320000	205190000	435090000	0	0	0	0	0	0	0	0	0	0	0	0
O75940	SPF30_HUMAN	SMNDC1	sp|O75940|SPF30_HUMAN Survival of motor neuron-related-splicing factor 30 OS=Homo sapiens OX=9606 GN=SMNDC1 PE=1 SV=1	O75940	26.711	2467900000	266440000	363410000	211030000	216580000	268930000	216010000	151260000	181450000	166260000	142090000	144420000	140030000	0	0	0	0	0	0	0	0	0	0	0	0
O75947	ATP5H_HUMAN	ATP5PD	sp|O75947|ATP5H_HUMAN ATP synthase subunit d, mitochondrial OS=Homo sapiens OX=9606 GN=ATP5PD PE=1 SV=3	O75947	18.491	29511000000	2137600000	2436500000	2243700000	1910400000	3333900000	2587300000	2210100000	2496700000	2940900000	1893000000	2302100000	3018800000	0	0	0	0	0	0	0	0	0	0	0	0
O76003	GLRX3_HUMAN	GLRX3	sp|O76003|GLRX3_HUMAN Glutaredoxin-3 OS=Homo sapiens OX=9606 GN=GLRX3 PE=1 SV=2	O76003	37.432	16423000000	972780000	743890000	1081300000	581450000	1581700000	1148400000	1313100000	2027700000	1727100000	1425200000	1568200000	2252400000	0	0	0	0	0	0	0	0	0	0	0	0
O76071	CIAO1_HUMAN	CIAO1	sp|O76071|CIAO1_HUMAN Probable cytosolic iron-sulfur protein assembly protein CIAO1 OS=Homo sapiens OX=9606 GN=CIAO1 PE=1 SV=1	O76071	37.84	2527900000	89851000	147260000	225160000	107200000	212920000	190470000	310960000	179830000	207900000	232770000	194270000	411480000	0	0	0	0	0	0	0	0	6762800	5093700	0	5981400
O76080	ZFAN5_HUMAN	ZFAND5	sp|O76080|ZFAN5_HUMAN AN1-type zinc finger protein 5 OS=Homo sapiens OX=9606 GN=ZFAND5 PE=1 SV=1	O76080	23.132	12813000	0	0	0	0	0	5499700	4695900	0	2617400	0	0	0	0	0	0	0	0	0	0	0	0	0	0	0
O76095	JTB_HUMAN	JTB	sp|O76095|JTB_HUMAN Protein JTB OS=Homo sapiens OX=9606 GN=JTB PE=1 SV=1	O76095	16.358	46630000	0	0	11284000	0	0	0	0	0	13376000	11643000	10328000	0	0	0	0	0	0	0	0	0	0	0	0	0
O94760	DDAH1_HUMAN	DDAH1	sp|O94760|DDAH1_HUMAN N(G),N(G)-dimethylarginine dimethylaminohydrolase 1 OS=Homo sapiens OX=9606 GN=DDAH1 PE=1 SV=3	O94760	31.121	244990000	14002000	15480000	6517600	7373700	11008000	33418000	23636000	21947000	28232000	24659000	16805000	41909000	0	0	0	0	0	0	0	0	0	0	0	0
O94762	RECQ5_HUMAN	RECQL5	sp|O94762|RECQ5_HUMAN ATP-dependent DNA helicase Q5 OS=Homo sapiens OX=9606 GN=RECQL5 PE=1 SV=2	O94762	108.86	3885500000	1281700000	0	0	33906000	1458800000	747340000	10796000	11909000	2575900	293420000	4920900	0	0	2507100	0	0	0	0	0	0	37592000	0	0	0
O94763	RMP_HUMAN	URI1	sp|O94763|RMP_HUMAN Unconventional prefoldin RPB5 interactor 1 OS=Homo sapiens OX=9606 GN=URI1 PE=1 SV=3	O94763	59.832	389700000	13077000	13822000	19523000	10627000	31877000	62392000	28987000	23357000	34713000	44868000	33424000	73028000	0	0	0	0	0	0	0	0	0	0	0	0
O94766	B3GA3_HUMAN	B3GAT3	sp|O94766|B3GA3_HUMAN Galactosylgalactosylxylosylprotein 3-beta-glucuronosyltransferase 3 OS=Homo sapiens OX=9606 GN=B3GAT3 PE=1 SV=2	O94766	37.121	1842800000	187500000	219330000	271720000	185320000	70282000	69019000	60800000	68153000	161620000	160890000	185640000	202520000	0	0	0	0	0	0	0	0	0	0	0	0
O94782	UBP1_HUMAN	USP1	sp|O94782|UBP1_HUMAN Ubiquitin carboxyl-terminal hydrolase 1 OS=Homo sapiens OX=9606 GN=USP1 PE=1 SV=1	O94782	88.206	4943100	0	0	0	0	0	0	0	0	0	0	0	0	0	0	0	0	0	4943100	0	0	0	0	0	0
O94822	LTN1_HUMAN	LTN1	sp|O94822|LTN1_HUMAN E3 ubiquitin-protein ligase listerin OS=Homo sapiens OX=9606 GN=LTN1 PE=1 SV=6	O94822	200.55	385730000	26964000	29250000	37127000	25426000	25554000	47970000	20100000	25472000	27300000	22368000	23864000	60063000	0	0	0	0	0	0	0	0	9072200	5195700	0	0
O94842	TOX4_HUMAN	TOX4	sp|O94842|TOX4_HUMAN TOX high mobility group box family member 4 OS=Homo sapiens OX=9606 GN=TOX4 PE=1 SV=1	O94842	66.194	2212300000	179960000	171420000	183840000	164060000	260810000	171260000	176630000	169490000	183590000	151820000	187120000	212270000	0	0	0	0	0	0	0	0	0	0	0	0
O94864	ST65G_HUMAN	SUPT7L	sp|O94864|ST65G_HUMAN STAGA complex 65 subunit gamma OS=Homo sapiens OX=9606 GN=SUPT7L PE=1 SV=1	O94864	46.192	158990000	11075000	13989000	19789000	6290100	9201900	21761000	18382000	19127000	8421700	10748000	11453000	8755300	0	0	0	0	0	0	0	0	0	0	0	0
O94880	PHF14_HUMAN	PHF14	sp|O94880|PHF14_HUMAN PHD finger protein 14 OS=Homo sapiens OX=9606 GN=PHF14 PE=1 SV=2	O94880	100.05	0	0	0	0	0	0	0	0	0	0	0	0	0	0	0	0	0	0	0	0	0	0	0	0	0
O94888	UBXN7_HUMAN	UBXN7	sp|O94888|UBXN7_HUMAN UBX domain-containing protein 7 OS=Homo sapiens OX=9606 GN=UBXN7 PE=1 SV=2	O94888	54.862	178670000	27728000	32544000	36176000	23365000	9369900	7062600	6498500	6757700	6345900	3841500	8172900	10806000	0	0	0	0	0	0	0	0	0	0	0	0
O94903	PLPHP_HUMAN	PLPBP	sp|O94903|PLPHP_HUMAN Pyridoxal phosphate homeostasis protein OS=Homo sapiens OX=9606 GN=PLPBP PE=1 SV=1	O94903	30.344	2854400000	176220000	302220000	147850000	168800000	204800000	275090000	285380000	245210000	215520000	209290000	354560000	269490000	0	0	0	0	0	0	0	0	0	0	0	0
O94916	NFAT5_HUMAN	NFAT5	sp|O94916|NFAT5_HUMAN Nuclear factor of activated T-cells 5 OS=Homo sapiens OX=9606 GN=NFAT5 PE=1 SV=1	O94916	165.76	11037000	0	0	0	0	0	0	0	0	0	0	0	0	0	0	0	0	0	0	0	0	0	6201700	0	4835000
O94919	ENDD1_HUMAN	ENDOD1	sp|O94919|ENDD1_HUMAN Endonuclease domain-containing 1 protein OS=Homo sapiens OX=9606 GN=ENDOD1 PE=1 SV=2	O94919	55.016	1850800000	89425000	134070000	105260000	91678000	105760000	91691000	96243000	102510000	323110000	268250000	231780000	211000000	0	0	0	0	0	0	0	0	0	0	0	0
O94952	FBX21_HUMAN	FBXO21	sp|O94952|FBX21_HUMAN F-box only protein 21 OS=Homo sapiens OX=9606 GN=FBXO21 PE=2 SV=2	O94952	72.269	94114000	0	0	0	0	16215000	11583000	0	17765000	7813100	10505000	12420000	17814000	0	0	0	0	0	0	0	0	0	0	0	0
O94966	UBP19_HUMAN	USP19	sp|O94966|UBP19_HUMAN Ubiquitin carboxyl-terminal hydrolase 19 OS=Homo sapiens OX=9606 GN=USP19 PE=1 SV=2	O94966	145.65	104720000	0	6110600	3553900	19218000	19943000	12174000	5553000	18327000	5721900	4529500	0	9591700	0	0	0	0	0	0	0	0	0	0	0	0
O94992	HEXI1_HUMAN	HEXIM1	sp|O94992|HEXI1_HUMAN Protein HEXIM1 OS=Homo sapiens OX=9606 GN=HEXIM1 PE=1 SV=1	O94992	40.623	6798900000	445590000	697920000	591860000	567310000	559140000	475130000	393030000	495550000	626160000	454710000	581640000	910840000	0	0	0	0	0	0	0	0	0	0	0	0
O95059	RPP14_HUMAN	RPP14	sp|O95059|RPP14_HUMAN Ribonuclease P protein subunit p14 OS=Homo sapiens OX=9606 GN=RPP14 PE=1 SV=3	O95059	13.693	754230000	46508000	67135000	95288000	68158000	81114000	47841000	68339000	53635000	40593000	58189000	52798000	74635000	0	0	0	0	0	0	0	0	0	0	0	0
O95081	AGFG2_HUMAN	AGFG2	sp|O95081|AGFG2_HUMAN Arf-GAP domain and FG repeat-containing protein 2 OS=Homo sapiens OX=9606 GN=AGFG2 PE=1 SV=2	O95081	48.962	44253000	0	0	0	0	0	0	0	0	5058000	11343000	9395600	18456000	0	0	0	0	0	0	0	0	0	0	0	0
O95084	PRS23_HUMAN	PRSS23	sp|O95084|PRS23_HUMAN Serine protease 23 OS=Homo sapiens OX=9606 GN=PRSS23 PE=1 SV=1	O95084	43.001	266380000	0	0	0	0	64713000	43130000	42654000	76593000	0	0	0	0	0	0	0	0	0	0	39288000	0	0	0	0	0
O95104	SCAF4_HUMAN	SCAF4	sp|O95104|SCAF4_HUMAN SR-related and CTD-associated factor 4 OS=Homo sapiens OX=9606 GN=SCAF4 PE=1 SV=3	O95104	125.87	2699300000	194050000	135770000	142220000	169920000	408540000	200640000	178990000	186480000	274020000	202920000	298050000	307670000	0	0	0	0	0	0	0	0	0	0	0	0
O95139	NDUB6_HUMAN	NDUFB6	sp|O95139|NDUB6_HUMAN NADH dehydrogenase [ubiquinone] 1 beta subcomplex subunit 6 OS=Homo sapiens OX=9606 GN=NDUFB6 PE=1 SV=3	O95139	15.489	6092200000	507120000	626030000	626400000	537780000	655630000	428960000	349210000	414670000	419870000	402800000	480750000	642960000	0	0	0	0	0	0	0	0	0	0	0	0
O95155	UBE4B_HUMAN	UBE4B	sp|O95155|UBE4B_HUMAN Ubiquitin conjugation factor E4 B OS=Homo sapiens OX=9606 GN=UBE4B PE=1 SV=1	O95155	146.18	113600000	8805600	5759600	6234200	3101900	23634000	6099700	17368000	15018000	8478500	4229200	5473500	9393800	0	0	0	0	0	0	0	0	0	0	0	0
O95159	ZFPL1_HUMAN	ZFPL1	sp|O95159|ZFPL1_HUMAN Zinc finger protein-like 1 OS=Homo sapiens OX=9606 GN=ZFPL1 PE=1 SV=2	O95159	34.114	5615100000	517730000	567090000	537270000	450870000	772390000	456650000	448000000	498590000	299540000	284970000	389350000	392620000	0	0	0	0	0	0	0	0	0	0	0	0
O95167	NDUA3_HUMAN	NDUFA3	sp|O95167|NDUA3_HUMAN NADH dehydrogenase [ubiquinone] 1 alpha subcomplex subunit 3 OS=Homo sapiens OX=9606 GN=NDUFA3 PE=1 SV=1	O95167	9.2787	2940500000	216190000	196800000	306380000	285590000	221800000	287820000	163540000	185110000	317720000	210870000	256380000	292280000	0	0	0	0	0	0	0	0	0	0	0	0
O95168	NDUB4_HUMAN	NDUFB4	sp|O95168|NDUB4_HUMAN NADH dehydrogenase [ubiquinone] 1 beta subcomplex subunit 4 OS=Homo sapiens OX=9606 GN=NDUFB4 PE=1 SV=3	O95168	15.208	8267000000	686410000	687750000	809490000	619810000	946470000	637300000	607690000	714550000	756390000	465170000	636020000	699910000	0	0	0	0	0	0	0	0	0	0	0	0
O95169	NDUB8_HUMAN	NDUFB8	sp|O95169|NDUB8_HUMAN NADH dehydrogenase [ubiquinone] 1 beta subcomplex subunit 8, mitochondrial OS=Homo sapiens OX=9606 GN=NDUFB8 PE=1 SV=1	O95169	21.766	4544500000	389330000	369570000	427320000	443860000	475830000	414130000	259830000	346350000	256050000	211030000	382830000	568340000	0	0	0	0	0	0	0	0	0	0	0	0
O95182	NDUA7_HUMAN	NDUFA7	sp|O95182|NDUA7_HUMAN NADH dehydrogenase [ubiquinone] 1 alpha subcomplex subunit 7 OS=Homo sapiens OX=9606 GN=NDUFA7 PE=1 SV=3	O95182	12.551	5427700000	506590000	609630000	500260000	395960000	684190000	435870000	339490000	431660000	420060000	242630000	315030000	538480000	0	0	0	0	0	0	0	0	2872800	0	0	4923900
O95183	VAMP5_HUMAN	VAMP5	sp|O95183|VAMP5_HUMAN Vesicle-associated membrane protein 5 OS=Homo sapiens OX=9606 GN=VAMP5 PE=1 SV=1	O95183	12.805	856870000	91392000	99696000	64505000	53361000	100420000	55508000	43940000	61875000	55027000	40170000	43569000	121490000	0	25920000	0	0	0	0	0	0	0	0	0	0
O95202	LETM1_HUMAN	LETM1	sp|O95202|LETM1_HUMAN Mitochondrial proton/calcium exchanger protein OS=Homo sapiens OX=9606 GN=LETM1 PE=1 SV=1	O95202	83.353	35259000000	3587600000	3225900000	3619800000	3307200000	3497100000	3469800000	2076600000	2423600000	2669800000	1823500000	2226800000	3331300000	0	0	0	0	0	0	0	0	0	0	0	0
O95218	ZRAB2_HUMAN	ZRANB2	sp|O95218|ZRAB2_HUMAN Zinc finger Ran-binding domain-containing protein 2 OS=Homo sapiens OX=9606 GN=ZRANB2 PE=1 SV=2	O95218	37.404	2965600000	223210000	288710000	261490000	253860000	352750000	221660000	209260000	278570000	281410000	200720000	120370000	273580000	0	0	0	0	0	0	0	0	0	0	0	0
O95219	SNX4_HUMAN	SNX4	sp|O95219|SNX4_HUMAN Sorting nexin-4 OS=Homo sapiens OX=9606 GN=SNX4 PE=1 SV=1	O95219	51.908	178460000	8872000	10228000	0	8162400	16581000	30110000	19692000	11313000	23293000	19910000	12120000	18182000	0	0	0	0	0	0	0	0	0	0	0	0
O95235	KI20A_HUMAN	KIF20A	sp|O95235|KI20A_HUMAN Kinesin-like protein KIF20A OS=Homo sapiens OX=9606 GN=KIF20A PE=1 SV=1	O95235	100.28	374300000	87453000	72733000	0	0	48351000	33649000	41911000	53616000	9827900	8412400	8350500	9997400	0	0	0	0	0	0	0	0	0	0	0	0
O95251	KAT7_HUMAN	KAT7	sp|O95251|KAT7_HUMAN Histone acetyltransferase KAT7 OS=Homo sapiens OX=9606 GN=KAT7 PE=1 SV=1	O95251	70.642	181590000	7546900	8451200	5045800	13514000	10820000	20695000	10105000	12142000	35861000	18362000	23221000	15829000	0	0	0	0	0	0	0	0	0	0	0	0
O95260	ATE1_HUMAN	ATE1	sp|O95260|ATE1_HUMAN Arginyl-tRNA--protein transferase 1 OS=Homo sapiens OX=9606 GN=ATE1 PE=1 SV=2	O95260	59.09	1402600000	10002000	19791000	18043000	18442000	318600000	340200000	225370000	370620000	23705000	10444000	13349000	34063000	0	0	0	0	0	0	0	0	0	0	0	0
O95273	CCDB1_HUMAN	CCNDBP1	sp|O95273|CCDB1_HUMAN Cyclin-D1-binding protein 1 OS=Homo sapiens OX=9606 GN=CCNDBP1 PE=1 SV=2	O95273	40.262	728570000	0	0	0	0	14076000	663830000	10049000	7420400	5971900	7737800	10102000	9383500	0	0	0	0	0	0	0	0	0	0	0	0
O95298	NDUC2_HUMAN	NDUFC2	sp|O95298|NDUC2_HUMAN NADH dehydrogenase [ubiquinone] 1 subunit C2 OS=Homo sapiens OX=9606 GN=NDUFC2 PE=1 SV=1;sp|E9PQ53|NDUCR_HUMAN NADH dehydrogenase [ubiquinone] 1 subunit C2, isoform 2 OS=Homo sapiens OX=9606 GN=NDUFC2-KCTD14 PE=1 SV=1	O95298;E9PQ53	14.187	10592000000	1049300000	1006000000	769320000	833510000	1382400000	619160000	659910000	1015200000	786450000	690010000	778750000	1002400000	0	0	0	0	0	0	0	0	0	0	0	0
O95302	FKBP9_HUMAN	FKBP9	sp|O95302|FKBP9_HUMAN Peptidyl-prolyl cis-trans isomerase FKBP9 OS=Homo sapiens OX=9606 GN=FKBP9 PE=1 SV=2	O95302	63.083	7495500000	543390000	556610000	728560000	745580000	762340000	587030000	526040000	552410000	698840000	524540000	533920000	736220000	0	0	0	0	0	0	0	0	0	0	0	0
O95336	6PGL_HUMAN	PGLS	sp|O95336|6PGL_HUMAN 6-phosphogluconolactonase OS=Homo sapiens OX=9606 GN=PGLS PE=1 SV=2	O95336	27.547	4594700000	146850000	171080000	223100000	138170000	465910000	410970000	342710000	441730000	549050000	443970000	588010000	673130000	0	0	0	0	0	0	0	0	0	0	0	0
O95340	PAPS2_HUMAN	PAPSS2	sp|O95340|PAPS2_HUMAN Bifunctional 3-phosphoadenosine 5-phosphosulfate synthase 2 OS=Homo sapiens OX=9606 GN=PAPSS2 PE=1 SV=2	O95340	69.5	3837500000	147160000	199240000	143160000	283700000	583730000	500620000	360200000	554730000	138160000	146790000	278260000	421730000	0	0	0	0	0	0	47436000	0	9860600	5756200	4128100	12827000
O95352	ATG7_HUMAN	ATG7	sp|O95352|ATG7_HUMAN Ubiquitin-like modifier-activating enzyme ATG7 OS=Homo sapiens OX=9606 GN=ATG7 PE=1 SV=1	O95352	77.959	0	0	0	0	0	0	0	0	0	0	0	0	0	0	0	0	0	0	0	0	0	0	0	0	0
O95363	SYFM_HUMAN	FARS2	sp|O95363|SYFM_HUMAN Phenylalanine--tRNA ligase, mitochondrial OS=Homo sapiens OX=9606 GN=FARS2 PE=1 SV=1	O95363	52.356	87556000	8412700	6842700	8541700	0	0	25572000	0	0	6220500	0	18792000	13175000	0	0	0	0	0	0	0	0	0	0	0	0
O95365	ZBT7A_HUMAN	ZBTB7A	sp|O95365|ZBT7A_HUMAN Zinc finger and BTB domain-containing protein 7A OS=Homo sapiens OX=9606 GN=ZBTB7A PE=1 SV=1	O95365	61.438	161980000	8913500	0	14620000	11255000	0	11714000	10244000	9859400	22291000	17085000	22488000	33509000	0	0	0	0	0	0	0	0	0	0	0	0
O95376	ARI2_HUMAN	ARIH2	sp|O95376|ARI2_HUMAN E3 ubiquitin-protein ligase ARIH2 OS=Homo sapiens OX=9606 GN=ARIH2 PE=1 SV=1	O95376	57.818	108960000	0	10202000	6587600	5767000	0	0	0	0	19178000	18673000	23801000	24746000	0	0	0	0	0	0	0	0	0	0	0	0
O95379	TFIP8_HUMAN	TNFAIP8	sp|O95379|TFIP8_HUMAN Tumor necrosis factor alpha-induced protein 8 OS=Homo sapiens OX=9606 GN=TNFAIP8 PE=1 SV=1	O95379	23.003	2478200000	241190000	200340000	234530000	198930000	333790000	179120000	172500000	211630000	195180000	116490000	204720000	189800000	0	0	0	0	0	0	0	0	0	0	0	0
O95391	SLU7_HUMAN	SLU7	sp|O95391|SLU7_HUMAN Pre-mRNA-splicing factor SLU7 OS=Homo sapiens OX=9606 GN=SLU7 PE=1 SV=2	O95391	68.386	243200000	6683700	12856000	11344000	11875000	50985000	26353000	35809000	26075000	19091000	5497600	19536000	17098000	0	0	0	0	0	0	0	0	0	0	0	0
O95394	AGM1_HUMAN	PGM3	sp|O95394|AGM1_HUMAN Phosphoacetylglucosamine mutase OS=Homo sapiens OX=9606 GN=PGM3 PE=1 SV=1	O95394	59.851	868580000	20203000	82843000	58743000	37487000	121020000	98478000	74626000	99350000	49592000	55238000	62379000	108620000	0	0	0	0	0	0	0	0	0	0	0	0
O95395	GCNT3_HUMAN	GCNT3	sp|O95395|GCNT3_HUMAN Beta-1,3-galactosyl-O-glycosyl-glycoprotein beta-1,6-N-acetylglucosaminyltransferase 3 OS=Homo sapiens OX=9606 GN=GCNT3 PE=2 SV=1	O95395	50.863	1291800000	30005000	27718000	22183000	33745000	73880000	61607000	40786000	61893000	247200000	164960000	231040000	296800000	0	0	0	0	0	0	0	0	0	0	0	0
O95402	MED26_HUMAN	MED26	sp|O95402|MED26_HUMAN Mediator of RNA polymerase II transcription subunit 26 OS=Homo sapiens OX=9606 GN=MED26 PE=1 SV=2	O95402	65.446	16394000	0	0	0	0	0	0	0	16394000	0	0	0	0	0	0	0	0	0	0	0	0	0	0	0	0
O95415	BRI3_HUMAN	BRI3	sp|O95415|BRI3_HUMAN Brain protein I3 OS=Homo sapiens OX=9606 GN=BRI3 PE=1 SV=1	O95415	13.645	52050000	0	0	0	0	0	0	0	0	21415000	8905600	21729000	0	0	0	0	0	0	0	0	0	0	0	0	0
O95429	BAG4_HUMAN	BAG4	sp|O95429|BAG4_HUMAN BAG family molecular chaperone regulator 4 OS=Homo sapiens OX=9606 GN=BAG4 PE=1 SV=1	O95429	49.593	111480000	5459700	0	4008600	0	20905000	19890000	8704700	11342000	8242500	8236100	11266000	13425000	0	0	0	0	0	0	0	0	0	0	0	0
O95453	PARN_HUMAN	PARN	sp|O95453|PARN_HUMAN Poly(A)-specific ribonuclease PARN OS=Homo sapiens OX=9606 GN=PARN PE=1 SV=1	O95453	73.45	6015200000	609780000	514730000	575320000	505270000	786900000	590420000	440820000	507050000	353780000	295240000	362210000	473700000	0	0	0	0	0	0	0	0	0	0	0	0
O95456	PSMG1_HUMAN	PSMG1	sp|O95456|PSMG1_HUMAN Proteasome assembly chaperone 1 OS=Homo sapiens OX=9606 GN=PSMG1 PE=1 SV=1	O95456	32.854	2217600000	126720000	164060000	123900000	91289000	243380000	255970000	144010000	244510000	118850000	173970000	232000000	296010000	0	0	0	0	0	0	0	0	0	0	0	2921500
O95476	CNEP1_HUMAN	CTDNEP1	sp|O95476|CNEP1_HUMAN CTD nuclear envelope phosphatase 1 OS=Homo sapiens OX=9606 GN=CTDNEP1 PE=1 SV=2	O95476	28.377	225890000	0	0	0	0	0	0	0	0	12515000	7842300	0	8567400	0	0	24910000	0	0	0	0	0	39384000	44498000	41780000	46397000
O95477	ABCA1_HUMAN	ABCA1	sp|O95477|ABCA1_HUMAN Phospholipid-transporting ATPase ABCA1 OS=Homo sapiens OX=9606 GN=ABCA1 PE=1 SV=3	O95477	254.3	69337000	0	0	0	0	0	4593100	7862300	0	5141900	2404100	4145900	0	0	0	0	0	0	0	0	0	18032000	11661000	3904600	11593000
O95479	G6PE_HUMAN	H6PD	sp|O95479|G6PE_HUMAN GDH/6PGL endoplasmic bifunctional protein OS=Homo sapiens OX=9606 GN=H6PD PE=1 SV=2	O95479	88.892	1339500000	107100000	160990000	114160000	138320000	86855000	81356000	53604000	73574000	139290000	114500000	114800000	154990000	0	0	0	0	0	0	0	0	0	0	0	0
O95562	SFT2B_HUMAN	SFT2D2	sp|O95562|SFT2B_HUMAN Vesicle transport protein SFT2B OS=Homo sapiens OX=9606 GN=SFT2D2 PE=1 SV=1	O95562	17.779	943790000	91374000	63655000	41416000	46379000	181790000	140210000	90288000	170580000	0	0	36000000	82097000	0	0	0	0	0	0	0	0	0	0	0	0
O95563	MPC2_HUMAN	MPC2	sp|O95563|MPC2_HUMAN Mitochondrial pyruvate carrier 2 OS=Homo sapiens OX=9606 GN=MPC2 PE=1 SV=1	O95563	14.279	1069600000	83369000	95531000	106380000	83397000	180210000	86516000	67683000	135850000	35440000	31227000	37621000	126390000	0	0	0	0	0	0	0	0	0	0	0	0
O95571	ETHE1_HUMAN	ETHE1	sp|O95571|ETHE1_HUMAN Persulfide dioxygenase ETHE1, mitochondrial OS=Homo sapiens OX=9606 GN=ETHE1 PE=1 SV=2	O95571	27.873	8580500000	754920000	800850000	789880000	661150000	732580000	589340000	585520000	663190000	559550000	642430000	750650000	1050400000	0	0	0	0	0	0	0	0	0	0	0	0
O95602	RPA1_HUMAN	POLR1A	sp|O95602|RPA1_HUMAN DNA-directed RNA polymerase I subunit RPA1 OS=Homo sapiens OX=9606 GN=POLR1A PE=1 SV=2	O95602	194.81	6384600000	501260000	500580000	438060000	413240000	886370000	692590000	577150000	558490000	477320000	356840000	386150000	592590000	0	0	0	0	0	0	0	0	0	0	0	3913100
O95619	YETS4_HUMAN	YEATS4	sp|O95619|YETS4_HUMAN YEATS domain-containing protein 4 OS=Homo sapiens OX=9606 GN=YEATS4 PE=1 SV=1	O95619	26.499	3889800	0	0	3889800	0	0	0	0	0	0	0	0	0	0	0	0	0	0	0	0	0	0	0	0	0
O95633	FSTL3_HUMAN	FSTL3	sp|O95633|FSTL3_HUMAN Follistatin-related protein 3 OS=Homo sapiens OX=9606 GN=FSTL3 PE=1 SV=1	O95633	27.663	176980000	0	0	0	0	19511000	14004000	20013000	13806000	43469000	24968000	15853000	25352000	0	0	0	0	0	0	0	0	0	0	0	0
O95639	CPSF4_HUMAN	CPSF4	sp|O95639|CPSF4_HUMAN Cleavage and polyadenylation specificity factor subunit 4 OS=Homo sapiens OX=9606 GN=CPSF4 PE=1 SV=1	O95639	30.255	2325700000	309870000	204170000	175350000	192440000	263710000	203190000	159610000	186360000	178610000	148820000	144530000	159020000	0	0	0	0	0	0	0	0	0	0	0	0
O95671	ASML_HUMAN	ASMTL	sp|O95671|ASML_HUMAN Probable bifunctional dTTP/UTP pyrophosphatase/methyltransferase protein OS=Homo sapiens OX=9606 GN=ASMTL PE=1 SV=3	O95671	68.856	37525000	0	0	0	0	0	0	0	0	3583500	4216000	10964000	9829500	0	0	0	0	0	0	0	0	5225700	3706200	0	0
O95684	CEP43_HUMAN	CEP43	sp|O95684|CEP43_HUMAN Centrosomal protein 43 OS=Homo sapiens OX=9606 GN=CEP43 PE=1 SV=1	O95684	43.064	57865000	0	0	0	0	9592500	13477000	8780700	14596000	3300200	3329400	0	4788900	0	0	0	0	0	0	0	0	0	0	0	0
O95714	HERC2_HUMAN	HERC2	sp|O95714|HERC2_HUMAN E3 ubiquitin-protein ligase HERC2 OS=Homo sapiens OX=9606 GN=HERC2 PE=1 SV=2	O95714	527.22	54470000	0	0	0	0	6222400	2752400	8553600	16315000	0	0	0	0	0	0	0	0	0	0	0	0	11271000	9356000	0	0
O95749	GGPPS_HUMAN	GGPS1	sp|O95749|GGPPS_HUMAN Geranylgeranyl pyrophosphate synthase OS=Homo sapiens OX=9606 GN=GGPS1 PE=1 SV=1	O95749	34.87	61249000	0	0	0	0	0	5835200	6511000	10031000	5207000	8337000	7078000	18250000	0	0	0	0	0	0	0	0	0	0	0	0
O95755	RAB36_HUMAN	RAB36	sp|O95755|RAB36_HUMAN Ras-related protein Rab-36 OS=Homo sapiens OX=9606 GN=RAB36 PE=1 SV=2	O95755	36.322	43000000	16336000	0	0	0	0	0	0	11835000	0	0	0	0	0	0	0	0	0	0	0	0	0	2360800	12467000	0
O95757	HS74L_HUMAN	HSPA4L	sp|O95757|HS74L_HUMAN Heat shock 70 kDa protein 4L OS=Homo sapiens OX=9606 GN=HSPA4L PE=1 SV=3	O95757	94.511	6895600000	262110000	355570000	295830000	275190000	1132800000	954070000	750480000	865620000	293040000	400480000	515850000	794540000	0	0	0	0	0	0	0	0	0	0	0	0
O95772	STR3N_HUMAN	STARD3NL	sp|O95772|STR3N_HUMAN STARD3 N-terminal-like protein OS=Homo sapiens OX=9606 GN=STARD3NL PE=1 SV=1	O95772	26.654	484460000	46868000	45230000	13672000	46856000	64367000	16423000	38389000	50711000	51974000	17879000	35614000	56472000	0	0	0	0	0	0	0	0	0	0	0	0
O95777	LSM8_HUMAN	LSM8	sp|O95777|LSM8_HUMAN U6 snRNA-associated Sm-like protein LSm8 OS=Homo sapiens OX=9606 GN=LSM8 PE=1 SV=3	O95777	10.403	5322200000	451730000	555060000	462210000	417660000	560830000	510200000	446490000	448640000	341870000	297030000	416290000	414210000	0	0	0	0	0	0	0	0	0	0	0	0
O95785	WIZ_HUMAN	WIZ	sp|O95785|WIZ_HUMAN Protein Wiz OS=Homo sapiens OX=9606 GN=WIZ PE=1 SV=2	O95785	178.67	627360000	41213000	47766000	41425000	61675000	79117000	90097000	44567000	63417000	30976000	24663000	52636000	49806000	0	0	0	0	0	0	0	0	0	0	0	0
O95786	DDX58_HUMAN	DDX58	sp|O95786|DDX58_HUMAN Antiviral innate immune response receptor RIG-I OS=Homo sapiens OX=9606 GN=DDX58 PE=1 SV=2	O95786	106.6	8648500000	0	0	0	0	0	0	0	0	1710500000	1567100000	2376800000	2454200000	0	0	0	0	0	0	0	0	76472000	118340000	195660000	149430000
O95801	TTC4_HUMAN	TTC4	sp|O95801|TTC4_HUMAN Tetratricopeptide repeat protein 4 OS=Homo sapiens OX=9606 GN=TTC4 PE=1 SV=3	O95801	44.678	245530000	10821000	19187000	18284000	19798000	29040000	22871000	21856000	34917000	20808000	18220000	19330000	10395000	0	0	0	0	0	0	0	0	0	0	0	0
O95822	DCMC_HUMAN	MLYCD	sp|O95822|DCMC_HUMAN Malonyl-CoA decarboxylase, mitochondrial OS=Homo sapiens OX=9606 GN=MLYCD PE=1 SV=3	O95822	55.003	229870000	24667000	17866000	22549000	28361000	10901000	6915900	8967900	10612000	31113000	23468000	13608000	30844000	0	0	0	0	0	0	0	0	0	0	0	0
O95834	EMAL2_HUMAN	EML2	sp|O95834|EMAL2_HUMAN Echinoderm microtubule-associated protein-like 2 OS=Homo sapiens OX=9606 GN=EML2 PE=1 SV=1	O95834	70.678	150550000	0	8086900	7308700	4932000	26097000	21685000	15477000	19178000	0	27198000	7162400	13426000	0	0	0	0	0	0	0	0	0	0	0	0
O95857	TSN13_HUMAN	TSPAN13	sp|O95857|TSN13_HUMAN Tetraspanin-13 OS=Homo sapiens OX=9606 GN=TSPAN13 PE=2 SV=1	O95857	22.147	127500000	0	0	0	0	16314000	16364000	13357000	24198000	21597000	16432000	11388000	7854500	0	0	0	0	0	0	0	0	0	0	0	0
O95861	BPNT1_HUMAN	BPNT1	sp|O95861|BPNT1_HUMAN 3(2),5-bisphosphate nucleotidase 1 OS=Homo sapiens OX=9606 GN=BPNT1 PE=1 SV=1	O95861	33.392	2436300000	171370000	162950000	145980000	91957000	327360000	240680000	139120000	257990000	203940000	181540000	228920000	277020000	0	0	0	0	0	0	0	0	2589700	0	1830800	3091500
O95873	CF047_HUMAN	C6orf47	sp|O95873|CF047_HUMAN Uncharacterized protein C6orf47 OS=Homo sapiens OX=9606 GN=C6orf47 PE=1 SV=2	O95873	31.71	47325000	0	0	7063600	9225900	0	0	0	0	9865900	0	11304000	9865900	0	0	0	0	0	0	0	0	0	0	0	0
O95881	TXD12_HUMAN	TXNDC12	sp|O95881|TXD12_HUMAN Thioredoxin domain-containing protein 12 OS=Homo sapiens OX=9606 GN=TXNDC12 PE=1 SV=1	O95881	19.206	18172000000	1638400000	1730600000	1674200000	1728800000	1777000000	1228500000	1237900000	1256000000	1455600000	1193200000	1577800000	1673500000	0	0	0	0	0	0	0	0	0	0	0	0
O95900	TRUB2_HUMAN	TRUB2	sp|O95900|TRUB2_HUMAN Mitochondrial mRNA pseudouridine synthase TRUB2 OS=Homo sapiens OX=9606 GN=TRUB2 PE=1 SV=1	O95900	36.694	257610000	0	0	0	0	50809000	35793000	32342000	41499000	36675000	16178000	25265000	19047000	0	0	0	0	0	0	0	0	0	0	0	0
O95926	SYF2_HUMAN	SYF2	sp|O95926|SYF2_HUMAN Pre-mRNA-splicing factor SYF2 OS=Homo sapiens OX=9606 GN=SYF2 PE=1 SV=1	O95926	28.722	288680000	10233000	6455500	15432000	6496100	15265000	21120000	30262000	64545000	56242000	25483000	15484000	21657000	0	0	0	0	0	0	0	0	0	0	0	0
O95983	MBD3_HUMAN	MBD3	sp|O95983|MBD3_HUMAN Methyl-CpG-binding domain protein 3 OS=Homo sapiens OX=9606 GN=MBD3 PE=1 SV=1	O95983	32.844	1324400000	152260000	138070000	147810000	118740000	144190000	101280000	90855000	92263000	71953000	74326000	87944000	104710000	0	0	0	0	0	0	0	0	0	0	0	0
O96000	NDUBA_HUMAN	NDUFB10	sp|O96000|NDUBA_HUMAN NADH dehydrogenase [ubiquinone] 1 beta subcomplex subunit 10 OS=Homo sapiens OX=9606 GN=NDUFB10 PE=1 SV=3	O96000	20.776	18463000000	1774900000	1566600000	1655900000	1505300000	2033900000	1781600000	1461500000	1539800000	867140000	987780000	1638000000	1645800000	0	4938800	0	0	0	0	0	0	0	0	0	0
O96028	NSD2_HUMAN	NSD2	sp|O96028|NSD2_HUMAN Histone-lysine N-methyltransferase NSD2 OS=Homo sapiens OX=9606 GN=NSD2 PE=1 SV=1	O96028	152.26	200410000	0	0	0	9538100	28906000	0	29520000	28762000	21004000	39212000	22057000	21410000	0	0	0	0	0	0	0	0	0	0	0	0
P00156	CYB_HUMAN	MT-CYB	sp|P00156|CYB_HUMAN Cytochrome b OS=Homo sapiens OX=9606 GN=MT-CYB PE=1 SV=2	P00156	42.717	1452700000	67325000	251880000	237220000	202430000	65295000	52332000	42450000	44562000	55503000	32454000	148310000	252950000	0	0	0	0	0	0	0	0	0	0	0	0
P00390	GSHR_HUMAN	GSR	sp|P00390|GSHR_HUMAN Glutathione reductase, mitochondrial OS=Homo sapiens OX=9606 GN=GSR PE=1 SV=2	P00390	56.256	12508000000	670050000	840910000	879710000	699250000	1188300000	1129200000	1014700000	777160000	1176200000	1138300000	1300000000	1676100000	0	0	0	0	0	0	0	0	5006700	5377300	3554200	3982800
P00395	COX1_HUMAN	MT-CO1	sp|P00395|COX1_HUMAN Cytochrome c oxidase subunit 1 OS=Homo sapiens OX=9606 GN=MT-CO1 PE=1 SV=1	P00395	57.041	8538300000	510800000	609850000	958780000	539600000	792580000	1005500000	641120000	721710000	243670000	494080000	833860000	1186700000	0	0	0	0	0	0	0	0	0	0	0	0
P00414	COX3_HUMAN	MT-CO3	sp|P00414|COX3_HUMAN Cytochrome c oxidase subunit 3 OS=Homo sapiens OX=9606 GN=MT-CO3 PE=1 SV=2	P00414	29.95	12506000000	945380000	1077800000	705070000	857910000	1631000000	1331300000	550570000	1667700000	600510000	817100000	709930000	1611600000	0	0	0	0	0	0	0	0	0	0	0	0
P00441	SODC_HUMAN	SOD1	sp|P00441|SODC_HUMAN Superoxide dismutase [Cu-Zn] OS=Homo sapiens OX=9606 GN=SOD1 PE=1 SV=2	P00441	15.936	29575000000	1878100000	2261200000	1546600000	1690000000	4023900000	3675800000	3359300000	2039500000	662760000	1729400000	2986200000	3721900000	0	0	0	0	0	0	0	0	0	0	0	0
P00450	CERU_HUMAN	CP	sp|P00450|CERU_HUMAN Ceruloplasmin OS=Homo sapiens OX=9606 GN=CP PE=1 SV=1	P00450	122.2	1133100000	0	19566000	27917000	28544000	37546000	64881000	79329000	76470000	138210000	122960000	267710000	269950000	0	0	0	0	0	0	0	0	0	0	0	0
P00491	PNPH_HUMAN	PNP	sp|P00491|PNPH_HUMAN Purine nucleoside phosphorylase OS=Homo sapiens OX=9606 GN=PNP PE=1 SV=2	P00491	32.118	32519000000	1523700000	1671300000	1943300000	1372600000	2803300000	2684000000	2019000000	2307600000	2862800000	3216300000	3861500000	6253200000	0	0	0	0	0	0	0	0	0	0	0	0
P00492	HPRT_HUMAN	HPRT1	sp|P00492|HPRT_HUMAN Hypoxanthine-guanine phosphoribosyltransferase OS=Homo sapiens OX=9606 GN=HPRT1 PE=1 SV=2	P00492	24.579	20792000000	1279200000	1410300000	1419900000	974210000	2220400000	1962000000	1666700000	1915500000	1348900000	1515900000	2156400000	2922600000	0	0	0	0	0	0	0	0	0	0	0	0
P00568	KAD1_HUMAN	AK1	sp|P00568|KAD1_HUMAN Adenylate kinase isoenzyme 1 OS=Homo sapiens OX=9606 GN=AK1 PE=1 SV=3	P00568	21.635	2409900000	122240000	305520000	280200000	125730000	101080000	100900000	222960000	112490000	155630000	254410000	286290000	342410000	0	0	0	0	0	0	0	0	0	0	0	0
P00736	C1R_HUMAN	C1R	sp|P00736|C1R_HUMAN Complement C1r subcomponent OS=Homo sapiens OX=9606 GN=C1R PE=1 SV=2	P00736	80.118	106960000	0	0	0	0	0	0	0	0	27678000	10921000	16929000	51428000	0	0	0	0	0	0	0	0	0	0	0	0
P00749	UROK_HUMAN	PLAU	sp|P00749|UROK_HUMAN Urokinase-type plasminogen activator OS=Homo sapiens OX=9606 GN=PLAU PE=1 SV=2	P00749	48.507	1492400000	0	0	0	0	58583000	74905000	71972000	39256000	219620000	228230000	277710000	434700000	0	0	0	0	0	0	0	0	20618000	13355000	31771000	21678000
P00813	ADA_HUMAN	ADA	sp|P00813|ADA_HUMAN Adenosine deaminase OS=Homo sapiens OX=9606 GN=ADA PE=1 SV=3	P00813	40.764	379260000	2967600	0	5192700	0	47203000	24129000	0	34938000	37902000	63517000	50796000	112610000	0	0	0	0	0	0	0	0	0	0	0	0
P00966	ASSY_HUMAN	ASS1	sp|P00966|ASSY_HUMAN Argininosuccinate synthase OS=Homo sapiens OX=9606 GN=ASS1 PE=1 SV=2	P00966	46.53	182450000	0	0	0	0	22145000	45790000	8473000	0	18946000	23134000	16457000	25209000	0	0	0	0	0	0	0	0	4860400	7654000	4481400	5304100
P00973	OAS1_HUMAN	OAS1	sp|P00973|OAS1_HUMAN 2-5-oligoadenylate synthase 1 OS=Homo sapiens OX=9606 GN=OAS1 PE=1 SV=4	P00973	46.028	2328000000	0	0	0	0	0	0	0	0	343750000	478160000	639920000	765650000	0	0	0	0	0	0	0	0	19928000	22691000	32380000	25531000
P01024	CO3_HUMAN	C3	sp|P01024|CO3_HUMAN Complement C3 OS=Homo sapiens OX=9606 GN=C3 PE=1 SV=2	P01024	187.15	124330000	0	0	0	0	0	0	0	0	28690000	22378000	26730000	46528000	0	0	0	0	0	0	0	0	0	0	0	0
P01033	TIMP1_HUMAN	TIMP1	sp|P01033|TIMP1_HUMAN Metalloproteinase inhibitor 1 OS=Homo sapiens OX=9606 GN=TIMP1 PE=1 SV=1	P01033	23.171	691150000	0	0	0	0	130320000	72968000	74019000	76909000	64338000	77798000	72701000	122090000	0	0	0	0	0	0	0	0	0	0	0	0
P01034	CYTC_HUMAN	CST3	sp|P01034|CYTC_HUMAN Cystatin-C OS=Homo sapiens OX=9606 GN=CST3 PE=1 SV=1	P01034	15.799	1341900000	107700000	99784000	76304000	70267000	125690000	77067000	139000000	86531000	129070000	117220000	132470000	180860000	0	0	0	0	0	0	0	0	0	0	0	0
P01111	RASN_HUMAN	NRAS	sp|P01111|RASN_HUMAN GTPase NRas OS=Homo sapiens OX=9606 GN=NRAS PE=1 SV=1	P01111	21.229	1689800000	167940000	215950000	117600000	151900000	152990000	116760000	100870000	141120000	102680000	86838000	103920000	145290000	0	0	3611600	0	14643000	13983000	12567000	10905000	11557000	7213400	11458000	0
P01112	RASH_HUMAN	HRAS	sp|P01112|RASH_HUMAN GTPase HRas OS=Homo sapiens OX=9606 GN=HRAS PE=1 SV=1	P01112	21.298	7368200000	718800000	835190000	737150000	630320000	723650000	673480000	529480000	664940000	353610000	289330000	582200000	534010000	5637100	14657000	6197000	0	11148000	12075000	8317900	8797600	7463800	4940400	8969700	7770400
P01116	RASK_HUMAN	KRAS	sp|P01116|RASK_HUMAN GTPase KRas OS=Homo sapiens OX=9606 GN=KRAS PE=1 SV=1	P01116	21.656	56581000	0	0	0	40086000	16495000	0	0	0	0	0	0	0	0	0	0	0	0	0	0	0	0	0	0	0
P01130	LDLR_HUMAN	LDLR	sp|P01130|LDLR_HUMAN Low-density lipoprotein receptor OS=Homo sapiens OX=9606 GN=LDLR PE=1 SV=1	P01130	95.375	3263300000	73114000	66823000	61966000	69005000	316490000	284320000	185920000	234460000	536280000	399960000	487570000	525460000	2361600	0	0	0	0	0	0	0	6075700	9712100	0	3793200
P01137	TGFB1_HUMAN	TGFB1	sp|P01137|TGFB1_HUMAN Transforming growth factor beta-1 proprotein OS=Homo sapiens OX=9606 GN=TGFB1 PE=1 SV=2	P01137	44.341	118570000	0	0	0	0	12895000	7098100	11049000	9110700	22371000	17552000	9045200	29452000	0	0	0	0	0	0	0	0	0	0	0	0
P01893	HLAH_HUMAN	HLA-H	sp|P01893|HLAH_HUMAN Putative HLA class I histocompatibility antigen, alpha chain H OS=Homo sapiens OX=9606 GN=HLA-H PE=5 SV=3	P01893	40.891	4660300000	48867000	77836000	0	66316000	245310000	164770000	184920000	209720000	912700000	666410000	857280000	1185100000	0	0	0	0	0	0	0	0	0	0	41074000	0
P02462	CO4A1_HUMAN	COL4A1	sp|P02462|CO4A1_HUMAN Collagen alpha-1(IV) chain OS=Homo sapiens OX=9606 GN=COL4A1 PE=1 SV=4	P02462	160.61	611570000	47568000	38719000	0	0	145920000	94407000	57492000	88697000	6102500	0	67671000	64986000	0	0	0	0	0	0	0	0	0	0	0	0
P02656	APOC3_HUMAN	APOC3	sp|P02656|APOC3_HUMAN Apolipoprotein C-III OS=Homo sapiens OX=9606 GN=APOC3 PE=1 SV=1	P02656	10.852	33625000	0	0	0	0	0	0	0	0	21150000	0	0	12475000	0	0	0	0	0	0	0	0	0	0	0	0
P02751	FINC_HUMAN	FN1	sp|P02751|FINC_HUMAN Fibronectin OS=Homo sapiens OX=9606 GN=FN1 PE=1 SV=5	P02751	272.32	1506400000	0	0	0	16113000	79790000	104790000	102760000	126730000	216450000	157350000	208230000	328910000	0	0	0	0	0	0	0	0	52223000	52847000	37435000	22807000
P02792	FRIL_HUMAN	FTL	sp|P02792|FRIL_HUMAN Ferritin light chain OS=Homo sapiens OX=9606 GN=FTL PE=1 SV=2	P02792	20.019	924420000	32990000	30195000	6389800	28810000	155020000	147910000	104830000	112810000	35206000	63356000	73537000	133370000	0	0	0	0	0	0	0	0	0	0	0	0
P02794	FRIH_HUMAN	FTH1	sp|P02794|FRIH_HUMAN Ferritin heavy chain OS=Homo sapiens OX=9606 GN=FTH1 PE=1 SV=2	P02794	21.225	604940000	8415800	0	0	34207000	78864000	28489000	23564000	61157000	69537000	47211000	94718000	158770000	0	0	0	0	0	0	0	0	0	0	0	0
P03886	NU1M_HUMAN	MT-ND1	sp|P03886|NU1M_HUMAN NADH-ubiquinone oxidoreductase chain 1 OS=Homo sapiens OX=9606 GN=MT-ND1 PE=1 SV=1	P03886	35.66	1198200000	361570000	50817000	271330000	48743000	56206000	33199000	27925000	47661000	186410000	25906000	42978000	45464000	0	0	0	0	0	0	0	0	0	0	0	0
P03897	NU3M_HUMAN	MT-ND3	sp|P03897|NU3M_HUMAN NADH-ubiquinone oxidoreductase chain 3 OS=Homo sapiens OX=9606 GN=MT-ND3 PE=1 SV=1	P03897	13.186	639540000	56991000	61917000	51512000	54589000	66313000	53368000	37385000	51022000	60198000	33987000	42950000	69305000	0	0	0	0	0	0	0	0	0	0	0	0
P03905	NU4M_HUMAN	MT-ND4	sp|P03905|NU4M_HUMAN NADH-ubiquinone oxidoreductase chain 4 OS=Homo sapiens OX=9606 GN=MT-ND4 PE=1 SV=1	P03905	51.58	3165500000	334510000	273610000	265080000	244170000	379080000	331190000	218810000	260470000	129920000	142320000	276170000	310160000	0	0	0	0	0	0	0	0	0	0	0	0
P03915	NU5M_HUMAN	MT-ND5	sp|P03915|NU5M_HUMAN NADH-ubiquinone oxidoreductase chain 5 OS=Homo sapiens OX=9606 GN=MT-ND5 PE=1 SV=2	P03915	67.026	2087700000	134480000	175410000	190620000	209300000	279440000	197580000	168470000	194450000	94322000	105370000	134780000	203510000	0	0	0	0	0	0	0	0	0	0	0	0
P04062	GLCM_HUMAN	GBA	sp|P04062|GLCM_HUMAN Lysosomal acid glucosylceramidase OS=Homo sapiens OX=9606 GN=GBA PE=1 SV=3	P04062	59.716	8571400000	1143900000	951830000	964400000	856760000	590830000	860280000	393880000	1030600000	452180000	429120000	367480000	530150000	0	0	0	0	0	0	0	0	0	0	0	0
P04080	CYTB_HUMAN	CSTB	sp|P04080|CYTB_HUMAN Cystatin-B OS=Homo sapiens OX=9606 GN=CSTB PE=1 SV=2	P04080	11.139	19763000000	1047400000	1104800000	906020000	742070000	2221600000	1750200000	1519100000	1645300000	1891000000	1844700000	2020100000	3070200000	0	0	0	0	0	0	0	0	0	0	0	0
P04156	PRIO_HUMAN	PRNP	sp|P04156|PRIO_HUMAN Major prion protein OS=Homo sapiens OX=9606 GN=PRNP PE=1 SV=1	P04156	27.661	2478200000	145340000	115290000	102380000	144140000	352800000	308860000	258830000	332140000	114260000	131270000	206120000	266760000	0	0	0	0	0	0	0	0	0	0	0	0
P04179	SODM_HUMAN	SOD2	sp|P04179|SODM_HUMAN Superoxide dismutase [Mn], mitochondrial OS=Homo sapiens OX=9606 GN=SOD2 PE=1 SV=3	P04179	24.75	21378000000	1483600000	1496900000	1428500000	1392300000	1737400000	1401900000	1315400000	1173500000	2244400000	1852700000	2622200000	3229300000	0	0	0	0	0	0	0	0	0	0	0	0
P04632	CPNS1_HUMAN	CAPNS1	sp|P04632|CPNS1_HUMAN Calpain small subunit 1 OS=Homo sapiens OX=9606 GN=CAPNS1 PE=1 SV=1	P04632	28.315	35663000000	1492900000	1813900000	1969400000	1277000000	3891200000	4058100000	3045000000	3669500000	2700900000	2744500000	4580100000	4371500000	0	0	0	0	0	0	0	0	0	14364000	15986000	18348000
P04818	TYSY_HUMAN	TYMS	sp|P04818|TYSY_HUMAN Thymidylate synthase OS=Homo sapiens OX=9606 GN=TYMS PE=1 SV=3	P04818	35.716	1281200000	60772000	137720000	58669000	36588000	188220000	196450000	175320000	102690000	30437000	33307000	125810000	135270000	0	0	0	0	0	0	0	0	0	0	0	0
P05114	HMGN1_HUMAN	HMGN1	sp|P05114|HMGN1_HUMAN Non-histone chromosomal protein HMG-14 OS=Homo sapiens OX=9606 GN=HMGN1 PE=1 SV=3	P05114	10.659	4752600000	206110000	457060000	362350000	429920000	571530000	613910000	320480000	589600000	257540000	266320000	294210000	383580000	0	0	0	0	0	0	0	0	0	0	0	0
P05161	ISG15_HUMAN	ISG15	sp|P05161|ISG15_HUMAN Ubiquitin-like protein ISG15 OS=Homo sapiens OX=9606 GN=ISG15 PE=1 SV=5	P05161	17.887	20664000000	0	0	0	0	0	0	0	0	3106800000	3791000000	4717300000	7375500000	0	0	0	0	0	0	0	0	506550000	377190000	286850000	503190000
P05187	PPB1_HUMAN	ALPP	sp|P05187|PPB1_HUMAN Alkaline phosphatase, placental type OS=Homo sapiens OX=9606 GN=ALPP PE=1 SV=2;sp|P10696|PPBN_HUMAN Alkaline phosphatase, germ cell type OS=Homo sapiens OX=9606 GN=ALPG PE=1 SV=4	P05187;P10696	57.953	61261000	0	0	0	0	0	0	0	0	12795000	10028000	22204000	16234000	0	0	0	0	0	0	0	0	0	0	0	0
P05204	HMGN2_HUMAN	HMGN2	sp|P05204|HMGN2_HUMAN Non-histone chromosomal protein HMG-17 OS=Homo sapiens OX=9606 GN=HMGN2 PE=1 SV=3	P05204	9.3926	15925000000	1735400000	1850000000	1314000000	438260000	2269800000	1818200000	916050000	1873400000	770630000	745560000	865650000	1327600000	0	0	0	0	0	0	0	0	0	0	0	0
P05412	JUN_HUMAN	JUN	sp|P05412|JUN_HUMAN Transcription factor AP-1 OS=Homo sapiens OX=9606 GN=JUN PE=1 SV=2	P05412	35.675	277810000	43180000	36938000	38353000	29462000	22494000	31490000	20808000	13301000	9477200	13543000	0	18767000	0	0	0	0	0	0	0	0	0	0	0	0
P05423	RPC4_HUMAN	POLR3D	sp|P05423|RPC4_HUMAN DNA-directed RNA polymerase III subunit RPC4 OS=Homo sapiens OX=9606 GN=POLR3D PE=1 SV=2	P05423	44.395	758300000	57039000	71029000	78877000	71913000	82289000	46481000	73826000	56999000	49050000	25839000	60162000	84798000	0	0	0	0	0	0	0	0	0	0	0	0
P05455	LA_HUMAN	SSB	sp|P05455|LA_HUMAN Lupus La protein OS=Homo sapiens OX=9606 GN=SSB PE=1 SV=2	P05455	46.836	54308000000	5085600000	6075900000	6604900000	5462000000	3690100000	4382700000	3370500000	3333700000	2603700000	3124800000	4860500000	5698800000	0	0	0	0	0	0	0	0	0	4136500	4327600	6060500
P05997	CO5A2_HUMAN	COL5A2	sp|P05997|CO5A2_HUMAN Collagen alpha-2(V) chain OS=Homo sapiens OX=9606 GN=COL5A2 PE=1 SV=3	P05997	144.91	229280000	0	0	0	0	25131000	17332000	13107000	22302000	55514000	20203000	12836000	62850000	0	0	0	0	0	0	0	0	0	0	0	0
P06132	DCUP_HUMAN	UROD	sp|P06132|DCUP_HUMAN Uroporphyrinogen decarboxylase OS=Homo sapiens OX=9606 GN=UROD PE=1 SV=2	P06132	40.786	865730000	24373000	25294000	11094000	25349000	90287000	63830000	43385000	54386000	24350000	112930000	177500000	212950000	0	0	0	0	0	0	0	0	0	0	0	0
P06280	AGAL_HUMAN	GLA	sp|P06280|AGAL_HUMAN Alpha-galactosidase A OS=Homo sapiens OX=9606 GN=GLA PE=1 SV=1	P06280	48.766	4235800000	366710000	260500000	458010000	258190000	563250000	384240000	349130000	364710000	280640000	245550000	323300000	381550000	0	0	0	0	0	0	0	0	0	0	0	0
P06746	DPOLB_HUMAN	POLB	sp|P06746|DPOLB_HUMAN DNA polymerase beta OS=Homo sapiens OX=9606 GN=POLB PE=1 SV=3	P06746	38.177	110930000	31495000	43588000	16757000	19086000	0	0	0	0	0	0	0	0	0	0	0	0	0	0	0	0	0	0	0	0
P07108	ACBP_HUMAN	DBI	sp|P07108|ACBP_HUMAN Acyl-CoA-binding protein OS=Homo sapiens OX=9606 GN=DBI PE=1 SV=2	P07108	10.044	12219000000	701750000	815400000	848800000	650820000	1389900000	1025200000	965610000	966920000	680750000	1113700000	1451000000	1609000000	0	0	0	0	0	0	0	0	0	0	0	0
P07199	CENPB_HUMAN	CENPB	sp|P07199|CENPB_HUMAN Major centromere autoantigen B OS=Homo sapiens OX=9606 GN=CENPB PE=1 SV=2	P07199	65.171	1540400000	125030000	91384000	126870000	137480000	261240000	170480000	166330000	172530000	85421000	52116000	60771000	90771000	0	0	0	0	0	0	0	0	0	0	0	0
P07203	GPX1_HUMAN	GPX1	sp|P07203|GPX1_HUMAN Glutathione peroxidase 1 OS=Homo sapiens OX=9606 GN=GPX1 PE=1 SV=4	P07203	22.088	145300000	18892000	8127800	31781000	20382000	0	0	0	0	19396000	16962000	20865000	8893600	0	0	0	0	0	0	0	0	0	0	0	0
P07311	ACYP1_HUMAN	ACYP1	sp|P07311|ACYP1_HUMAN Acylphosphatase-1 OS=Homo sapiens OX=9606 GN=ACYP1 PE=1 SV=2	P07311	11.261	86410000	0	0	0	0	0	0	0	0	10803000	18506000	21416000	35685000	0	0	0	0	0	0	0	0	0	0	0	0
P07602	SAP_HUMAN	PSAP	sp|P07602|SAP_HUMAN Prosaposin OS=Homo sapiens OX=9606 GN=PSAP PE=1 SV=2	P07602	58.112	56147000000	2999300000	2051100000	4210900000	1896300000	5630900000	7746900000	4373000000	6866000000	7297400000	3907300000	4721000000	4423200000	0	0	0	0	0	0	0	0	23222000	0	0	0
P07686	HEXB_HUMAN	HEXB	sp|P07686|HEXB_HUMAN Beta-hexosaminidase subunit beta OS=Homo sapiens OX=9606 GN=HEXB PE=1 SV=3	P07686	63.111	10586000000	963730000	961560000	1024500000	953120000	1067800000	822900000	793850000	872240000	771140000	581830000	852540000	920770000	0	0	0	0	0	0	0	0	0	0	0	0
P07919	QCR6_HUMAN	UQCRH	sp|P07919|QCR6_HUMAN Cytochrome b-c1 complex subunit 6, mitochondrial OS=Homo sapiens OX=9606 GN=UQCRH PE=1 SV=2	P07919	10.739	21544000000	2001700000	1977200000	1521300000	1801500000	1924100000	2152500000	1671500000	1874300000	1047600000	1344900000	2138800000	2088500000	0	0	0	0	0	0	0	0	0	0	0	0
P07942	LAMB1_HUMAN	LAMB1	sp|P07942|LAMB1_HUMAN Laminin subunit beta-1 OS=Homo sapiens OX=9606 GN=LAMB1 PE=1 SV=2	P07942	198.04	11610000000	659150000	654800000	842200000	682370000	1267000000	1019100000	962090000	1053700000	1210500000	1096100000	1070500000	1084700000	0	0	0	0	0	0	0	0	4049100	1979700	0	1898100
P07992	ERCC1_HUMAN	ERCC1	sp|P07992|ERCC1_HUMAN DNA excision repair protein ERCC-1 OS=Homo sapiens OX=9606 GN=ERCC1 PE=1 SV=1	P07992	32.562	309480000	0	0	0	0	0	0	0	0	0	69747000	148430000	91303000	0	0	0	0	0	0	0	0	0	0	0	0
P08047	SP1_HUMAN	SP1	sp|P08047|SP1_HUMAN Transcription factor Sp1 OS=Homo sapiens OX=9606 GN=SP1 PE=1 SV=3	P08047	80.692	1670900000	107520000	178320000	115580000	145580000	216770000	200900000	110770000	213830000	74469000	58357000	129480000	119290000	0	0	0	0	0	0	0	0	0	0	0	0
P08133	ANXA6_HUMAN	ANXA6	sp|P08133|ANXA6_HUMAN Annexin A6 OS=Homo sapiens OX=9606 GN=ANXA6 PE=1 SV=3	P08133	75.872	2681400000	83579000	105370000	88860000	69277000	279910000	282350000	234410000	185970000	255830000	278770000	357100000	459980000	0	0	0	0	0	0	0	0	0	0	0	0
P08174	DAF_HUMAN	CD55	sp|P08174|DAF_HUMAN Complement decay-accelerating factor OS=Homo sapiens OX=9606 GN=CD55 PE=1 SV=4	P08174	41.4	683360000	47729000	76447000	95363000	52006000	0	0	0	0	100450000	99565000	104860000	106950000	0	0	0	0	0	0	0	0	0	0	0	0
P08236	BGLR_HUMAN	GUSB	sp|P08236|BGLR_HUMAN Beta-glucuronidase OS=Homo sapiens OX=9606 GN=GUSB PE=1 SV=2	P08236	74.731	298470000	45885000	41603000	31929000	20315000	23434000	0	0	0	19978000	16577000	45081000	53667000	0	0	0	0	0	0	0	0	0	0	0	0
P08397	HEM3_HUMAN	HMBS	sp|P08397|HEM3_HUMAN Porphobilinogen deaminase OS=Homo sapiens OX=9606 GN=HMBS PE=1 SV=2	P08397	39.33	574270000	59862000	44156000	39002000	16883000	34824000	29271000	27567000	29426000	48886000	50929000	60922000	132540000	0	0	0	0	0	0	0	0	0	0	0	0
P08574	CY1_HUMAN	CYC1	sp|P08574|CY1_HUMAN Cytochrome c1, heme protein, mitochondrial OS=Homo sapiens OX=9606 GN=CYC1 PE=1 SV=3	P08574	35.422	67504000000	6865700000	5882600000	5819400000	5427700000	7435300000	6200200000	4805400000	6220100000	4022500000	3639900000	5410400000	5731700000	0	12191000	0	0	0	0	0	0	11997000	5535000	5439900	7430600
P08579	RU2B_HUMAN	SNRPB2	sp|P08579|RU2B_HUMAN U2 small nuclear ribonucleoprotein B OS=Homo sapiens OX=9606 GN=SNRPB2 PE=1 SV=1	P08579	25.486	6699700000	539590000	670800000	684290000	664990000	642200000	460340000	368750000	542330000	366020000	360400000	601150000	798820000	0	0	0	0	0	0	0	0	0	0	0	0
P08582	TRFM_HUMAN	MELTF	sp|P08582|TRFM_HUMAN Melanotransferrin OS=Homo sapiens OX=9606 GN=MELTF PE=1 SV=2	P08582	80.214	918380000	44105000	28270000	40422000	37859000	63805000	63064000	41409000	61922000	123000000	113290000	79691000	221540000	0	0	0	0	0	0	0	0	0	0	0	0
P08603	CFAH_HUMAN	CFH	sp|P08603|CFAH_HUMAN Complement factor H OS=Homo sapiens OX=9606 GN=CFH PE=1 SV=4	P08603	139.09	340660000	0	0	0	0	16442000	7565800	8960600	7403800	80693000	77568000	71612000	70414000	0	0	0	0	0	0	0	0	0	0	0	0
P08651	NFIC_HUMAN	NFIC	sp|P08651|NFIC_HUMAN Nuclear factor 1 C-type OS=Homo sapiens OX=9606 GN=NFIC PE=1 SV=2	P08651	55.674	1889200000	126860000	131550000	134080000	112810000	352440000	173630000	175270000	194130000	127680000	79357000	103020000	178400000	0	0	0	0	0	0	0	0	0	0	0	0
P08708	RS17_HUMAN	RPS17	sp|P08708|RS17_HUMAN 40S ribosomal protein S17 OS=Homo sapiens OX=9606 GN=RPS17 PE=1 SV=2	P08708	15.55	76917000000	5424600000	6589200000	5727600000	4508700000	8914300000	8567900000	6117900000	7924500000	6230700000	4089400000	5143900000	7677800000	0	0	0	0	0	0	0	0	0	0	0	0
P08758	ANXA5_HUMAN	ANXA5	sp|P08758|ANXA5_HUMAN Annexin A5 OS=Homo sapiens OX=9606 GN=ANXA5 PE=1 SV=2	P08758	35.936	128270000000	7871100000	9423400000	8582700000	5884400000	11075000000	10776000000	8792400000	10917000000	10186000000	10184000000	14607000000	19908000000	0	0	0	0	0	0	0	0	12471000	7846300	18157000	20793000
P08833	IBP1_HUMAN	IGFBP1	sp|P08833|IBP1_HUMAN Insulin-like growth factor-binding protein 1 OS=Homo sapiens OX=9606 GN=IGFBP1 PE=1 SV=1	P08833	27.903	412730000	0	0	0	0	0	0	0	0	72849000	88053000	132110000	119720000	0	0	0	0	0	0	0	0	0	0	0	0
P08962	CD63_HUMAN	CD63	sp|P08962|CD63_HUMAN CD63 antigen OS=Homo sapiens OX=9606 GN=CD63 PE=1 SV=2	P08962	25.636	1397700000	134510000	131020000	77555000	133460000	88406000	89294000	14834000	74428000	119160000	170230000	154460000	210340000	0	0	0	0	0	0	0	0	0	0	0	0
P09038	FGF2_HUMAN	FGF2	sp|P09038|FGF2_HUMAN Fibroblast growth factor 2 OS=Homo sapiens OX=9606 GN=FGF2 PE=1 SV=3	P09038	30.77	2284700000	275450000	300290000	197570000	227700000	337540000	210940000	122700000	191100000	101000000	75148000	126610000	118650000	0	0	0	0	0	0	0	0	0	0	0	0
P09104	ENOG_HUMAN	ENO2	sp|P09104|ENOG_HUMAN Gamma-enolase OS=Homo sapiens OX=9606 GN=ENO2 PE=1 SV=3	P09104	47.268	2335200000	0	0	0	0	60703000	1905400000	22261000	23803000	52718000	78499000	120280000	71570000	0	0	0	0	0	0	0	0	0	0	0	0
P09132	SRP19_HUMAN	SRP19	sp|P09132|SRP19_HUMAN Signal recognition particle 19 kDa protein OS=Homo sapiens OX=9606 GN=SRP19 PE=1 SV=3	P09132	16.156	3115100000	245060000	372590000	346290000	175850000	341330000	282670000	168420000	265880000	198820000	170380000	219950000	327900000	0	0	0	0	0	0	0	0	0	0	0	0
P09234	RU1C_HUMAN	SNRPC	sp|P09234|RU1C_HUMAN U1 small nuclear ribonucleoprotein C OS=Homo sapiens OX=9606 GN=SNRPC PE=1 SV=1	P09234	17.394	6834300000	735740000	703580000	666920000	618500000	726880000	469920000	427150000	483340000	430290000	372620000	573420000	625890000	0	0	0	0	0	0	0	0	0	0	0	0
P09417	DHPR_HUMAN	QDPR	sp|P09417|DHPR_HUMAN Dihydropteridine reductase OS=Homo sapiens OX=9606 GN=QDPR PE=1 SV=2	P09417	25.789	2448200000	190560000	175650000	172030000	177120000	247110000	211350000	156200000	182710000	206950000	154490000	234950000	339080000	0	0	0	0	0	0	0	0	0	0	0	0
P09429	HMGB1_HUMAN	HMGB1	sp|P09429|HMGB1_HUMAN High mobility group protein B1 OS=Homo sapiens OX=9606 GN=HMGB1 PE=1 SV=3	P09429	24.893	54903000000	4425300000	5076400000	3742100000	3755800000	6195700000	4264500000	3184400000	4056400000	3141500000	4043400000	4538200000	8479400000	0	0	0	0	0	0	0	0	0	0	0	0
P09525	ANXA4_HUMAN	ANXA4	sp|P09525|ANXA4_HUMAN Annexin A4 OS=Homo sapiens OX=9606 GN=ANXA4 PE=1 SV=4	P09525	35.882	59899000000	3127600000	4324000000	3459500000	2704400000	5877500000	5374000000	4360700000	5054200000	4595700000	5251300000	6508000000	9252300000	0	0	0	0	0	0	0	0	4791700	2126400	0	2701500
P09601	HMOX1_HUMAN	HMOX1	sp|P09601|HMOX1_HUMAN Heme oxygenase 1 OS=Homo sapiens OX=9606 GN=HMOX1 PE=1 SV=1	P09601	32.818	37573000000	4056500000	3724800000	2701700000	2929400000	5172800000	3399800000	2890000000	3543300000	2017200000	1889300000	2662000000	2586000000	0	0	0	0	0	0	0	0	0	0	0	0
P09669	COX6C_HUMAN	COX6C	sp|P09669|COX6C_HUMAN Cytochrome c oxidase subunit 6C OS=Homo sapiens OX=9606 GN=COX6C PE=1 SV=2	P09669	8.7813	21664000000	2073800000	1966400000	2032900000	2135800000	2320200000	1758800000	1655600000	1749000000	1437100000	1107400000	1282100000	2144700000	0	0	0	0	0	0	0	0	0	0	0	0
P09871	C1S_HUMAN	C1S	sp|P09871|C1S_HUMAN Complement C1s subcomponent OS=Homo sapiens OX=9606 GN=C1S PE=1 SV=1	P09871	76.684	391220000	0	0	0	0	0	0	0	0	72008000	98947000	61851000	158420000	0	0	0	0	0	0	0	0	0	0	0	0
P09884	DPOLA_HUMAN	POLA1	sp|P09884|DPOLA_HUMAN DNA polymerase alpha catalytic subunit OS=Homo sapiens OX=9606 GN=POLA1 PE=1 SV=2	P09884	165.91	240870000	15075000	40395000	26579000	36939000	17878000	20603000	23858000	13175000	5150600	10835000	11262000	19124000	0	0	0	0	0	0	0	0	0	0	0	0
P09913	IFIT2_HUMAN	IFIT2	sp|P09913|IFIT2_HUMAN Interferon-induced protein with tetratricopeptide repeats 2 OS=Homo sapiens OX=9606 GN=IFIT2 PE=1 SV=1	P09913	54.632	21492000000	0	0	0	0	0	0	0	0	3468700000	3933000000	5857000000	7377600000	0	0	0	0	0	0	0	0	152090000	179220000	267030000	256970000
P09914	IFIT1_HUMAN	IFIT1	sp|P09914|IFIT1_HUMAN Interferon-induced protein with tetratricopeptide repeats 1 OS=Homo sapiens OX=9606 GN=IFIT1 PE=1 SV=2	P09914	55.36	36733000000	0	0	0	0	0	0	0	0	4883400000	6216800000	8693400000	12412000000	0	0	0	0	0	0	0	0	902060000	956640000	1444600000	1224300000
P09960	LKHA4_HUMAN	LTA4H	sp|P09960|LKHA4_HUMAN Leukotriene A-4 hydrolase OS=Homo sapiens OX=9606 GN=LTA4H PE=1 SV=2	P09960	69.284	27815000000	1194700000	1750100000	1229800000	1533400000	3194200000	2677100000	2361500000	2502800000	2343400000	2311800000	2780100000	3936100000	0	0	0	0	0	0	0	0	0	0	0	0
P09972	ALDOC_HUMAN	ALDOC	sp|P09972|ALDOC_HUMAN Fructose-bisphosphate aldolase C OS=Homo sapiens OX=9606 GN=ALDOC PE=1 SV=2	P09972	39.455	14269000000	597450000	963170000	927550000	531780000	1248100000	1581500000	912750000	1138600000	1412400000	1179800000	1416500000	2359800000	0	0	0	0	0	0	0	0	0	0	0	0
P0DJ93	SIM13_HUMAN	SMIM13	sp|P0DJ93|SIM13_HUMAN Small integral membrane protein 13 OS=Homo sapiens OX=9606 GN=SMIM13 PE=3 SV=1	P0DJ93	10.351	207600000	48937000	65892000	39831000	32696000	0	0	0	0	9034900	0	0	11211000	0	0	0	0	0	0	0	0	0	0	0	0
P0DMN0	ST1A4_HUMAN	SULT1A4	sp|P0DMN0|ST1A4_HUMAN Sulfotransferase 1A4 OS=Homo sapiens OX=9606 GN=SULT1A4 PE=1 SV=1;sp|P0DMM9|ST1A3_HUMAN Sulfotransferase 1A3 OS=Homo sapiens OX=9606 GN=SULT1A3 PE=1 SV=1;sp|P50225|ST1A1_HUMAN Sulfotransferase 1A1 OS=Homo sapiens OX=9606 GN=SULT1A1 PE	P0DMN0;P0DMM9;P50225	34.196	4676000000	114680000	172680000	154260000	116650000	410270000	480100000	314730000	374350000	525260000	527500000	657860000	822450000	0	0	0	0	0	0	0	0	0	0	5140400	0
P0DPB6	RPAC2_HUMAN	POLR1D	sp|P0DPB6|RPAC2_HUMAN DNA-directed RNA polymerases I and III subunit RPAC2 OS=Homo sapiens OX=9606 GN=POLR1D PE=1 SV=1	P0DPB6	15.237	1709400000	101730000	156440000	105090000	140330000	189220000	184450000	145340000	164640000	76813000	115890000	149890000	179510000	0	0	0	0	0	0	0	0	0	0	0	0
P10109	ADX_HUMAN	FDX1	sp|P10109|ADX_HUMAN Adrenodoxin, mitochondrial OS=Homo sapiens OX=9606 GN=FDX1 PE=1 SV=1	P10109	19.393	1313900000	92327000	182640000	140710000	138850000	100120000	115110000	90936000	62748000	96524000	98879000	115150000	79930000	0	0	0	0	0	0	0	0	0	0	0	0
P10124	SRGN_HUMAN	SRGN	sp|P10124|SRGN_HUMAN Serglycin OS=Homo sapiens OX=9606 GN=SRGN PE=1 SV=3	P10124	17.652	31664000	0	0	0	0	0	0	0	0	13345000	0	18319000	0	0	0	0	0	0	0	0	0	0	0	0	0
P10253	LYAG_HUMAN	GAA	sp|P10253|LYAG_HUMAN Lysosomal alpha-glucosidase OS=Homo sapiens OX=9606 GN=GAA PE=1 SV=4	P10253	105.32	13836000000	1147800000	1218900000	1448300000	1253900000	1292700000	1066900000	1046000000	1108400000	846560000	975440000	1248100000	1182900000	0	0	0	0	0	0	0	0	0	0	0	0
P10451	OSTP_HUMAN	SPP1	sp|P10451|OSTP_HUMAN Osteopontin OS=Homo sapiens OX=9606 GN=SPP1 PE=1 SV=1	P10451	35.422	6233800000	135070000	158230000	90250000	159030000	665670000	620680000	545260000	625660000	687000000	540980000	823800000	1182200000	0	0	0	0	0	0	0	0	0	0	0	0
P10586	PTPRF_HUMAN	PTPRF	sp|P10586|PTPRF_HUMAN Receptor-type tyrosine-protein phosphatase F OS=Homo sapiens OX=9606 GN=PTPRF PE=1 SV=2	P10586	212.88	4327300000	40914000	34364000	25095000	0	1025200000	671360000	547650000	662710000	369830000	255800000	280920000	394020000	0	0	0	0	0	0	0	0	3956900	6792000	3735000	5017600
P10606	COX5B_HUMAN	COX5B	sp|P10606|COX5B_HUMAN Cytochrome c oxidase subunit 5B, mitochondrial OS=Homo sapiens OX=9606 GN=COX5B PE=1 SV=2	P10606	13.696	35294000000	2923900000	2842300000	3264100000	2724200000	4846400000	2413200000	2380900000	2633300000	2922000000	2246300000	2833400000	3264400000	0	0	0	0	0	0	0	0	0	0	0	0
P10619	PPGB_HUMAN	CTSA	sp|P10619|PPGB_HUMAN Lysosomal protective protein OS=Homo sapiens OX=9606 GN=CTSA PE=1 SV=2	P10619	54.465	4016900000	326780000	389120000	339030000	402800000	438540000	331140000	247180000	276710000	219760000	191460000	344090000	510250000	0	0	0	0	0	0	0	0	0	0	0	0
P10644	KAP0_HUMAN	PRKAR1A	sp|P10644|KAP0_HUMAN cAMP-dependent protein kinase type I-alpha regulatory subunit OS=Homo sapiens OX=9606 GN=PRKAR1A PE=1 SV=1	P10644	42.981	4695700000	225520000	212420000	164390000	127930000	695320000	585890000	436810000	499210000	309690000	316900000	407160000	714500000	0	0	0	0	0	0	0	0	0	0	0	0
P10768	ESTD_HUMAN	ESD	sp|P10768|ESTD_HUMAN S-formylglutathione hydrolase OS=Homo sapiens OX=9606 GN=ESD PE=1 SV=2	P10768	31.462	10513000000	615970000	718910000	432170000	582410000	1137100000	951540000	907580000	832100000	773960000	886790000	1147100000	1527700000	0	0	0	0	0	0	0	0	0	0	0	0
P11047	LAMC1_HUMAN	LAMC1	sp|P11047|LAMC1_HUMAN Laminin subunit gamma-1 OS=Homo sapiens OX=9606 GN=LAMC1 PE=1 SV=3	P11047	177.6	5771000000	293810000	328920000	272790000	255610000	749200000	526390000	524050000	578120000	549290000	427300000	615790000	649710000	0	0	0	0	0	0	0	0	0	0	0	0
P11117	PPAL_HUMAN	ACP2	sp|P11117|PPAL_HUMAN Lysosomal acid phosphatase OS=Homo sapiens OX=9606 GN=ACP2 PE=1 SV=3	P11117	48.344	2301400000	182370000	163170000	127400000	129360000	223300000	184840000	160390000	190170000	210620000	181950000	272410000	275380000	0	0	0	0	0	0	0	0	0	0	0	0
P11172	UMPS_HUMAN	UMPS	sp|P11172|UMPS_HUMAN Uridine 5-monophosphate synthase OS=Homo sapiens OX=9606 GN=UMPS PE=1 SV=1	P11172	52.221	9914300000	622400000	765210000	789510000	554550000	1057200000	895370000	646990000	755910000	719140000	791280000	1075900000	1231700000	0	0	0	0	0	0	0	0	9138700	0	0	0
P11279	LAMP1_HUMAN	LAMP1	sp|P11279|LAMP1_HUMAN Lysosome-associated membrane glycoprotein 1 OS=Homo sapiens OX=9606 GN=LAMP1 PE=1 SV=3	P11279	44.882	11207000000	858640000	919170000	1088200000	732640000	989150000	1089300000	962570000	815800000	829860000	633540000	1134500000	1153500000	0	0	0	0	0	0	0	0	0	0	0	0
P11310	ACADM_HUMAN	ACADM	sp|P11310|ACADM_HUMAN Medium-chain specific acyl-CoA dehydrogenase, mitochondrial OS=Homo sapiens OX=9606 GN=ACADM PE=1 SV=1	P11310	46.588	10470000000	865970000	1067700000	998070000	863780000	891640000	540630000	616650000	786430000	1006400000	744100000	1062800000	1025700000	0	0	0	0	0	0	0	0	0	0	0	0
P11441	UBL4A_HUMAN	UBL4A	sp|P11441|UBL4A_HUMAN Ubiquitin-like protein 4A OS=Homo sapiens OX=9606 GN=UBL4A PE=1 SV=1	P11441	17.776	257100000	12664000	9986200	28353000	10314000	19545000	18728000	9834400	16718000	14886000	27027000	31923000	44020000	0	0	0	0	0	0	0	0	0	4179200	3029300	5896400
P11532	DMD_HUMAN	DMD	sp|P11532|DMD_HUMAN Dystrophin OS=Homo sapiens OX=9606 GN=DMD PE=1 SV=3	P11532	426.74	765550000	54797000	92096000	52524000	73138000	192020000	100920000	79610000	120450000	0	0	0	0	0	0	0	0	0	0	0	0	0	0	0	0
P11766	ADHX_HUMAN	ADH5	sp|P11766|ADHX_HUMAN Alcohol dehydrogenase class-3 OS=Homo sapiens OX=9606 GN=ADH5 PE=1 SV=4	P11766	39.724	12214000000	463500000	560330000	513970000	429190000	1176300000	989300000	891140000	1022000000	1159100000	1312400000	1342500000	2354100000	0	0	0	0	0	0	0	0	0	0	0	0
P11802	CDK4_HUMAN	CDK4	sp|P11802|CDK4_HUMAN Cyclin-dependent kinase 4 OS=Homo sapiens OX=9606 GN=CDK4 PE=1 SV=2	P11802	33.729	716000000	16938000	20825000	9066900	12453000	201400000	118440000	70637000	121570000	59673000	21477000	26133000	37390000	0	0	0	0	0	0	0	0	0	0	0	0
P12074	CX6A1_HUMAN	COX6A1	sp|P12074|CX6A1_HUMAN Cytochrome c oxidase subunit 6A1, mitochondrial OS=Homo sapiens OX=9606 GN=COX6A1 PE=1 SV=4	P12074	12.155	25763000000	2378800000	2968600000	1490000000	2913800000	2396800000	2428600000	2010700000	1625400000	0	1472900000	2472700000	3604500000	0	0	0	0	0	0	0	0	0	0	0	0
P12109	CO6A1_HUMAN	COL6A1	sp|P12109|CO6A1_HUMAN Collagen alpha-1(VI) chain OS=Homo sapiens OX=9606 GN=COL6A1 PE=1 SV=3	P12109	108.53	475470000	0	0	0	0	40474000	23823000	22494000	30566000	47907000	89465000	88184000	132550000	0	0	0	0	0	0	0	0	0	0	0	0
P12277	KCRB_HUMAN	CKB	sp|P12277|KCRB_HUMAN Creatine kinase B-type OS=Homo sapiens OX=9606 GN=CKB PE=1 SV=1	P12277	42.644	146800000	0	0	0	0	0	0	8976200	14049000	43905000	29384000	50489000	0	0	0	0	0	0	0	0	0	0	0	0	0
P12429	ANXA3_HUMAN	ANXA3	sp|P12429|ANXA3_HUMAN Annexin A3 OS=Homo sapiens OX=9606 GN=ANXA3 PE=1 SV=3	P12429	36.375	16761000000	820360000	1120800000	851760000	643750000	1855200000	1457300000	1206700000	1342300000	1497400000	1619300000	1819500000	2526700000	0	0	0	0	0	0	0	0	0	0	0	0
P12532	KCRU_HUMAN	CKMT1A	sp|P12532|KCRU_HUMAN Creatine kinase U-type, mitochondrial OS=Homo sapiens OX=9606 GN=CKMT1A PE=1 SV=1	P12532	47.036	1239400000	106370000	111620000	106180000	85681000	88125000	83167000	62214000	94020000	140120000	85677000	127240000	149000000	0	0	0	0	0	0	0	0	0	0	0	0
P12830	CADH1_HUMAN	CDH1	sp|P12830|CADH1_HUMAN Cadherin-1 OS=Homo sapiens OX=9606 GN=CDH1 PE=1 SV=3	P12830	97.455	675050000	55286000	0	0	11913000	20238000	19065000	27106000	23991000	147820000	123910000	116890000	128820000	0	0	0	0	0	0	0	0	0	0	0	0
P12955	PEPD_HUMAN	PEPD	sp|P12955|PEPD_HUMAN Xaa-Pro dipeptidase OS=Homo sapiens OX=9606 GN=PEPD PE=1 SV=3	P12955	54.548	5211500000	90231000	98937000	123490000	113990000	605100000	513390000	418870000	460660000	641740000	551200000	691000000	902880000	0	0	0	0	0	0	0	0	0	0	0	0
P13051	UNG_HUMAN	UNG	sp|P13051|UNG_HUMAN Uracil-DNA glycosylase OS=Homo sapiens OX=9606 GN=UNG PE=1 SV=2	P13051	34.645	2024900000	161040000	196390000	143710000	166960000	285250000	188630000	143230000	178070000	108320000	104640000	170820000	177840000	0	0	0	0	0	0	0	0	0	0	0	0
P13073	COX41_HUMAN	COX4I1	sp|P13073|COX41_HUMAN Cytochrome c oxidase subunit 4 isoform 1, mitochondrial OS=Homo sapiens OX=9606 GN=COX4I1 PE=1 SV=1	P13073	19.576	53921000000	4703900000	4916500000	4290000000	4582700000	6894000000	4472400000	3757500000	4108400000	4018000000	3436800000	3975700000	4765200000	0	0	0	0	0	0	0	0	0	0	0	0
P13196	HEM1_HUMAN	ALAS1	sp|P13196|HEM1_HUMAN 5-aminolevulinate synthase, nonspecific, mitochondrial OS=Homo sapiens OX=9606 GN=ALAS1 PE=1 SV=2	P13196	70.58	332750000	27278000	11002000	5974700	46410000	65575000	49801000	43971000	50801000	6976600	12333000	6614600	6018400	0	0	0	0	0	0	0	0	0	0	0	0
P13473	LAMP2_HUMAN	LAMP2	sp|P13473|LAMP2_HUMAN Lysosome-associated membrane glycoprotein 2 OS=Homo sapiens OX=9606 GN=LAMP2 PE=1 SV=2	P13473	44.96	10642000000	822730000	887490000	976390000	968600000	1424400000	1029500000	736950000	1220600000	638710000	530790000	677960000	727830000	0	0	0	0	0	0	0	0	0	0	0	0
P13611	CSPG2_HUMAN	VCAN	sp|P13611|CSPG2_HUMAN Versican core protein OS=Homo sapiens OX=9606 GN=VCAN PE=1 SV=3	P13611	372.82	260360000	0	0	0	0	65890000	41730000	48851000	50985000	20967000	11608000	0	20329000	0	0	0	0	0	0	0	0	0	0	0	0
P13667	PDIA4_HUMAN	PDIA4	sp|P13667|PDIA4_HUMAN Protein disulfide-isomerase A4 OS=Homo sapiens OX=9606 GN=PDIA4 PE=1 SV=2	P13667	72.932	214400000000	20511000000	20130000000	18354000000	17162000000	23220000000	15683000000	13853000000	16617000000	17086000000	13585000000	17275000000	20862000000	0	0	0	0	0	0	0	0	33008000	6717700	13410000	8978200
P13674	P4HA1_HUMAN	P4HA1	sp|P13674|P4HA1_HUMAN Prolyl 4-hydroxylase subunit alpha-1 OS=Homo sapiens OX=9606 GN=P4HA1 PE=1 SV=2	P13674	61.049	12063000000	834500000	935520000	833180000	743190000	1240500000	870210000	580220000	888430000	1071000000	1013800000	1264000000	1788200000	0	0	0	0	0	0	0	0	0	0	0	0
P13688	CEAM1_HUMAN	CEACAM1	sp|P13688|CEAM1_HUMAN Carcinoembryonic antigen-related cell adhesion molecule 1 OS=Homo sapiens OX=9606 GN=CEACAM1 PE=1 SV=2	P13688	57.56	393020000	0	0	0	0	0	0	0	0	91557000	89286000	64349000	147830000	0	0	0	0	0	0	0	0	0	0	0	0
P13693	TCTP_HUMAN	TPT1	sp|P13693|TCTP_HUMAN Translationally-controlled tumor protein OS=Homo sapiens OX=9606 GN=TPT1 PE=1 SV=1	P13693	19.595	34746000000	1940400000	2207500000	2001100000	1664700000	4694100000	4354000000	2944200000	4129700000	1979100000	2420800000	2677800000	3717200000	0	0	0	0	0	0	0	0	9023500	6274000	0	0
P13716	HEM2_HUMAN	ALAD	sp|P13716|HEM2_HUMAN Delta-aminolevulinic acid dehydratase OS=Homo sapiens OX=9606 GN=ALAD PE=1 SV=1	P13716	36.294	247180000	0	0	0	0	35889000	35544000	22265000	26716000	25317000	22285000	31378000	47783000	0	0	0	0	0	0	0	0	0	0	0	0
P13747	HLAE_HUMAN	HLA-E	sp|P13747|HLAE_HUMAN HLA class I histocompatibility antigen, alpha chain E OS=Homo sapiens OX=9606 GN=HLA-E PE=1 SV=4	P13747	40.057	1733200000	0	0	0	0	0	8913100	3970300	0	511090000	288650000	410490000	450760000	0	0	0	0	0	0	0	0	18203000	6291400	25534000	9264900
P13798	ACPH_HUMAN	APEH	sp|P13798|ACPH_HUMAN Acylamino-acid-releasing enzyme OS=Homo sapiens OX=9606 GN=APEH PE=1 SV=4	P13798	81.224	1145000000	0	0	0	0	44794000	108460000	113480000	124260000	161570000	173040000	164690000	254750000	0	0	0	0	0	0	0	0	0	0	0	0
P13807	GYS1_HUMAN	GYS1	sp|P13807|GYS1_HUMAN Glycogen [starch] synthase, muscle OS=Homo sapiens OX=9606 GN=GYS1 PE=1 SV=2	P13807	83.785	13512000000	1327200000	1768700000	1355500000	1284500000	2356200000	1660800000	1874900000	1715800000	33365000	47813000	32466000	42357000	0	0	0	0	0	0	0	0	0	0	0	12323000
P13984	T2FB_HUMAN	GTF2F2	sp|P13984|T2FB_HUMAN General transcription factor IIF subunit 2 OS=Homo sapiens OX=9606 GN=GTF2F2 PE=1 SV=2	P13984	28.38	3028500000	326210000	394320000	264210000	301430000	331880000	168270000	180370000	127330000	180960000	197290000	238260000	317950000	0	0	0	0	0	0	0	0	0	0	0	0
P14174	MIF_HUMAN	MIF	sp|P14174|MIF_HUMAN Macrophage migration inhibitory factor OS=Homo sapiens OX=9606 GN=MIF PE=1 SV=4	P14174	12.476	6586700000	301040000	474050000	473840000	306120000	577340000	323800000	304410000	552310000	721270000	599340000	848590000	1078000000	0	0	0	0	0	0	0	0	3181300	0	16642000	6837000
P14324	FPPS_HUMAN	FDPS	sp|P14324|FPPS_HUMAN Farnesyl pyrophosphate synthase OS=Homo sapiens OX=9606 GN=FDPS PE=1 SV=4	P14324	48.275	3929400000	199060000	205120000	273300000	211130000	515520000	437900000	364080000	406320000	317930000	280190000	304190000	414620000	0	0	0	0	0	0	0	0	0	0	0	0
P14373	TRI27_HUMAN	TRIM27	sp|P14373|TRI27_HUMAN Zinc finger protein RFP OS=Homo sapiens OX=9606 GN=TRIM27 PE=1 SV=1	P14373	58.489	6398300	0	0	0	0	0	0	6398300	0	0	0	0	0	0	0	0	0	0	0	0	0	0	0	0	0
P14384	CBPM_HUMAN	CPM	sp|P14384|CBPM_HUMAN Carboxypeptidase M OS=Homo sapiens OX=9606 GN=CPM PE=1 SV=2	P14384	50.513	83341000	23187000	7017700	22723000	30414000	0	0	0	0	0	0	0	0	0	0	0	0	0	0	0	0	0	0	0	0
P14550	AK1A1_HUMAN	AKR1A1	sp|P14550|AK1A1_HUMAN Aldo-keto reductase family 1 member A1 OS=Homo sapiens OX=9606 GN=AKR1A1 PE=1 SV=3	P14550	36.573	35750000000	2039200000	2298900000	2469000000	1868200000	3719300000	3434400000	2233000000	2548900000	3169200000	3713700000	3444800000	4811000000	0	0	0	0	0	0	0	0	0	0	0	0
P14621	ACYP2_HUMAN	ACYP2	sp|P14621|ACYP2_HUMAN Acylphosphatase-2 OS=Homo sapiens OX=9606 GN=ACYP2 PE=1 SV=2	P14621	11.139	13590000	0	0	0	0	0	0	0	0	0	0	0	13590000	0	0	0	0	0	0	0	0	0	0	0	0
P14854	CX6B1_HUMAN	COX6B1	sp|P14854|CX6B1_HUMAN Cytochrome c oxidase subunit 6B1 OS=Homo sapiens OX=9606 GN=COX6B1 PE=1 SV=2	P14854	10.192	26124000000	2606300000	2418400000	2484900000	1994300000	2859700000	2034700000	1840400000	2214500000	2144400000	1431500000	1819200000	2272600000	0	0	3268800	0	0	0	0	0	0	0	0	0
P14859	PO2F1_HUMAN	POU2F1	sp|P14859|PO2F1_HUMAN POU domain, class 2, transcription factor 1 OS=Homo sapiens OX=9606 GN=POU2F1 PE=1 SV=2;sp|Q9UKI9|PO2F3_HUMAN POU domain, class 2, transcription factor 3 OS=Homo sapiens OX=9606 GN=POU2F3 PE=2 SV=3;sp|P09086|PO2F2_HUMAN POU domain, cl	P14859;Q9UKI9;P09086	76.471	191850000	13076000	13834000	8088100	16132000	19011000	11813000	11642000	15402000	16517000	18783000	20029000	27523000	0	0	0	0	0	0	0	0	0	0	0	0
P14902	I23O1_HUMAN	IDO1	sp|P14902|I23O1_HUMAN Indoleamine 2,3-dioxygenase 1 OS=Homo sapiens OX=9606 GN=IDO1 PE=1 SV=1	P14902	45.326	176830000	0	0	0	0	0	0	0	0	53341000	23050000	60441000	14222000	0	0	0	0	0	0	0	0	0	17293000	0	8483100
P14927	QCR7_HUMAN	UQCRB	sp|P14927|QCR7_HUMAN Cytochrome b-c1 complex subunit 7 OS=Homo sapiens OX=9606 GN=UQCRB PE=1 SV=2	P14927	13.53	18738000000	1754400000	1895200000	1755700000	1526500000	1825000000	1454000000	1223200000	1580500000	1444800000	1002700000	1463800000	1812100000	0	0	0	0	0	0	0	0	0	0	0	0
P15151	PVR_HUMAN	PVR	sp|P15151|PVR_HUMAN Poliovirus receptor OS=Homo sapiens OX=9606 GN=PVR PE=1 SV=2	P15151	45.302	8594300000	819840000	809900000	580220000	520470000	1299200000	727360000	640890000	902600000	571830000	401330000	548280000	772370000	0	0	0	0	0	0	0	0	0	0	0	0
P15289	ARSA_HUMAN	ARSA	sp|P15289|ARSA_HUMAN Arylsulfatase A OS=Homo sapiens OX=9606 GN=ARSA PE=1 SV=3	P15289	53.588	178640000	0	0	59535000	24282000	37998000	0	21206000	35622000	0	0	0	0	0	0	0	0	0	0	0	0	0	0	0	0
P15291	B4GT1_HUMAN	B4GALT1	sp|P15291|B4GT1_HUMAN Beta-1,4-galactosyltransferase 1 OS=Homo sapiens OX=9606 GN=B4GALT1 PE=1 SV=5	P15291	43.92	3570200000	51569000	52492000	59015000	47166000	368700000	326640000	221830000	281800000	805850000	349940000	389450000	615750000	0	0	0	0	0	0	0	0	0	0	0	0
P15336	ATF2_HUMAN	ATF2	sp|P15336|ATF2_HUMAN Cyclic AMP-dependent transcription factor ATF-2 OS=Homo sapiens OX=9606 GN=ATF2 PE=1 SV=4	P15336	54.537	7619100	0	0	0	0	0	0	0	0	7619100	0	0	0	0	0	0	0	0	0	0	0	0	0	0	0
P15374	UCHL3_HUMAN	UCHL3	sp|P15374|UCHL3_HUMAN Ubiquitin carboxyl-terminal hydrolase isozyme L3 OS=Homo sapiens OX=9606 GN=UCHL3 PE=1 SV=1	P15374	26.182	2187500000	102110000	100870000	100560000	86340000	228100000	179200000	161130000	126200000	138220000	257770000	258900000	448100000	0	0	0	0	0	0	0	0	0	0	0	0
P15428	PGDH_HUMAN	HPGD	sp|P15428|PGDH_HUMAN 15-hydroxyprostaglandin dehydrogenase [NAD(+)] OS=Homo sapiens OX=9606 GN=HPGD PE=1 SV=1	P15428	28.977	1198200000	50631000	79606000	61105000	56335000	187700000	130850000	167660000	160800000	47288000	59667000	56266000	119710000	0	0	0	0	0	0	0	0	5129500	4381000	3851500	7242800
P15515	HIS1_HUMAN	HTN1	sp|P15515|HIS1_HUMAN Histatin-1 OS=Homo sapiens OX=9606 GN=HTN1 PE=1 SV=2	P15515	6.9628	17228000	0	0	0	0	0	0	0	0	0	0	0	0	17228000	0	0	0	0	0	0	0	0	0	0	0
P15529	MCP_HUMAN	CD46	sp|P15529|MCP_HUMAN Membrane cofactor protein OS=Homo sapiens OX=9606 GN=CD46 PE=1 SV=3	P15529	43.747	1248100000	77574000	46525000	66163000	57937000	152000000	113950000	82273000	99516000	159270000	54203000	161010000	177700000	0	0	0	0	0	0	0	0	0	0	0	0
P15531	NDKA_HUMAN	NME1	sp|P15531|NDKA_HUMAN Nucleoside diphosphate kinase A OS=Homo sapiens OX=9606 GN=NME1 PE=1 SV=1	P15531	17.149	46221000000	3214100000	3384000000	3322100000	2473500000	5526500000	4744000000	3298800000	3593500000	2402900000	2979900000	4982600000	6298700000	0	0	0	0	0	0	0	0	0	0	0	0
P15848	ARSB_HUMAN	ARSB	sp|P15848|ARSB_HUMAN Arylsulfatase B OS=Homo sapiens OX=9606 GN=ARSB PE=1 SV=1	P15848	59.687	317210000	21609000	21846000	17744000	16608000	19996000	9749300	11353000	19365000	23117000	34486000	89359000	31979000	0	0	0	0	0	0	0	0	0	0	0	0
P15954	COX7C_HUMAN	COX7C	sp|P15954|COX7C_HUMAN Cytochrome c oxidase subunit 7C, mitochondrial OS=Homo sapiens OX=9606 GN=COX7C PE=1 SV=1	P15954	7.2454	619410000	0	107590000	89998000	0	0	0	0	0	145920000	67155000	91842000	99346000	0	0	0	0	0	0	0	0	8928700	0	0	8639400
P16083	NQO2_HUMAN	NQO2	sp|P16083|NQO2_HUMAN Ribosyldihydronicotinamide dehydrogenase [quinone] OS=Homo sapiens OX=9606 GN=NQO2 PE=1 SV=5	P16083	25.918	341230000	12402000	23566000	16084000	12605000	37770000	42083000	33917000	41280000	20230000	26937000	31103000	43258000	0	0	0	0	0	0	0	0	0	0	0	0
P16220	CREB1_HUMAN	CREB1	sp|P16220|CREB1_HUMAN Cyclic AMP-responsive element-binding protein 1 OS=Homo sapiens OX=9606 GN=CREB1 PE=1 SV=3	P16220	35.136	1524300000	167660000	88919000	129730000	141610000	189460000	117630000	92748000	137850000	43039000	70443000	175910000	169270000	0	0	0	0	0	0	0	0	0	0	0	0
P16422	EPCAM_HUMAN	EPCAM	sp|P16422|EPCAM_HUMAN Epithelial cell adhesion molecule OS=Homo sapiens OX=9606 GN=EPCAM PE=1 SV=2	P16422	34.932	831530000	56185000	37311000	93388000	33417000	65558000	58473000	55817000	68699000	123190000	95517000	66374000	77598000	0	0	0	0	0	0	0	0	0	0	0	0
P16930	FAAA_HUMAN	FAH	sp|P16930|FAAA_HUMAN Fumarylacetoacetase OS=Homo sapiens OX=9606 GN=FAH PE=1 SV=2	P16930	46.374	402270000	10423000	0	0	0	40863000	46713000	28188000	30594000	57072000	56331000	60390000	71692000	0	0	0	0	0	0	0	0	0	0	0	0
P16949	STMN1_HUMAN	STMN1	sp|P16949|STMN1_HUMAN Stathmin OS=Homo sapiens OX=9606 GN=STMN1 PE=1 SV=3	P16949	17.302	10876000000	311460000	601340000	413650000	347120000	1474100000	1562500000	882860000	1324500000	771290000	752010000	1017100000	1393000000	0	7426700	0	0	0	0	2113800	0	0	5244400	0	9877200
P16989	YBOX3_HUMAN	YBX3	sp|P16989|YBOX3_HUMAN Y-box-binding protein 3 OS=Homo sapiens OX=9606 GN=YBX3 PE=1 SV=4	P16989	40.089	7760300000	499110000	451450000	382980000	341940000	1216300000	877190000	948120000	1009500000	530070000	497080000	364090000	631220000	0	1406600	0	0	0	0	0	7202500	0	0	0	2602700
P17152	TMM11_HUMAN	TMEM11	sp|P17152|TMM11_HUMAN Transmembrane protein 11, mitochondrial OS=Homo sapiens OX=9606 GN=TMEM11 PE=1 SV=1	P17152	21.541	5389700000	486960000	489360000	544710000	444110000	553300000	422540000	347950000	379130000	510010000	314190000	423870000	437740000	0	0	0	0	0	0	0	0	10122000	8435300	7638600	9602300
P17174	AATC_HUMAN	GOT1	sp|P17174|AATC_HUMAN Aspartate aminotransferase, cytoplasmic OS=Homo sapiens OX=9606 GN=GOT1 PE=1 SV=3	P17174	46.247	8761300000	412930000	490450000	419980000	316950000	991540000	923190000	820240000	714460000	582630000	817520000	1063800000	1207600000	0	0	0	0	0	0	0	0	0	0	0	0
P17252	KPCA_HUMAN	PRKCA	sp|P17252|KPCA_HUMAN Protein kinase C alpha type OS=Homo sapiens OX=9606 GN=PRKCA PE=1 SV=4	P17252	76.749	1010600000	5462200	8279800	10566000	13763000	111170000	104900000	113950000	110960000	73136000	112940000	115030000	217120000	0	0	0	0	0	0	0	0	6596100	6763800	0	0
P17535	JUND_HUMAN	JUND	sp|P17535|JUND_HUMAN Transcription factor jun-D OS=Homo sapiens OX=9606 GN=JUND PE=1 SV=3	P17535	35.173	299830000	22556000	26739000	32477000	19506000	17771000	17146000	19109000	21553000	39517000	41989000	16465000	25008000	0	0	0	0	0	0	0	0	0	0	0	0
P17612	KAPCA_HUMAN	PRKACA	sp|P17612|KAPCA_HUMAN cAMP-dependent protein kinase catalytic subunit alpha OS=Homo sapiens OX=9606 GN=PRKACA PE=1 SV=2	P17612	40.589	821870000	31199000	36432000	25414000	31277000	83375000	86168000	69813000	92874000	90017000	72433000	85681000	117190000	0	0	0	0	0	0	0	0	0	0	0	0
P17655	CAN2_HUMAN	CAPN2	sp|P17655|CAN2_HUMAN Calpain-2 catalytic subunit OS=Homo sapiens OX=9606 GN=CAPN2 PE=1 SV=6	P17655	79.994	40926000000	1537600000	1791400000	2002700000	1351500000	4868900000	4571900000	3525900000	4613300000	3146500000	3468100000	3954300000	6057300000	0	0	0	0	0	0	0	0	8278000	13227000	14964000	0
P17676	CEBPB_HUMAN	CEBPB	sp|P17676|CEBPB_HUMAN CCAAT/enhancer-binding protein beta OS=Homo sapiens OX=9606 GN=CEBPB PE=1 SV=2	P17676	36.105	0	0	0	0	0	0	0	0	0	0	0	0	0	0	0	0	0	0	0	0	0	0	0	0	0
P17693	HLAG_HUMAN	HLA-G	sp|P17693|HLAG_HUMAN HLA class I histocompatibility antigen, alpha chain G OS=Homo sapiens OX=9606 GN=HLA-G PE=1 SV=1	P17693	38.224	2147700000	48622000	50392000	0	78212000	65867000	72145000	61677000	75569000	497140000	232520000	346680000	580920000	0	0	0	0	0	0	0	0	11407000	7864600	6387100	12257000
P17900	SAP3_HUMAN	GM2A	sp|P17900|SAP3_HUMAN Ganglioside GM2 activator OS=Homo sapiens OX=9606 GN=GM2A PE=1 SV=4	P17900	20.838	317530000	18916000	18506000	28650000	14846000	58861000	36259000	28840000	32780000	15993000	23693000	15218000	24968000	0	0	0	0	0	0	0	0	0	0	0	0
P17936	IBP3_HUMAN	IGFBP3	sp|P17936|IBP3_HUMAN Insulin-like growth factor-binding protein 3 OS=Homo sapiens OX=9606 GN=IGFBP3 PE=1 SV=2	P17936	31.674	246490000	0	0	0	0	11478000	9711300	10528000	5775300	60310000	41884000	47993000	58807000	0	0	0	0	0	0	0	0	0	0	0	0
P18074	ERCC2_HUMAN	ERCC2	sp|P18074|ERCC2_HUMAN General transcription and DNA repair factor IIH helicase subunit XPD OS=Homo sapiens OX=9606 GN=ERCC2 PE=1 SV=1	P18074	86.908	840030000	66333000	63915000	61056000	68541000	85404000	68963000	59897000	73641000	67910000	56246000	65556000	102570000	0	0	0	0	0	0	0	0	0	0	0	0
P18283	GPX2_HUMAN	GPX2	sp|P18283|GPX2_HUMAN Glutathione peroxidase 2 OS=Homo sapiens OX=9606 GN=GPX2 PE=1 SV=3	P18283	21.954	104470000	0	5570400	6086000	5391900	0	0	0	0	15659000	14564000	9057700	48142000	0	0	0	0	0	0	0	0	0	0	0	0
P18433	PTPRA_HUMAN	PTPRA	sp|P18433|PTPRA_HUMAN Receptor-type tyrosine-protein phosphatase alpha OS=Homo sapiens OX=9606 GN=PTPRA PE=1 SV=3	P18433	90.718	275360000	19989000	0	20841000	0	13837000	11499000	9322600	0	61658000	20733000	55314000	54193000	0	0	0	0	0	0	0	0	4673600	0	0	3297300
P18615	NELFE_HUMAN	NELFE	sp|P18615|NELFE_HUMAN Negative elongation factor E OS=Homo sapiens OX=9606 GN=NELFE PE=1 SV=3	P18615	43.239	1541000000	110950000	149120000	83090000	113200000	189510000	107470000	102070000	124530000	106870000	128690000	150780000	172130000	0	2655900	0	0	0	0	0	0	0	0	0	0
P18669	PGAM1_HUMAN	PGAM1	sp|P18669|PGAM1_HUMAN Phosphoglycerate mutase 1 OS=Homo sapiens OX=9606 GN=PGAM1 PE=1 SV=2	P18669	28.804	82667000000	4055700000	4964500000	4823800000	3828100000	8621100000	7309200000	5305100000	7190000000	7422000000	7261500000	9049500000	12792000000	0	0	0	0	0	0	0	0	0	9356200	34903000	0
P18858	DNLI1_HUMAN	LIG1	sp|P18858|DNLI1_HUMAN DNA ligase 1 OS=Homo sapiens OX=9606 GN=LIG1 PE=1 SV=1	P18858	101.73	4346300000	235130000	754930000	570490000	712140000	340000000	282790000	237990000	239680000	176970000	177160000	229850000	389180000	0	0	0	0	0	0	0	0	0	0	0	0
P18859	ATP5J_HUMAN	ATP5PF	sp|P18859|ATP5J_HUMAN ATP synthase-coupling factor 6, mitochondrial OS=Homo sapiens OX=9606 GN=ATP5PF PE=1 SV=1	P18859	12.587	3113200000	365800000	301640000	229540000	234570000	271930000	266820000	82257000	300540000	252410000	236890000	266640000	304120000	0	0	0	0	0	0	0	0	0	0	0	0
P18887	XRCC1_HUMAN	XRCC1	sp|P18887|XRCC1_HUMAN DNA repair protein XRCC1 OS=Homo sapiens OX=9606 GN=XRCC1 PE=1 SV=2	P18887	69.476	6276700000	783960000	774890000	551080000	616540000	660370000	528700000	411550000	464890000	327450000	259280000	375140000	522880000	0	0	0	0	0	0	0	0	0	0	0	0
P19075	TSN8_HUMAN	TSPAN8	sp|P19075|TSN8_HUMAN Tetraspanin-8 OS=Homo sapiens OX=9606 GN=TSPAN8 PE=1 SV=1	P19075	26.044	62534000	0	0	0	10299000	0	15484000	0	16422000	7979600	5021800	7328400	0	0	0	0	0	0	0	0	0	0	0	0	0
P19256	LFA3_HUMAN	CD58	sp|P19256|LFA3_HUMAN Lymphocyte function-associated antigen 3 OS=Homo sapiens OX=9606 GN=CD58 PE=1 SV=1	P19256	28.147	255490000	22824000	20529000	14873000	18729000	11851000	5581300	6894100	7112500	41457000	27898000	45902000	31840000	0	0	0	0	0	0	0	0	0	0	0	0
P19438	TNR1A_HUMAN	TNFRSF1A	sp|P19438|TNR1A_HUMAN Tumor necrosis factor receptor superfamily member 1A OS=Homo sapiens OX=9606 GN=TNFRSF1A PE=1 SV=1	P19438	50.494	328100000	0	0	0	0	71014000	49699000	32009000	24884000	27295000	33488000	42719000	46993000	0	0	0	0	0	0	0	0	0	0	0	0
P19440	GGT1_HUMAN	GGT1	sp|P19440|GGT1_HUMAN Glutathione hydrolase 1 proenzyme OS=Homo sapiens OX=9606 GN=GGT1 PE=1 SV=2;sp|A6NGU5|GGT3_HUMAN Putative glutathione hydrolase 3 proenzyme OS=Homo sapiens OX=9606 GN=GGT3P PE=5 SV=2;sp|P36268|GGT2_HUMAN Inactive glutathione hydrolase	P19440;A6NGU5;P36268	61.409	1214700000	67046000	110400000	87071000	47609000	176400000	85014000	155820000	117550000	73464000	96894000	84974000	112470000	0	0	0	0	0	0	0	0	0	0	0	0
P19474	RO52_HUMAN	TRIM21	sp|P19474|RO52_HUMAN E3 ubiquitin-protein ligase TRIM21 OS=Homo sapiens OX=9606 GN=TRIM21 PE=1 SV=1	P19474	54.169	1414000000	116080000	155930000	14364000	22155000	13359000	7797900	10300000	12064000	212760000	168510000	309390000	335720000	0	0	0	0	0	0	0	0	4748700	5850900	7199900	17816000
P19623	SPEE_HUMAN	SRM	sp|P19623|SPEE_HUMAN Spermidine synthase OS=Homo sapiens OX=9606 GN=SRM PE=1 SV=1	P19623	33.824	10415000000	655640000	853470000	752980000	628580000	891640000	1070500000	717670000	892070000	582110000	855820000	1229700000	1285100000	0	0	0	0	0	0	0	0	0	0	0	0
P19634	SL9A1_HUMAN	SLC9A1	sp|P19634|SL9A1_HUMAN Sodium/hydrogen exchanger 1 OS=Homo sapiens OX=9606 GN=SLC9A1 PE=1 SV=2	P19634	90.762	160020000	9270200	11106000	8304900	8462400	12957000	10272000	10696000	16726000	0	15642000	14264000	0	0	0	0	0	0	0	0	0	6387800	13382000	4896400	17656000
P19838	NFKB1_HUMAN	NFKB1	sp|P19838|NFKB1_HUMAN Nuclear factor NF-kappa-B p105 subunit OS=Homo sapiens OX=9606 GN=NFKB1 PE=1 SV=2	P19838	105.35	711080000	14423000	21771000	10404000	9631100	68613000	71790000	50940000	61487000	86896000	97126000	71824000	146180000	0	0	0	0	0	0	0	0	0	0	0	0
P19971	TYPH_HUMAN	TYMP	sp|P19971|TYPH_HUMAN Thymidine phosphorylase OS=Homo sapiens OX=9606 GN=TYMP PE=1 SV=2	P19971	49.955	1168300000	0	0	0	0	21405000	8524100	13309000	11283000	198450000	225060000	271670000	418600000	0	0	0	0	0	0	0	0	0	0	0	0
P20073	ANXA7_HUMAN	ANXA7	sp|P20073|ANXA7_HUMAN Annexin A7 OS=Homo sapiens OX=9606 GN=ANXA7 PE=1 SV=3	P20073	52.739	10083000000	511850000	721420000	573170000	434550000	1070400000	1046700000	912770000	956920000	689540000	669320000	916660000	1579700000	0	0	0	0	0	0	0	0	0	0	0	0
P20290	BTF3_HUMAN	BTF3	sp|P20290|BTF3_HUMAN Transcription factor BTF3 OS=Homo sapiens OX=9606 GN=BTF3 PE=1 SV=1	P20290	22.168	16438000000	856700000	895050000	1001500000	808070000	2006400000	2109700000	1571600000	1993700000	795080000	1239900000	1664900000	1495700000	0	0	0	0	0	0	0	0	0	0	0	0
P20338	RAB4A_HUMAN	RAB4A	sp|P20338|RAB4A_HUMAN Ras-related protein Rab-4A OS=Homo sapiens OX=9606 GN=RAB4A PE=1 SV=3	P20338	24.389	12782000000	1814700000	1496900000	1362900000	1045700000	1889000000	761410000	823030000	1114600000	55788000	61414000	1052400000	1303900000	0	0	0	0	0	0	0	0	0	0	0	0
P20592	MX2_HUMAN	MX2	sp|P20592|MX2_HUMAN Interferon-induced GTP-binding protein Mx2 OS=Homo sapiens OX=9606 GN=MX2 PE=1 SV=1	P20592	82.088	691490000	0	0	0	0	0	0	0	0	8158700	13138000	19756000	9655500	0	0	0	0	0	0	0	0	142880000	149990000	208820000	139090000
P20618	PSB1_HUMAN	PSMB1	sp|P20618|PSB1_HUMAN Proteasome subunit beta type-1 OS=Homo sapiens OX=9606 GN=PSMB1 PE=1 SV=2	P20618	26.489	34155000000	2501900000	2326300000	2958300000	2254000000	3609500000	2969600000	2684300000	2816600000	2571500000	2314700000	3410200000	3737700000	0	0	0	0	0	0	0	0	0	0	0	0
P20645	MPRD_HUMAN	M6PR	sp|P20645|MPRD_HUMAN Cation-dependent mannose-6-phosphate receptor OS=Homo sapiens OX=9606 GN=M6PR PE=1 SV=1	P20645	30.993	11691000000	847680000	813130000	1005200000	758000000	1189100000	924680000	1172100000	982760000	1130300000	732330000	1026800000	1108700000	0	0	0	0	0	0	0	0	0	0	0	0
P20674	COX5A_HUMAN	COX5A	sp|P20674|COX5A_HUMAN Cytochrome c oxidase subunit 5A, mitochondrial OS=Homo sapiens OX=9606 GN=COX5A PE=1 SV=2	P20674	16.762	22562000000	1954600000	1734200000	2260000000	1421600000	2866900000	1824400000	1559800000	1800400000	1515700000	1670100000	1841700000	2073300000	0	0	0	0	0	0	0	0	6261600	6822800	7196600	18695000
P20839	IMDH1_HUMAN	IMPDH1	sp|P20839|IMDH1_HUMAN Inosine-5-monophosphate dehydrogenase 1 OS=Homo sapiens OX=9606 GN=IMPDH1 PE=1 SV=2	P20839	55.405	1046100000	47159000	43239000	39873000	28384000	113360000	92855000	56393000	59208000	109220000	110220000	151900000	194310000	0	0	0	0	0	0	0	0	0	0	0	0
P20933	ASPG_HUMAN	AGA	sp|P20933|ASPG_HUMAN N(4)-(beta-N-acetylglucosaminyl)-L-asparaginase OS=Homo sapiens OX=9606 GN=AGA PE=1 SV=2	P20933	37.208	41097000	0	0	0	0	0	0	0	0	10058000	8370000	8426300	14243000	0	0	0	0	0	0	0	0	0	0	0	0
P20936	RASA1_HUMAN	RASA1	sp|P20936|RASA1_HUMAN Ras GTPase-activating protein 1 OS=Homo sapiens OX=9606 GN=RASA1 PE=1 SV=1	P20936	116.4	313500000	17634000	20066000	12826000	7928400	20127000	24595000	18542000	19205000	33244000	28248000	25507000	62331000	0	0	0	0	0	0	0	0	7217900	7269900	1855600	6900400
P21283	VATC1_HUMAN	ATP6V1C1	sp|P21283|VATC1_HUMAN V-type proton ATPase subunit C 1 OS=Homo sapiens OX=9606 GN=ATP6V1C1 PE=1 SV=4	P21283	43.941	2482100000	208470000	204500000	212250000	213400000	221260000	209220000	165750000	198690000	192450000	151610000	186040000	250040000	0	0	0	0	0	0	0	0	5705400	57720000	0	5024700
P21397	AOFA_HUMAN	MAOA	sp|P21397|AOFA_HUMAN Amine oxidase [flavin-containing] A OS=Homo sapiens OX=9606 GN=MAOA PE=1 SV=1	P21397	59.681	634330000	62557000	66009000	66571000	54769000	62337000	58481000	59929000	60195000	26181000	21738000	48915000	45051000	0	0	0	1595000	0	0	0	0	0	0	0	0
P21579	SYT1_HUMAN	SYT1	sp|P21579|SYT1_HUMAN Synaptotagmin-1 OS=Homo sapiens OX=9606 GN=SYT1 PE=1 SV=1	P21579	47.573	1669900000	12873000	0	0	543060000	12736000	359440000	6071100	7733700	99877000	394810000	110670000	90552000	0	0	0	0	0	0	0	0	10781000	7301400	0	14017000
P21580	TNAP3_HUMAN	TNFAIP3	sp|P21580|TNAP3_HUMAN Tumor necrosis factor alpha-induced protein 3 OS=Homo sapiens OX=9606 GN=TNFAIP3 PE=1 SV=1	P21580	89.613	46629000	0	0	0	0	0	0	0	0	0	0	0	0	0	0	0	0	0	0	0	0	11244000	13812000	4051900	17521000
P21912	SDHB_HUMAN	SDHB	sp|P21912|SDHB_HUMAN Succinate dehydrogenase [ubiquinone] iron-sulfur subunit, mitochondrial OS=Homo sapiens OX=9606 GN=SDHB PE=1 SV=3	P21912	31.629	18872000000	2150300000	1725700000	1556400000	1430300000	1976000000	1467900000	1298200000	1617000000	1245300000	1121900000	1437500000	1845500000	0	0	0	0	0	0	0	0	0	0	0	0
P21926	CD9_HUMAN	CD9	sp|P21926|CD9_HUMAN CD9 antigen OS=Homo sapiens OX=9606 GN=CD9 PE=1 SV=4	P21926	25.416	4801700000	307750000	342660000	312540000	305330000	612130000	503910000	252990000	258300000	605940000	249070000	291330000	759730000	0	0	0	0	0	0	0	0	0	0	0	0
P21964	COMT_HUMAN	COMT	sp|P21964|COMT_HUMAN Catechol O-methyltransferase OS=Homo sapiens OX=9606 GN=COMT PE=1 SV=2	P21964	30.037	51209000000	4978000000	5035700000	5204800000	3793800000	3810600000	4015300000	3450800000	4218900000	3759400000	3286300000	4581700000	5074200000	0	0	0	0	0	0	0	0	0	0	0	0
P22033	MUTA_HUMAN	MMUT	sp|P22033|MUTA_HUMAN Methylmalonyl-CoA mutase, mitochondrial OS=Homo sapiens OX=9606 GN=MMUT PE=1 SV=4	P22033	83.134	1008300000	113820000	95225000	93216000	89897000	126560000	65739000	46648000	62101000	83319000	65359000	100520000	65879000	0	0	0	0	0	0	0	0	0	0	0	0
P22061	PIMT_HUMAN	PCMT1	sp|P22061|PIMT_HUMAN Protein-L-isoaspartate(D-aspartate) O-methyltransferase OS=Homo sapiens OX=9606 GN=PCMT1 PE=1 SV=4	P22061	24.636	6716200000	328300000	443740000	382070000	192770000	741550000	658610000	531220000	609620000	632500000	596190000	593060000	1006600000	0	0	0	0	0	0	0	0	0	0	0	0
P22307	SCP2_HUMAN	SCP2	sp|P22307|SCP2_HUMAN Sterol carrier protein 2 OS=Homo sapiens OX=9606 GN=SCP2 PE=1 SV=2	P22307	58.993	21683000000	1961800000	1933500000	1866900000	1964500000	2508000000	1493300000	1281500000	1689400000	1408400000	1542800000	1628600000	2404700000	0	0	0	0	0	0	0	0	0	0	0	0
P22314	UBA1_HUMAN	UBA1	sp|P22314|UBA1_HUMAN Ubiquitin-like modifier-activating enzyme 1 OS=Homo sapiens OX=9606 GN=UBA1 PE=1 SV=3	P22314	117.85	77583000000	5552400000	6499400000	6631400000	5104800000	7539300000	7100400000	5637300000	6415800000	4748100000	5858500000	6554400000	9888500000	0	0	0	0	0	0	0	0	13075000	9558100	13024000	16570000
P22392	NDKB_HUMAN	NME2	sp|P22392|NDKB_HUMAN Nucleoside diphosphate kinase B OS=Homo sapiens OX=9606 GN=NME2 PE=1 SV=1	P22392	17.298	180910000000	9976600000	12803000000	10704000000	10415000000	21467000000	17296000000	13816000000	16404000000	11198000000	13678000000	16716000000	25633000000	14204000	50822000	50039000	0	76054000	144680000	72471000	53610000	68416000	45287000	105140000	126320000
P22415	USF1_HUMAN	USF1	sp|P22415|USF1_HUMAN Upstream stimulatory factor 1 OS=Homo sapiens OX=9606 GN=USF1 PE=1 SV=1	P22415	33.538	56869000	0	0	0	0	22679000	9544000	5903800	0	9841700	8900000	0	0	0	0	0	0	0	0	0	0	0	0	0	0
P22612	KAPCG_HUMAN	PRKACG	sp|P22612|KAPCG_HUMAN cAMP-dependent protein kinase catalytic subunit gamma OS=Homo sapiens OX=9606 GN=PRKACG PE=1 SV=3	P22612	40.434	179310000	0	0	0	0	0	0	0	114700000	0	64614000	0	0	0	0	0	0	0	0	0	0	0	0	0	0
P22670	RFX1_HUMAN	RFX1	sp|P22670|RFX1_HUMAN MHC class II regulatory factor RFX1 OS=Homo sapiens OX=9606 GN=RFX1 PE=1 SV=2	P22670	104.76	557820000	77142000	46054000	61478000	80797000	54764000	35410000	38261000	37761000	50749000	25957000	25392000	24055000	0	0	0	0	0	0	0	0	0	0	0	0
P22692	IBP4_HUMAN	IGFBP4	sp|P22692|IBP4_HUMAN Insulin-like growth factor-binding protein 4 OS=Homo sapiens OX=9606 GN=IGFBP4 PE=1 SV=2	P22692	27.934	2657500000	163710000	86882000	51565000	45803000	463360000	373980000	301910000	476280000	152620000	104000000	182520000	254810000	0	0	0	0	0	0	0	0	0	0	0	0
P22830	HEMH_HUMAN	FECH	sp|P22830|HEMH_HUMAN Ferrochelatase, mitochondrial OS=Homo sapiens OX=9606 GN=FECH PE=1 SV=2	P22830	47.862	8742400000	652500000	714670000	760530000	814360000	938260000	833840000	592790000	738480000	802600000	562960000	535010000	790730000	0	5698100	0	0	0	0	0	0	0	0	0	0
P23193	TCEA1_HUMAN	TCEA1	sp|P23193|TCEA1_HUMAN Transcription elongation factor A protein 1 OS=Homo sapiens OX=9606 GN=TCEA1 PE=1 SV=2	P23193	33.969	6799400000	503150000	581390000	576230000	532570000	694500000	567940000	470800000	543450000	513500000	538390000	470180000	807320000	0	0	0	0	0	0	0	0	0	0	0	0
P23284	PPIB_HUMAN	PPIB	sp|P23284|PPIB_HUMAN Peptidyl-prolyl cis-trans isomerase B OS=Homo sapiens OX=9606 GN=PPIB PE=1 SV=2	P23284	23.742	268170000000	25319000000	24430000000	23836000000	22087000000	28372000000	19327000000	18798000000	19977000000	21613000000	16752000000	21742000000	25790000000	0	0	38445000	0	0	0	0	0	19599000	16386000	17959000	31092000
P23368	MAOM_HUMAN	ME2	sp|P23368|MAOM_HUMAN NAD-dependent malic enzyme, mitochondrial OS=Homo sapiens OX=9606 GN=ME2 PE=1 SV=1	P23368	65.443	37855000000	3823600000	3629500000	3774200000	2859700000	3226600000	2615600000	2286000000	2342700000	3081400000	2743700000	3736600000	3735700000	0	0	0	0	0	0	0	0	0	0	0	0
P23434	GCSH_HUMAN	GCSH	sp|P23434|GCSH_HUMAN Glycine cleavage system H protein, mitochondrial OS=Homo sapiens OX=9606 GN=GCSH PE=1 SV=2	P23434	18.884	1621900000	140210000	158610000	190180000	143140000	128990000	130980000	96615000	116770000	142390000	115330000	109700000	148970000	0	0	0	0	0	0	0	0	0	0	0	0
P23497	SP100_HUMAN	SP100	sp|P23497|SP100_HUMAN Nuclear autoantigen Sp-100 OS=Homo sapiens OX=9606 GN=SP100 PE=1 SV=3	P23497	100.42	299000000	0	0	0	0	0	0	0	0	71746000	34884000	69536000	122840000	0	0	0	0	0	0	0	0	0	0	0	0
P23634	AT2B4_HUMAN	ATP2B4	sp|P23634|AT2B4_HUMAN Plasma membrane calcium-transporting ATPase 4 OS=Homo sapiens OX=9606 GN=ATP2B4 PE=1 SV=2	P23634	137.92	693750000	38148000	44644000	56207000	20981000	88081000	51771000	63050000	76953000	83127000	36849000	50688000	50873000	0	0	0	0	0	0	0	0	17348000	4071500	7256800	3697300
P23786	CPT2_HUMAN	CPT2	sp|P23786|CPT2_HUMAN Carnitine O-palmitoyltransferase 2, mitochondrial OS=Homo sapiens OX=9606 GN=CPT2 PE=1 SV=2	P23786	73.776	11722000000	316990000	4959700000	305230000	4262000000	233160000	178740000	170090000	215730000	361430000	211480000	227710000	279920000	0	0	0	0	0	0	0	0	0	0	0	0
P23921	RIR1_HUMAN	RRM1	sp|P23921|RIR1_HUMAN Ribonucleoside-diphosphate reductase large subunit OS=Homo sapiens OX=9606 GN=RRM1 PE=1 SV=1	P23921	90.069	11831000000	382220000	446440000	403320000	325420000	1855700000	1392800000	1205000000	1380900000	961060000	823050000	1033300000	1621900000	0	0	0	0	0	0	0	0	0	0	0	0
P24311	COX7B_HUMAN	COX7B	sp|P24311|COX7B_HUMAN Cytochrome c oxidase subunit 7B, mitochondrial OS=Homo sapiens OX=9606 GN=COX7B PE=1 SV=2	P24311	9.1604	3014300000	422200000	298620000	162710000	207900000	447120000	287730000	182550000	380600000	99319000	111220000	137670000	276660000	0	0	0	0	0	0	0	0	0	0	0	0
P24385	CCND1_HUMAN	CCND1	sp|P24385|CCND1_HUMAN G1/S-specific cyclin-D1 OS=Homo sapiens OX=9606 GN=CCND1 PE=1 SV=1	P24385	33.729	56822000	0	0	0	0	17505000	20112000	5202400	14003000	0	0	0	0	0	0	0	0	0	0	0	0	0	0	0	0
P24386	RAE1_HUMAN	CHM	sp|P24386|RAE1_HUMAN Rab proteins geranylgeranyltransferase component A 1 OS=Homo sapiens OX=9606 GN=CHM PE=1 SV=3	P24386	73.475	84382000	0	0	0	0	0	0	0	0	9950200	18445000	19140000	36846000	0	0	0	0	0	0	0	0	0	0	0	0
P24394	IL4RA_HUMAN	IL4R	sp|P24394|IL4RA_HUMAN Interleukin-4 receptor subunit alpha OS=Homo sapiens OX=9606 GN=IL4R PE=1 SV=1	P24394	89.657	209060000	0	0	0	0	0	0	0	0	0	0	0	0	0	0	0	0	0	0	0	42759000	52266000	36520000	24730000	52788000
P24468	COT2_HUMAN	NR2F2	sp|P24468|COT2_HUMAN COUP transcription factor 2 OS=Homo sapiens OX=9606 GN=NR2F2 PE=1 SV=1;sp|P10589|COT1_HUMAN COUP transcription factor 1 OS=Homo sapiens OX=9606 GN=NR2F1 PE=1 SV=1	P24468;P10589	45.571	418230000	4744000	30773000	21926000	23890000	48373000	33607000	23860000	35286000	33813000	47918000	53958000	60081000	0	0	0	0	0	0	0	0	0	0	0	0
P24539	AT5F1_HUMAN	ATP5PB	sp|P24539|AT5F1_HUMAN ATP synthase F(0) complex subunit B1, mitochondrial OS=Homo sapiens OX=9606 GN=ATP5PB PE=1 SV=2	P24539	28.908	40775000000	3394800000	3689600000	3694200000	3521100000	4694800000	3376800000	3302000000	3827200000	2163700000	1943400000	2987800000	4174600000	0	5056500	0	0	0	0	0	0	0	0	0	0
P24557	THAS_HUMAN	TBXAS1	sp|P24557|THAS_HUMAN Thromboxane-A synthase OS=Homo sapiens OX=9606 GN=TBXAS1 PE=1 SV=3	P24557	60.518	1303700000	118020000	143860000	56153000	101480000	98933000	87489000	77086000	104350000	118180000	91917000	153150000	153120000	0	0	0	0	0	0	0	0	0	0	0	0
P24592	IBP6_HUMAN	IGFBP6	sp|P24592|IBP6_HUMAN Insulin-like growth factor-binding protein 6 OS=Homo sapiens OX=9606 GN=IGFBP6 PE=1 SV=1	P24592	25.322	100970000	0	0	0	0	0	0	0	0	22629000	25098000	25747000	27492000	0	0	0	0	0	0	0	0	0	0	0	0
P24666	PPAC_HUMAN	ACP1	sp|P24666|PPAC_HUMAN Low molecular weight phosphotyrosine protein phosphatase OS=Homo sapiens OX=9606 GN=ACP1 PE=1 SV=3	P24666	18.042	4040200000	208930000	306760000	265640000	197270000	411480000	338860000	277360000	349020000	302970000	331320000	450150000	600450000	0	0	0	0	0	0	0	0	0	0	0	0
P24941	CDK2_HUMAN	CDK2	sp|P24941|CDK2_HUMAN Cyclin-dependent kinase 2 OS=Homo sapiens OX=9606 GN=CDK2 PE=1 SV=2	P24941	33.929	2125500000	80222000	142210000	85360000	107840000	169400000	269310000	201990000	236070000	170980000	129440000	269360000	263340000	0	0	0	0	0	0	0	0	0	0	0	0
P25208	NFYB_HUMAN	NFYB	sp|P25208|NFYB_HUMAN Nuclear transcription factor Y subunit beta OS=Homo sapiens OX=9606 GN=NFYB PE=1 SV=2	P25208	22.831	276180000	59123000	56364000	64411000	39434000	16094000	12605000	7771700	20372000	0	0	0	0	0	0	0	0	0	0	0	0	0	0	0	0
P25325	THTM_HUMAN	MPST	sp|P25325|THTM_HUMAN 3-mercaptopyruvate sulfurtransferase OS=Homo sapiens OX=9606 GN=MPST PE=1 SV=3	P25325	33.178	9025800000	981450000	881760000	895190000	887770000	1002500000	546770000	685930000	588380000	467490000	478890000	566900000	1042800000	0	0	0	0	0	0	0	0	0	0	0	0
P25440	BRD2_HUMAN	BRD2	sp|P25440|BRD2_HUMAN Bromodomain-containing protein 2 OS=Homo sapiens OX=9606 GN=BRD2 PE=1 SV=2	P25440	88.06	817310000	57618000	63595000	38622000	54238000	96200000	51816000	55851000	58310000	116190000	79357000	78554000	66965000	0	0	0	0	0	0	0	0	0	0	0	0
P25445	TNR6_HUMAN	FAS	sp|P25445|TNR6_HUMAN Tumor necrosis factor receptor superfamily member 6 OS=Homo sapiens OX=9606 GN=FAS PE=1 SV=1	P25445	37.732	3530000000	155040000	254400000	197840000	222280000	355790000	261860000	258560000	318720000	388930000	317190000	338860000	460540000	0	0	0	0	0	0	0	0	0	0	0	0
P25490	TYY1_HUMAN	YY1	sp|P25490|TYY1_HUMAN Transcriptional repressor protein YY1 OS=Homo sapiens OX=9606 GN=YY1 PE=1 SV=2	P25490	44.712	5207200000	502700000	434090000	417140000	312240000	605970000	475700000	291600000	494340000	360210000	295560000	561050000	456620000	0	0	0	0	0	0	0	0	0	0	0	0
P25685	DNJB1_HUMAN	DNAJB1	sp|P25685|DNJB1_HUMAN DnaJ homolog subfamily B member 1 OS=Homo sapiens OX=9606 GN=DNAJB1 PE=1 SV=4	P25685	38.044	22019000000	1331700000	2198500000	1483900000	1314000000	2512000000	1838300000	1354800000	1796200000	1614700000	1689200000	1703200000	3145900000	4458100	5745800	3563300	3626800	0	0	0	0	13931000	0	0	5684500
P25774	CATS_HUMAN	CTSS	sp|P25774|CATS_HUMAN Cathepsin S OS=Homo sapiens OX=9606 GN=CTSS PE=1 SV=3	P25774	37.495	1578800000	61957000	73674000	45321000	35563000	132270000	72094000	49168000	25954000	258390000	227620000	283500000	313300000	0	0	0	0	0	0	0	0	0	0	0	0
P25787	PSA2_HUMAN	PSMA2	sp|P25787|PSA2_HUMAN Proteasome subunit alpha type-2 OS=Homo sapiens OX=9606 GN=PSMA2 PE=1 SV=2	P25787	25.898	35294000000	2665600000	3101800000	3115400000	1893800000	3710900000	2287100000	2789400000	2562300000	2522200000	2508400000	3399000000	4721200000	0	0	0	0	0	0	0	0	9528400	7424000	0	0
P25815	S100P_HUMAN	S100P	sp|P25815|S100P_HUMAN Protein S100-P OS=Homo sapiens OX=9606 GN=S100P PE=1 SV=2	P25815	10.4	108810000	0	11890000	6524800	5638000	10144000	10793000	8831300	9820400	0	9169600	12415000	23584000	0	0	0	0	0	0	0	0	0	0	0	0
P26232	CTNA2_HUMAN	CTNNA2	sp|P26232|CTNA2_HUMAN Catenin alpha-2 OS=Homo sapiens OX=9606 GN=CTNNA2 PE=1 SV=5	P26232	105.31	1463400000	0	0	0	0	0	0	0	571430000	285770000	0	606230000	0	0	0	0	0	0	0	0	0	0	0	0	0
P26440	IVD_HUMAN	IVD	sp|P26440|IVD_HUMAN Isovaleryl-CoA dehydrogenase, mitochondrial OS=Homo sapiens OX=9606 GN=IVD PE=1 SV=2	P26440	46.65	1904200000	169450000	209230000	148250000	193250000	172700000	166720000	119790000	136610000	170460000	119970000	155680000	142150000	0	0	0	0	0	0	0	0	0	0	0	0
P26572	MGAT1_HUMAN	MGAT1	sp|P26572|MGAT1_HUMAN Alpha-1,3-mannosyl-glycoprotein 2-beta-N-acetylglucosaminyltransferase OS=Homo sapiens OX=9606 GN=MGAT1 PE=1 SV=2	P26572	50.878	1327200000	120590000	0	123130000	72753000	39879000	116840000	19389000	137600000	70775000	200540000	260990000	164710000	0	0	0	0	0	0	0	0	0	0	0	0
P26583	HMGB2_HUMAN	HMGB2	sp|P26583|HMGB2_HUMAN High mobility group protein B2 OS=Homo sapiens OX=9606 GN=HMGB2 PE=1 SV=2	P26583	24.033	11126000000	1034600000	1237700000	1057700000	1138500000	1252700000	669630000	734160000	666690000	424750000	594760000	1008600000	1306400000	0	0	0	0	0	0	0	0	0	0	0	0
P26885	FKBP2_HUMAN	FKBP2	sp|P26885|FKBP2_HUMAN Peptidyl-prolyl cis-trans isomerase FKBP2 OS=Homo sapiens OX=9606 GN=FKBP2 PE=1 SV=2	P26885	15.649	13884000000	897490000	1411000000	879760000	886640000	1525300000	1120700000	740880000	1246200000	1393800000	969650000	1216200000	1596400000	0	0	0	0	0	0	0	0	0	0	0	0
P27144	KAD4_HUMAN	AK4	sp|P27144|KAD4_HUMAN Adenylate kinase 4, mitochondrial OS=Homo sapiens OX=9606 GN=AK4 PE=1 SV=1	P27144	25.268	7186600000	606050000	663690000	724820000	523630000	717730000	628710000	542290000	574200000	513630000	433600000	611370000	646850000	0	0	0	0	0	0	0	0	0	0	0	0
P27169	PON1_HUMAN	PON1	sp|P27169|PON1_HUMAN Serum paraoxonase/arylesterase 1 OS=Homo sapiens OX=9606 GN=PON1 PE=1 SV=3	P27169	39.731	199940000	7988600	14554000	16979000	10993000	28826000	16437000	20108000	16362000	17722000	14900000	16439000	18630000	0	0	0	0	0	0	0	0	0	0	0	0
P27216	ANX13_HUMAN	ANXA13	sp|P27216|ANX13_HUMAN Annexin A13 OS=Homo sapiens OX=9606 GN=ANXA13 PE=1 SV=3	P27216	35.415	1700900000	160580000	107710000	296210000	204440000	123880000	112230000	141840000	153170000	69663000	72892000	156330000	101990000	0	0	0	0	0	0	0	0	0	0	0	0
P27361	MK03_HUMAN	MAPK3	sp|P27361|MK03_HUMAN Mitogen-activated protein kinase 3 OS=Homo sapiens OX=9606 GN=MAPK3 PE=1 SV=4	P27361	43.135	107710000	16886000	16552000	14298000	11405000	12673000	5501900	8090300	0	0	0	8643200	13658000	0	0	0	0	0	0	0	0	0	0	0	0
P27448	MARK3_HUMAN	MARK3	sp|P27448|MARK3_HUMAN MAP/microtubule affinity-regulating kinase 3 OS=Homo sapiens OX=9606 GN=MARK3 PE=1 SV=5	P27448	84.428	159000000	0	5986800	12439000	4101800	20986000	26252000	12126000	14146000	10191000	9259500	5607900	10330000	3488400	21313000	2773000	0	0	0	0	0	0	0	0	0
P27695	APEX1_HUMAN	APEX1	sp|P27695|APEX1_HUMAN DNA-(apurinic or apyrimidinic site) endonuclease OS=Homo sapiens OX=9606 GN=APEX1 PE=1 SV=2	P27695	35.554	40306000000	3179200000	4050500000	4083700000	2794800000	3453100000	3317900000	2610900000	2773100000	2697800000	2325100000	2755900000	6263900000	0	0	0	0	0	0	0	0	0	0	0	0
P27986	P85A_HUMAN	PIK3R1	sp|P27986|P85A_HUMAN Phosphatidylinositol 3-kinase regulatory subunit alpha OS=Homo sapiens OX=9606 GN=PIK3R1 PE=1 SV=2	P27986	83.597	100820000	42363000	0	35217000	0	0	0	0	0	0	3203800	0	0	0	0	0	0	0	0	0	0	3854200	5428000	4260500	6497800
P28062	PSB8_HUMAN	PSMB8	sp|P28062|PSB8_HUMAN Proteasome subunit beta type-8 OS=Homo sapiens OX=9606 GN=PSMB8 PE=1 SV=3	P28062	30.354	1981900000	90232000	96291000	32192000	61928000	71527000	55341000	29512000	46115000	212260000	293590000	359360000	629780000	0	0	0	0	0	0	0	0	0	0	0	3788000
P28065	PSB9_HUMAN	PSMB9	sp|P28065|PSB9_HUMAN Proteasome subunit beta type-9 OS=Homo sapiens OX=9606 GN=PSMB9 PE=1 SV=2	P28065	23.264	677500000	9642900	0	0	10102000	0	0	0	0	180790000	117930000	101840000	257200000	0	0	0	0	0	0	0	0	0	0	0	0
P28347	TEAD1_HUMAN	TEAD1	sp|P28347|TEAD1_HUMAN Transcriptional enhancer factor TEF-1 OS=Homo sapiens OX=9606 GN=TEAD1 PE=1 SV=2;sp|Q99594|TEAD3_HUMAN Transcriptional enhancer factor TEF-5 OS=Homo sapiens OX=9606 GN=TEAD3 PE=1 SV=2	P28347;Q99594	47.945	891330000	85577000	60210000	120420000	39255000	129560000	110420000	71893000	95230000	33951000	44493000	48867000	51458000	0	0	0	0	0	0	0	0	0	0	0	0
P28482	MK01_HUMAN	MAPK1	sp|P28482|MK01_HUMAN Mitogen-activated protein kinase 1 OS=Homo sapiens OX=9606 GN=MAPK1 PE=1 SV=3	P28482	41.389	6746100000	415110000	387820000	455320000	264360000	899360000	636890000	571820000	563860000	477220000	403370000	554310000	1116700000	0	0	0	0	0	0	0	0	0	0	0	0
P28676	GRAN_HUMAN	GCA	sp|P28676|GRAN_HUMAN Grancalcin OS=Homo sapiens OX=9606 GN=GCA PE=1 SV=2	P28676	24.01	183660000	0	0	0	0	13989000	6800100	3989900	6851800	31164000	30657000	44955000	45254000	0	0	0	0	0	0	0	0	0	0	0	0
P28702	RXRB_HUMAN	RXRB	sp|P28702|RXRB_HUMAN Retinoic acid receptor RXR-beta OS=Homo sapiens OX=9606 GN=RXRB PE=1 SV=2	P28702	56.921	68648000	0	0	0	0	7671500	0	14796000	13705000	11532000	9256300	11688000	0	0	0	0	0	0	0	0	0	0	0	0	0
P28838	AMPL_HUMAN	LAP3	sp|P28838|AMPL_HUMAN Cytosol aminopeptidase OS=Homo sapiens OX=9606 GN=LAP3 PE=1 SV=3	P28838	56.166	25181000000	726680000	861830000	907950000	697760000	1381500000	1159200000	1103900000	1330600000	3014500000	3703500000	4393500000	5883200000	0	0	0	0	0	0	0	0	9190600	0	0	8196900
P28907	CD38_HUMAN	CD38	sp|P28907|CD38_HUMAN ADP-ribosyl cyclase/cyclic ADP-ribose hydrolase 1 OS=Homo sapiens OX=9606 GN=CD38 PE=1 SV=2	P28907	34.328	15900000000	966430000	995580000	719290000	907370000	1306700000	989950000	941880000	1285300000	1836600000	1480900000	2201700000	2268500000	0	0	0	0	0	0	0	0	0	0	0	0
P29083	T2EA_HUMAN	GTF2E1	sp|P29083|T2EA_HUMAN General transcription factor IIE subunit 1 OS=Homo sapiens OX=9606 GN=GTF2E1 PE=1 SV=2	P29083	49.452	1533200000	104260000	293210000	135900000	202500000	176500000	67905000	82853000	118630000	62841000	73183000	65881000	149550000	0	0	0	0	0	0	0	0	0	0	0	0
P29084	T2EB_HUMAN	GTF2E2	sp|P29084|T2EB_HUMAN Transcription initiation factor IIE subunit beta OS=Homo sapiens OX=9606 GN=GTF2E2 PE=1 SV=1	P29084	33.043	3392100000	477220000	574420000	545750000	458620000	114640000	86258000	134490000	191470000	224850000	103040000	185070000	296290000	0	0	0	0	0	0	0	0	0	0	0	0
P29144	TPP2_HUMAN	TPP2	sp|P29144|TPP2_HUMAN Tripeptidyl-peptidase 2 OS=Homo sapiens OX=9606 GN=TPP2 PE=1 SV=4	P29144	138.35	8445400000	558500000	669000000	764000000	555860000	897360000	638470000	607370000	739220000	761070000	645990000	776500000	832070000	0	0	0	0	0	0	0	0	0	0	0	0
P29218	IMPA1_HUMAN	IMPA1	sp|P29218|IMPA1_HUMAN Inositol monophosphatase 1 OS=Homo sapiens OX=9606 GN=IMPA1 PE=1 SV=1	P29218	30.188	1512000000	28044000	89632000	89287000	65645000	70149000	29305000	49782000	51390000	209510000	209770000	238700000	380820000	0	0	0	0	0	0	0	0	0	0	0	0
P29323	EPHB2_HUMAN	EPHB2	sp|P29323|EPHB2_HUMAN Ephrin type-B receptor 2 OS=Homo sapiens OX=9606 GN=EPHB2 PE=1 SV=5	P29323	117.49	5941000000	444700000	350640000	357680000	354120000	785420000	481790000	433670000	542060000	660720000	454770000	459610000	556890000	0	0	0	0	0	0	0	0	16616000	13668000	13863000	14802000
P29350	PTN6_HUMAN	PTPN6	sp|P29350|PTN6_HUMAN Tyrosine-protein phosphatase non-receptor type 6 OS=Homo sapiens OX=9606 GN=PTPN6 PE=1 SV=1	P29350	67.56	214290000	0	0	0	0	0	0	5617400	10061000	58043000	49991000	36261000	54322000	0	0	0	0	0	0	0	0	0	0	0	0
P29372	3MG_HUMAN	MPG	sp|P29372|3MG_HUMAN DNA-3-methyladenine glycosylase OS=Homo sapiens OX=9606 GN=MPG PE=1 SV=3	P29372	32.868	2233800000	187130000	257990000	191090000	198330000	224130000	166980000	175400000	186990000	138200000	153850000	152800000	200940000	0	0	0	0	0	0	0	0	0	0	0	0
P29728	OAS2_HUMAN	OAS2	sp|P29728|OAS2_HUMAN 2-5-oligoadenylate synthase 2 OS=Homo sapiens OX=9606 GN=OAS2 PE=1 SV=3	P29728	82.43	2244700000	0	0	0	0	0	0	0	0	502500000	380760000	527750000	637660000	0	0	0	0	0	0	0	0	45930000	54375000	59911000	35770000
P30038	AL4A1_HUMAN	ALDH4A1	sp|P30038|AL4A1_HUMAN Delta-1-pyrroline-5-carboxylate dehydrogenase, mitochondrial OS=Homo sapiens OX=9606 GN=ALDH4A1 PE=1 SV=3	P30038	61.719	5725900000	516520000	465270000	466570000	483960000	715190000	366540000	343430000	487750000	426290000	390280000	526810000	535720000	0	1572200	0	0	0	0	0	0	0	0	0	0
P30040	ERP29_HUMAN	ERP29	sp|P30040|ERP29_HUMAN Endoplasmic reticulum resident protein 29 OS=Homo sapiens OX=9606 GN=ERP29 PE=1 SV=4	P30040	28.993	40730000000	3124400000	3116600000	4264600000	2994400000	3259800000	2805900000	3104400000	3992400000	3672400000	3137000000	3267500000	3844000000	0	0	0	0	0	0	0	0	42641000	34133000	30541000	39804000
P30046	DOPD_HUMAN	DDT	sp|P30046|DOPD_HUMAN D-dopachrome decarboxylase OS=Homo sapiens OX=9606 GN=DDT PE=1 SV=3;sp|A6NHG4|DDTL_HUMAN D-dopachrome decarboxylase-like protein OS=Homo sapiens OX=9606 GN=DDTL PE=2 SV=1	P30046;A6NHG4	12.712	4509600000	278070000	292660000	284450000	215550000	551420000	427550000	291340000	354680000	297940000	446890000	532370000	536660000	0	0	0	0	0	0	0	0	0	0	0	0
P30049	ATPD_HUMAN	ATP5F1D	sp|P30049|ATPD_HUMAN ATP synthase subunit delta, mitochondrial OS=Homo sapiens OX=9606 GN=ATP5F1D PE=1 SV=2	P30049	17.49	11692000000	1328400000	739110000	786050000	900870000	1532600000	728390000	822270000	723010000	807190000	646730000	1260600000	1312200000	0	0	0	104370000	0	0	0	0	0	0	0	0
P30084	ECHM_HUMAN	ECHS1	sp|P30084|ECHM_HUMAN Enoyl-CoA hydratase, mitochondrial OS=Homo sapiens OX=9606 GN=ECHS1 PE=1 SV=4	P30084	31.387	98086000000	10213000000	8758900000	9310600000	7815300000	9246900000	8011200000	6455100000	7469400000	6963100000	7419700000	7483800000	8933800000	0	0	0	0	0	0	0	0	0	0	5376400	0
P30085	KCY_HUMAN	CMPK1	sp|P30085|KCY_HUMAN UMP-CMP kinase OS=Homo sapiens OX=9606 GN=CMPK1 PE=1 SV=3	P30085	22.222	5554800000	270590000	265190000	237410000	252020000	510750000	480950000	401980000	549680000	449380000	509230000	727200000	900480000	0	0	0	0	0	0	0	0	0	0	0	0
P30154	2AAB_HUMAN	PPP2R1B	sp|P30154|2AAB_HUMAN Serine/threonine-protein phosphatase 2A 65 kDa regulatory subunit A beta isoform OS=Homo sapiens OX=9606 GN=PPP2R1B PE=1 SV=3	P30154	66.213	1053100000	61495000	82071000	84741000	59907000	100360000	110470000	74330000	124920000	67382000	107620000	86347000	93465000	0	0	0	0	0	0	0	0	0	0	0	0
P30405	PPIF_HUMAN	PPIF	sp|P30405|PPIF_HUMAN Peptidyl-prolyl cis-trans isomerase F, mitochondrial OS=Homo sapiens OX=9606 GN=PPIF PE=1 SV=1	P30405	22.04	23153000000	2140200000	2146900000	1938800000	1727100000	2675400000	1686000000	1704000000	1811900000	1643600000	1456800000	2038500000	2184300000	0	0	0	0	0	0	0	0	0	0	0	0
P30408	T4S1_HUMAN	TM4SF1	sp|P30408|T4S1_HUMAN Transmembrane 4 L6 family member 1 OS=Homo sapiens OX=9606 GN=TM4SF1 PE=1 SV=1	P30408	21.632	20738000000	1997000000	1233000000	136340000	873430000	3198200000	1896400000	1304800000	2317800000	1379700000	1137200000	2079800000	3184700000	0	0	0	0	0	0	0	0	0	0	0	0
P30419	NMT1_HUMAN	NMT1	sp|P30419|NMT1_HUMAN Glycylpeptide N-tetradecanoyltransferase 1 OS=Homo sapiens OX=9606 GN=NMT1 PE=1 SV=2	P30419	56.806	8006600000	534220000	555480000	653580000	502440000	1107300000	726640000	598040000	745490000	522760000	484010000	641840000	916880000	0	0	0	0	0	0	0	0	3102400	5572900	0	9197900
P30511	HLAF_HUMAN	HLA-F	sp|P30511|HLAF_HUMAN HLA class I histocompatibility antigen, alpha chain F OS=Homo sapiens OX=9606 GN=HLA-F PE=1 SV=3	P30511	39.061	85828000	0	0	0	0	0	0	0	0	18497000	29349000	16827000	21155000	0	0	0	0	0	0	0	0	0	0	0	0
P30520	PURA2_HUMAN	ADSS2	sp|P30520|PURA2_HUMAN Adenylosuccinate synthetase isozyme 2 OS=Homo sapiens OX=9606 GN=ADSS2 PE=1 SV=3	P30520	50.097	7063600000	248730000	360080000	297870000	265160000	730380000	646780000	576750000	636170000	538520000	621000000	945310000	1187900000	0	0	0	0	0	0	0	0	0	2613300	2678500	3567900
P30566	PUR8_HUMAN	ADSL	sp|P30566|PUR8_HUMAN Adenylosuccinate lyase OS=Homo sapiens OX=9606 GN=ADSL PE=1 SV=2	P30566	54.889	3968000000	99546000	87945000	34076000	114710000	447480000	492310000	287890000	303710000	301140000	357390000	585270000	856600000	0	0	0	0	0	0	0	0	0	0	0	0
P30626	SORCN_HUMAN	SRI	sp|P30626|SORCN_HUMAN Sorcin OS=Homo sapiens OX=9606 GN=SRI PE=1 SV=1	P30626	21.676	3197200000	161980000	176770000	174190000	144870000	459380000	282180000	271650000	286460000	196420000	225170000	273970000	544120000	0	0	0	0	0	0	0	0	0	0	0	0
P30740	ILEU_HUMAN	SERPINB1	sp|P30740|ILEU_HUMAN Leukocyte elastase inhibitor OS=Homo sapiens OX=9606 GN=SERPINB1 PE=1 SV=1	P30740	42.741	16508000000	688230000	858690000	662080000	689710000	1834900000	1353600000	1168200000	1081900000	1391200000	1574300000	2102400000	3102800000	0	0	0	0	0	0	0	0	0	0	0	0
P30825	SL7A1_HUMAN	SLC7A1	sp|P30825|SL7A1_HUMAN High affinity cationic amino acid transporter 1 OS=Homo sapiens OX=9606 GN=SLC7A1 PE=1 SV=1	P30825	67.638	1318700000	171090000	212620000	245680000	119200000	116390000	117820000	115750000	97167000	10637000	8574400	25393000	78419000	0	0	0	0	0	0	0	0	0	0	0	0
Q5VSP4	LC1L1_HUMAN	LCN1P1	sp|Q5VSP4|LC1L1_HUMAN Putative lipocalin 1-like protein 1 OS=Homo sapiens OX=9606 GN=LCN1P1 PE=5 SV=1;sp|P31025|LCN1_HUMAN Lipocalin-1 OS=Homo sapiens OX=9606 GN=LCN1 PE=1 SV=1	Q5VSP4;P31025	17.918	29768000	0	0	0	0	0	0	0	0	0	0	0	0	0	0	0	0	0	0	29768000	0	0	0	0	0
P31040	SDHA_HUMAN	SDHA	sp|P31040|SDHA_HUMAN Succinate dehydrogenase [ubiquinone] flavoprotein subunit, mitochondrial OS=Homo sapiens OX=9606 GN=SDHA PE=1 SV=2	P31040	72.691	68504000000	6292100000	6064900000	7061100000	5151900000	7213700000	5761400000	5057000000	6056900000	4347400000	4457600000	5616600000	5392500000	0	0	0	0	0	0	0	0	11206000	12231000	0	7692300
P31150	GDIA_HUMAN	GDI1	sp|P31150|GDIA_HUMAN Rab GDP dissociation inhibitor alpha OS=Homo sapiens OX=9606 GN=GDI1 PE=1 SV=2	P31150	50.582	2457200000	130930000	154590000	102020000	122830000	200920000	154610000	132040000	183240000	160930000	311950000	338360000	464830000	0	0	0	0	0	0	0	0	0	0	0	0
P31350	RIR2_HUMAN	RRM2	sp|P31350|RIR2_HUMAN Ribonucleoside-diphosphate reductase subunit M2 OS=Homo sapiens OX=9606 GN=RRM2 PE=1 SV=1	P31350	44.877	640350000	10549000	10855000	14218000	0	45167000	58214000	62925000	64630000	49423000	61165000	71610000	92118000	0	0	0	0	0	0	0	0	18763000	21137000	29680000	29896000
P31431	SDC4_HUMAN	SDC4	sp|P31431|SDC4_HUMAN Syndecan-4 OS=Homo sapiens OX=9606 GN=SDC4 PE=1 SV=2	P31431	21.641	113050000	0	0	0	0	0	3973900	0	4318100	12981000	9628300	10242000	8009800	0	0	0	0	0	0	0	0	12350000	16025000	18102000	17416000
P31483	TIA1_HUMAN	TIA1	sp|P31483|TIA1_HUMAN Nucleolysin TIA-1 isoform p40 OS=Homo sapiens OX=9606 GN=TIA1 PE=1 SV=3	P31483	42.963	1867600000	177210000	152380000	195360000	129180000	152480000	100370000	69106000	168310000	108650000	176490000	204070000	233990000	0	0	0	0	0	0	0	0	0	0	0	0
P31749	AKT1_HUMAN	AKT1	sp|P31749|AKT1_HUMAN RAC-alpha serine/threonine-protein kinase OS=Homo sapiens OX=9606 GN=AKT1 PE=1 SV=2	P31749	55.686	362350000	8344500	7349500	117370000	3810100	19911000	18218000	25465000	16321000	29501000	20505000	36018000	59538000	0	0	0	0	0	0	0	0	0	0	0	0
P31937	3HIDH_HUMAN	HIBADH	sp|P31937|3HIDH_HUMAN 3-hydroxyisobutyrate dehydrogenase, mitochondrial OS=Homo sapiens OX=9606 GN=HIBADH PE=1 SV=2	P31937	35.329	11106000000	1028600000	1209400000	906570000	970430000	990020000	930420000	655870000	789080000	710360000	676790000	1042200000	1196000000	0	0	0	0	0	0	0	0	0	0	0	0
P31948	STIP1_HUMAN	STIP1	sp|P31948|STIP1_HUMAN Stress-induced-phosphoprotein 1 OS=Homo sapiens OX=9606 GN=STIP1 PE=1 SV=1	P31948	62.639	115430000000	7454800000	8112400000	8213800000	6027600000	14867000000	11278000000	9025500000	10861000000	9937100000	8403600000	9024800000	12211000000	0	0	0	0	0	0	0	0	0	0	8994600	0
P32004	L1CAM_HUMAN	L1CAM	sp|P32004|L1CAM_HUMAN Neural cell adhesion molecule L1 OS=Homo sapiens OX=9606 GN=L1CAM PE=1 SV=2	P32004	140	156510000	0	0	0	0	0	0	0	0	34559000	26187000	45420000	50347000	0	0	0	0	0	0	0	0	0	0	0	0
P32320	CDD_HUMAN	CDA	sp|P32320|CDD_HUMAN Cytidine deaminase OS=Homo sapiens OX=9606 GN=CDA PE=1 SV=2	P32320	16.185	73474000	0	0	0	0	0	0	0	0	0	15951000	24815000	32708000	0	0	0	0	0	0	0	0	0	0	0	0
P32321	DCTD_HUMAN	DCTD	sp|P32321|DCTD_HUMAN Deoxycytidylate deaminase OS=Homo sapiens OX=9606 GN=DCTD PE=1 SV=2	P32321	20.016	566100000	23038000	27785000	24982000	7947500	65546000	59177000	66129000	78068000	64592000	58603000	39997000	50233000	0	0	0	0	0	0	0	0	0	0	0	0
P32455	GBP1_HUMAN	GBP1	sp|P32455|GBP1_HUMAN Guanylate-binding protein 1 OS=Homo sapiens OX=9606 GN=GBP1 PE=1 SV=2	P32455	67.93	4506200000	0	0	0	0	0	0	0	0	836710000	842490000	1114000000	1713000000	0	0	0	0	0	0	0	0	0	0	0	0
P32456	GBP2_HUMAN	GBP2	sp|P32456|GBP2_HUMAN Guanylate-binding protein 2 OS=Homo sapiens OX=9606 GN=GBP2 PE=1 SV=3	P32456	67.208	38976000	0	0	0	0	0	0	0	0	7911200	13268000	0	17797000	0	0	0	0	0	0	0	0	0	0	0	0
P32519	ELF1_HUMAN	ELF1	sp|P32519|ELF1_HUMAN ETS-related transcription factor Elf-1 OS=Homo sapiens OX=9606 GN=ELF1 PE=1 SV=2	P32519	67.497	653760000	18973000	19880000	27224000	17460000	53660000	40455000	31161000	29703000	113270000	76711000	104080000	121180000	0	0	0	0	0	0	0	0	0	0	0	0
P32780	TF2H1_HUMAN	GTF2H1	sp|P32780|TF2H1_HUMAN General transcription factor IIH subunit 1 OS=Homo sapiens OX=9606 GN=GTF2H1 PE=1 SV=1	P32780	62.031	221770000	27216000	41762000	41420000	36390000	10545000	0	10319000	10805000	16726000	0	0	26583000	0	0	0	0	0	0	0	0	0	0	0	0
P33121	ACSL1_HUMAN	ACSL1	sp|P33121|ACSL1_HUMAN Long-chain-fatty-acid--CoA ligase 1 OS=Homo sapiens OX=9606 GN=ACSL1 PE=1 SV=1	P33121	77.942	3817000000	324090000	353880000	425140000	322580000	418940000	354990000	358220000	327760000	226850000	187160000	184120000	333250000	0	0	0	0	0	0	0	0	0	0	0	0
P33316	DUT_HUMAN	DUT	sp|P33316|DUT_HUMAN Deoxyuridine 5-triphosphate nucleotidohydrolase, mitochondrial OS=Homo sapiens OX=9606 GN=DUT PE=1 SV=4	P33316	26.563	12265000000	1012900000	933930000	913520000	796770000	1453100000	985120000	775490000	1140900000	759050000	870130000	1121000000	1502700000	0	0	0	0	0	0	0	0	0	0	0	0
P33552	CKS2_HUMAN	CKS2	sp|P33552|CKS2_HUMAN Cyclin-dependent kinases regulatory subunit 2 OS=Homo sapiens OX=9606 GN=CKS2 PE=1 SV=1	P33552	9.8602	526790000	0	0	0	0	83286000	98511000	79239000	91783000	23404000	32251000	55765000	62552000	0	0	0	0	0	0	0	0	0	0	0	0
P33764	S10A3_HUMAN	S100A3	sp|P33764|S10A3_HUMAN Protein S100-A3 OS=Homo sapiens OX=9606 GN=S100A3 PE=1 SV=1	P33764	11.713	4849900000	217200000	205480000	273300000	148550000	411720000	463450000	350930000	417050000	70378000	394030000	642150000	1255600000	0	0	0	0	0	0	0	0	0	0	0	0
P34059	GALNS_HUMAN	GALNS	sp|P34059|GALNS_HUMAN N-acetylgalactosamine-6-sulfatase OS=Homo sapiens OX=9606 GN=GALNS PE=1 SV=1	P34059	58.025	513840000	51702000	46959000	34681000	36739000	66867000	38089000	39552000	33663000	35267000	33325000	44554000	52439000	0	0	0	0	0	0	0	0	0	0	0	0
P34810	CD68_HUMAN	CD68	sp|P34810|CD68_HUMAN Macrosialin OS=Homo sapiens OX=9606 GN=CD68 PE=1 SV=2	P34810	37.408	214360000	0	0	0	0	0	0	0	0	55291000	45286000	52498000	61289000	0	0	0	0	0	0	0	0	0	0	0	0
P34947	GRK5_HUMAN	GRK5	sp|P34947|GRK5_HUMAN G protein-coupled receptor kinase 5 OS=Homo sapiens OX=9606 GN=GRK5 PE=1 SV=1;sp|P43250|GRK6_HUMAN G protein-coupled receptor kinase 6 OS=Homo sapiens OX=9606 GN=GRK6 PE=1 SV=2	P34947;P43250	67.786	125550000	12337000	13806000	15871000	6204900	18214000	22036000	12139000	24947000	0	0	0	0	0	0	0	0	0	0	0	0	0	0	0	0
P34949	MPI_HUMAN	MPI	sp|P34949|MPI_HUMAN Mannose-6-phosphate isomerase OS=Homo sapiens OX=9606 GN=MPI PE=1 SV=2	P34949	46.655	734340000	33403000	31920000	38324000	25267000	77006000	48622000	45549000	60177000	93148000	88038000	82322000	110560000	0	0	0	0	0	0	0	0	0	0	0	0
P35080	PROF2_HUMAN	PFN2	sp|P35080|PROF2_HUMAN Profilin-2 OS=Homo sapiens OX=9606 GN=PFN2 PE=1 SV=3	P35080	15.046	5961200000	334530000	466160000	409350000	304930000	820370000	608590000	480160000	480470000	415640000	397440000	494010000	749600000	0	0	0	0	0	0	0	0	0	0	0	0
P35226	BMI1_HUMAN	BMI1	sp|P35226|BMI1_HUMAN Polycomb complex protein BMI-1 OS=Homo sapiens OX=9606 GN=BMI1 PE=1 SV=2;sp|P35227|PCGF2_HUMAN Polycomb group RING finger protein 2 OS=Homo sapiens OX=9606 GN=PCGF2 PE=1 SV=1	P35226;P35227	36.949	1447400000	101490000	118970000	104430000	106230000	252270000	99638000	78766000	146550000	89197000	60206000	106690000	182970000	0	0	0	0	0	0	0	0	0	0	0	0
P35237	SPB6_HUMAN	SERPINB6	sp|P35237|SPB6_HUMAN Serpin B6 OS=Homo sapiens OX=9606 GN=SERPINB6 PE=1 SV=3	P35237	42.621	4426100000	253170000	261400000	225910000	154070000	504400000	475820000	387070000	404630000	371830000	344630000	427860000	615340000	0	0	0	0	0	0	0	0	0	0	0	0
P35241	RADI_HUMAN	RDX	sp|P35241|RADI_HUMAN Radixin OS=Homo sapiens OX=9606 GN=RDX PE=1 SV=1	P35241	68.563	30396000000	2727100000	2762800000	2258200000	2075600000	3470900000	3384100000	2210400000	3128600000	1534500000	1652300000	1827100000	3340600000	0	0	0	0	0	0	0	0	1468700	11125000	2688100	8815800
P35249	RFC4_HUMAN	RFC4	sp|P35249|RFC4_HUMAN Replication factor C subunit 4 OS=Homo sapiens OX=9606 GN=RFC4 PE=1 SV=2	P35249	39.681	5934000000	760350000	639380000	517580000	530290000	558080000	546210000	324180000	522460000	383310000	310690000	389220000	445640000	0	0	0	0	0	0	0	0	1765600	2298500	0	2544900
P35270	SPRE_HUMAN	SPR	sp|P35270|SPRE_HUMAN Sepiapterin reductase OS=Homo sapiens OX=9606 GN=SPR PE=1 SV=1	P35270	28.048	21642000000	1289800000	1559900000	1798400000	1308500000	1885100000	2280300000	1535700000	1789500000	1663300000	1571300000	2204400000	2741300000	0	0	0	0	0	0	0	0	5849600	5082300	3507500	0
P35354	PGH2_HUMAN	PTGS2	sp|P35354|PGH2_HUMAN Prostaglandin G/H synthase 2 OS=Homo sapiens OX=9606 GN=PTGS2 PE=1 SV=2	P35354	68.995	407070000	21780000	32081000	27333000	33667000	12077000	18109000	23900000	22640000	25540000	31836000	89242000	68865000	0	0	0	0	0	0	0	0	0	0	0	0
P35573	GDE_HUMAN	AGL	sp|P35573|GDE_HUMAN Glycogen debranching enzyme OS=Homo sapiens OX=9606 GN=AGL PE=1 SV=3	P35573	174.76	35450000	0	0	0	0	0	0	0	0	4356400	5292000	15473000	10329000	0	0	0	0	0	0	0	0	0	0	0	0
P35613	BASI_HUMAN	BSG	sp|P35613|BASI_HUMAN Basigin OS=Homo sapiens OX=9606 GN=BSG PE=1 SV=2	P35613	42.2	11777000000	786270000	749600000	691940000	1033500000	1014400000	899770000	949780000	1022700000	1362000000	1037700000	1132700000	1096700000	0	0	0	0	0	0	0	0	0	0	0	0
P35680	HNF1B_HUMAN	HNF1B	sp|P35680|HNF1B_HUMAN Hepatocyte nuclear factor 1-beta OS=Homo sapiens OX=9606 GN=HNF1B PE=1 SV=1	P35680	61.323	153240000	0	29846000	23254000	30707000	27268000	17001000	0	25167000	0	0	0	0	0	0	0	0	0	0	0	0	0	0	0	0
P35813	PPM1A_HUMAN	PPM1A	sp|P35813|PPM1A_HUMAN Protein phosphatase 1A OS=Homo sapiens OX=9606 GN=PPM1A PE=1 SV=1	P35813	42.447	833110000	24418000	33504000	21409000	19217000	78670000	77957000	62675000	84351000	84041000	85976000	106810000	154090000	0	0	0	0	0	0	0	0	0	0	0	0
P35914	HMGCL_HUMAN	HMGCL	sp|P35914|HMGCL_HUMAN Hydroxymethylglutaryl-CoA lyase, mitochondrial OS=Homo sapiens OX=9606 GN=HMGCL PE=1 SV=2	P35914	34.36	3084900000	267650000	238720000	226620000	229100000	243760000	233060000	213720000	262430000	227870000	258420000	378140000	305480000	0	0	0	0	0	0	0	0	0	0	0	0
P36021	MOT8_HUMAN	SLC16A2	sp|P36021|MOT8_HUMAN Monocarboxylate transporter 8 OS=Homo sapiens OX=9606 GN=SLC16A2 PE=1 SV=2	P36021	59.511	372300000	14469000	12649000	12551000	11590000	40995000	49928000	27582000	22098000	32758000	33413000	70973000	43291000	0	0	0	0	0	0	0	0	0	0	0	0
P36405	ARL3_HUMAN	ARL3	sp|P36405|ARL3_HUMAN ADP-ribosylation factor-like protein 3 OS=Homo sapiens OX=9606 GN=ARL3 PE=1 SV=2	P36405	20.455	825140000	39934000	43001000	54391000	29099000	87119000	74798000	66280000	69356000	72345000	88790000	56098000	143930000	0	0	0	0	0	0	0	0	0	0	0	0
P36551	HEM6_HUMAN	CPOX	sp|P36551|HEM6_HUMAN Oxygen-dependent coproporphyrinogen-III oxidase, mitochondrial OS=Homo sapiens OX=9606 GN=CPOX PE=1 SV=3	P36551	50.151	26195000000	2411000000	2706500000	2493100000	2026100000	2756700000	2104700000	1846000000	1837600000	1832200000	1472200000	2057300000	2652200000	0	0	0	0	0	0	0	0	0	0	0	0
P36639	8ODP_HUMAN	NUDT1	sp|P36639|8ODP_HUMAN Oxidized purine nucleoside triphosphate hydrolase OS=Homo sapiens OX=9606 GN=NUDT1 PE=1 SV=4	P36639	17.951	535540000	14700000	24340000	11194000	11043000	60041000	49849000	39453000	45744000	65276000	53716000	65438000	94744000	0	0	0	0	0	0	0	0	0	0	0	0
P36871	PGM1_HUMAN	PGM1	sp|P36871|PGM1_HUMAN Phosphoglucomutase-1 OS=Homo sapiens OX=9606 GN=PGM1 PE=1 SV=3	P36871	61.448	9031800000	319410000	377950000	333270000	250410000	870720000	790590000	765300000	803150000	897450000	942540000	1125800000	1555200000	0	0	0	0	0	0	0	0	0	0	0	0
P36897	TGFR1_HUMAN	TGFBR1	sp|P36897|TGFR1_HUMAN TGF-beta receptor type-1 OS=Homo sapiens OX=9606 GN=TGFBR1 PE=1 SV=1	P36897	55.959	210770000	0	0	0	0	64300000	42374000	41747000	46998000	5154600	5558300	4635200	0	0	0	0	0	0	0	0	0	0	0	0	0
P36915	GNL1_HUMAN	GNL1	sp|P36915|GNL1_HUMAN Guanine nucleotide-binding protein-like 1 OS=Homo sapiens OX=9606 GN=GNL1 PE=1 SV=2	P36915	68.66	338400000	39895000	51447000	18902000	41873000	15662000	11770000	7203300	15429000	11793000	25375000	45091000	53962000	0	0	0	0	0	0	0	0	0	0	0	0
P36941	TNR3_HUMAN	LTBR	sp|P36941|TNR3_HUMAN Tumor necrosis factor receptor superfamily member 3 OS=Homo sapiens OX=9606 GN=LTBR PE=1 SV=1	P36941	46.709	388170000	0	0	0	0	97398000	42635000	59767000	52501000	36903000	25679000	40089000	33201000	0	0	0	0	0	0	0	0	0	0	0	0
P36954	RPB9_HUMAN	POLR2I	sp|P36954|RPB9_HUMAN DNA-directed RNA polymerase II subunit RPB9 OS=Homo sapiens OX=9606 GN=POLR2I PE=1 SV=1	P36954	14.523	405130000	11234000	8180000	5955200	10751000	93446000	44956000	39020000	45951000	35871000	28436000	39948000	41385000	0	0	0	0	0	0	0	0	0	0	0	0
P37173	TGFR2_HUMAN	TGFBR2	sp|P37173|TGFR2_HUMAN TGF-beta receptor type-2 OS=Homo sapiens OX=9606 GN=TGFBR2 PE=1 SV=2	P37173	64.567	431000000	0	0	0	0	33123000	69313000	59055000	68148000	64819000	57405000	43962000	35174000	0	0	0	0	0	0	0	0	0	0	0	0
P37235	HPCL1_HUMAN	HPCAL1	sp|P37235|HPCL1_HUMAN Hippocalcin-like protein 1 OS=Homo sapiens OX=9606 GN=HPCAL1 PE=1 SV=3;sp|P84074|HPCA_HUMAN Neuron-specific calcium-binding protein hippocalcin OS=Homo sapiens OX=9606 GN=HPCA PE=1 SV=2	P37235;P84074	22.313	5845200000	342320000	344880000	361500000	352970000	556370000	421810000	500800000	574410000	556530000	474760000	662720000	696160000	0	0	0	0	0	0	0	0	0	0	0	0
P37268	FDFT_HUMAN	FDFT1	sp|P37268|FDFT_HUMAN Squalene synthase OS=Homo sapiens OX=9606 GN=FDFT1 PE=1 SV=1	P37268	48.115	7203800000	372330000	361670000	361160000	331790000	865880000	628450000	564030000	572640000	791140000	628470000	812790000	905580000	0	0	0	0	0	0	0	0	7890200	0	0	0
P38117	ETFB_HUMAN	ETFB	sp|P38117|ETFB_HUMAN Electron transfer flavoprotein subunit beta OS=Homo sapiens OX=9606 GN=ETFB PE=1 SV=3	P38117	27.843	71362000000	6305300000	7290800000	6502000000	6127400000	7627700000	5386500000	4727800000	5909000000	5852900000	3979200000	5283900000	6329500000	0	0	0	0	0	0	0	0	11616000	9205400	18788000	0
P38432	COIL_HUMAN	COIL	sp|P38432|COIL_HUMAN Coilin OS=Homo sapiens OX=9606 GN=COIL PE=1 SV=1	P38432	62.608	611290000	11558000	19782000	28543000	54957000	93959000	37943000	54123000	82638000	47151000	48765000	63444000	68427000	0	0	0	0	0	0	0	0	0	0	0	0
P38936	CDN1A_HUMAN	CDKN1A	sp|P38936|CDN1A_HUMAN Cyclin-dependent kinase inhibitor 1 OS=Homo sapiens OX=9606 GN=CDKN1A PE=1 SV=3	P38936	18.119	201260000	0	0	0	0	0	84806000	48572000	67881000	0	0	0	0	0	0	0	0	0	0	0	0	0	0	0	0
P39687	AN32A_HUMAN	ANP32A	sp|P39687|AN32A_HUMAN Acidic leucine-rich nuclear phosphoprotein 32 family member A OS=Homo sapiens OX=9606 GN=ANP32A PE=1 SV=1	P39687	28.585	32664000000	2303900000	4324600000	3461000000	3645700000	3043200000	2437500000	2026100000	2157000000	1791800000	2241000000	2603000000	2629000000	0	0	0	0	0	0	0	0	0	0	0	0
P40121	CAPG_HUMAN	CAPG	sp|P40121|CAPG_HUMAN Macrophage-capping protein OS=Homo sapiens OX=9606 GN=CAPG PE=1 SV=2	P40121	38.498	319860000	12577000	9526100	5934200	4698800	20211000	10355000	7638300	9104000	39065000	38378000	60218000	102150000	0	0	0	0	0	0	0	0	0	0	0	0
P40123	CAP2_HUMAN	CAP2	sp|P40123|CAP2_HUMAN Adenylyl cyclase-associated protein 2 OS=Homo sapiens OX=9606 GN=CAP2 PE=1 SV=1	P40123	52.823	2328600000	0	32099000	44322000	22817000	404780000	335690000	344940000	222110000	151940000	149280000	230150000	390510000	0	0	0	0	0	0	0	0	0	0	0	0
P40222	TXLNA_HUMAN	TXLNA	sp|P40222|TXLNA_HUMAN Alpha-taxilin OS=Homo sapiens OX=9606 GN=TXLNA PE=1 SV=3	P40222	61.89	2876300000	131260000	155640000	102500000	131360000	378200000	236390000	228310000	262750000	232890000	234120000	298330000	484550000	0	0	0	0	0	0	0	0	0	0	0	0
P40305	IFI27_HUMAN	IFI27	sp|P40305|IFI27_HUMAN Interferon alpha-inducible protein 27, mitochondrial OS=Homo sapiens OX=9606 GN=IFI27 PE=1 SV=4	P40305	11.542	87594000	0	0	0	0	0	0	0	0	21427000	15697000	19565000	21348000	0	0	0	0	0	0	0	0	3763900	2768300	0	3024600
P40306	PSB10_HUMAN	PSMB10	sp|P40306|PSB10_HUMAN Proteasome subunit beta type-10 OS=Homo sapiens OX=9606 GN=PSMB10 PE=1 SV=1	P40306	28.936	807630000	0	0	0	0	0	0	0	0	151020000	176750000	222490000	242940000	0	0	0	0	0	0	0	0	0	0	0	14428000
P40424	PBX1_HUMAN	PBX1	sp|P40424|PBX1_HUMAN Pre-B-cell leukemia transcription factor 1 OS=Homo sapiens OX=9606 GN=PBX1 PE=1 SV=1	P40424	46.625	224530000	12442000	15370000	13445000	15421000	33215000	22069000	25558000	18276000	18306000	10295000	14017000	26118000	0	0	0	0	0	0	0	0	0	0	0	0
P40818	UBP8_HUMAN	USP8	sp|P40818|UBP8_HUMAN Ubiquitin carboxyl-terminal hydrolase 8 OS=Homo sapiens OX=9606 GN=USP8 PE=1 SV=1	P40818	127.52	640110000	0	8796800	12162000	0	114990000	58542000	79524000	70223000	55400000	91447000	77315000	71718000	0	0	0	0	0	0	0	0	0	0	0	0
P40855	PEX19_HUMAN	PEX19	sp|P40855|PEX19_HUMAN Peroxisomal biogenesis factor 19 OS=Homo sapiens OX=9606 GN=PEX19 PE=1 SV=1	P40855	32.806	279410000	0	12405000	0	11879000	51590000	35174000	20737000	26262000	18013000	31522000	21188000	50637000	0	0	0	0	0	0	0	0	0	0	0	0
P40925	MDHC_HUMAN	MDH1	sp|P40925|MDHC_HUMAN Malate dehydrogenase, cytoplasmic OS=Homo sapiens OX=9606 GN=MDH1 PE=1 SV=4	P40925	36.426	26813000000	1324100000	1844700000	1593700000	1426900000	2690300000	2453900000	1910800000	2429600000	2006000000	2054300000	2363200000	4715400000	0	0	0	0	0	0	0	0	0	0	0	0
P40938	RFC3_HUMAN	RFC3	sp|P40938|RFC3_HUMAN Replication factor C subunit 3 OS=Homo sapiens OX=9606 GN=RFC3 PE=1 SV=2	P40938	40.556	6006200000	517050000	482430000	629330000	455790000	652530000	595720000	341100000	709650000	296890000	341250000	441410000	543060000	0	0	0	0	0	0	0	0	0	0	0	0
P41208	CETN2_HUMAN	CETN2	sp|P41208|CETN2_HUMAN Centrin-2 OS=Homo sapiens OX=9606 GN=CETN2 PE=1 SV=1	P41208	19.738	2028000000	148010000	118960000	149030000	158560000	287730000	230720000	167390000	174190000	142430000	108640000	174500000	167830000	0	0	0	0	0	0	0	0	0	0	0	0
P41212	ETV6_HUMAN	ETV6	sp|P41212|ETV6_HUMAN Transcription factor ETV6 OS=Homo sapiens OX=9606 GN=ETV6 PE=1 SV=1	P41212	52.999	322400000	22257000	25070000	19282000	5694600	11360000	11063000	7033100	8184200	37572000	43969000	51975000	78944000	0	0	0	0	0	0	0	0	0	0	0	0
P41223	BUD31_HUMAN	BUD31	sp|P41223|BUD31_HUMAN Protein BUD31 homolog OS=Homo sapiens OX=9606 GN=BUD31 PE=1 SV=2	P41223	17	1054800000	190470000	242410000	181070000	144510000	60242000	59695000	33987000	47870000	17226000	25160000	34195000	17970000	0	0	0	0	0	0	0	0	0	0	0	0
P41227	NAA10_HUMAN	NAA10	sp|P41227|NAA10_HUMAN N-alpha-acetyltransferase 10 OS=Homo sapiens OX=9606 GN=NAA10 PE=1 SV=1	P41227	26.458	4740800000	144670000	312180000	257450000	250870000	654970000	452670000	345330000	403040000	371790000	408980000	501440000	613810000	0	3363800	0	0	0	0	0	0	3478500	9746700	0	6992600
P41229	KDM5C_HUMAN	KDM5C	sp|P41229|KDM5C_HUMAN Lysine-specific demethylase 5C OS=Homo sapiens OX=9606 GN=KDM5C PE=1 SV=2	P41229	175.72	139090000	0	9650500	0	0	0	5156800	3276600	3063800	96103000	4381500	7046500	10415000	0	0	0	0	0	0	0	0	0	0	0	0
P41567	EIF1_HUMAN	EIF1	sp|P41567|EIF1_HUMAN Eukaryotic translation initiation factor 1 OS=Homo sapiens OX=9606 GN=EIF1 PE=1 SV=1	P41567	12.732	13034000000	854520000	1045000000	1312700000	622740000	1332500000	1396300000	925130000	1050200000	1007100000	726670000	1429400000	1331600000	0	0	0	0	0	0	0	0	0	0	0	0
P41743	KPCI_HUMAN	PRKCI	sp|P41743|KPCI_HUMAN Protein kinase C iota type OS=Homo sapiens OX=9606 GN=PRKCI PE=1 SV=2	P41743	68.262	1373700000	89362000	72653000	98358000	82352000	133240000	150760000	103760000	106960000	121110000	117870000	125870000	158520000	0	0	0	0	0	0	0	0	0	0	12852000	0
P42126	ECI1_HUMAN	ECI1	sp|P42126|ECI1_HUMAN Enoyl-CoA delta isomerase 1, mitochondrial OS=Homo sapiens OX=9606 GN=ECI1 PE=1 SV=1	P42126	32.816	20980000000	1810600000	1704000000	1861600000	1613000000	2129100000	1720700000	1462400000	1705500000	1728700000	1534700000	1896000000	1813400000	0	0	0	0	0	0	0	0	0	0	0	0
P42226	STAT6_HUMAN	STAT6	sp|P42226|STAT6_HUMAN Signal transducer and activator of transcription 6 OS=Homo sapiens OX=9606 GN=STAT6 PE=1 SV=1	P42226	94.134	369430000	14262000	11697000	8570800	11434000	19465000	12788000	34415000	13035000	25712000	36812000	59729000	117380000	0	0	0	0	0	0	0	0	0	2465000	0	1672800
P42568	AF9_HUMAN	MLLT3	sp|P42568|AF9_HUMAN Protein AF-9 OS=Homo sapiens OX=9606 GN=MLLT3 PE=1 SV=2	P42568	63.351	158850000	9150400	9583400	7459900	9704600	33559000	18300000	13954000	17358000	12303000	5934200	10246000	11295000	0	0	0	0	0	0	0	0	0	0	0	0
P42574	CASP3_HUMAN	CASP3	sp|P42574|CASP3_HUMAN Caspase-3 OS=Homo sapiens OX=9606 GN=CASP3 PE=1 SV=2	P42574	31.608	389260000	12401000	20223000	18873000	18688000	51489000	27933000	31510000	21865000	44444000	53143000	37793000	50898000	0	0	0	0	0	0	0	0	0	0	0	0
P42694	HELZ_HUMAN	HELZ	sp|P42694|HELZ_HUMAN Probable helicase with zinc finger domain OS=Homo sapiens OX=9606 GN=HELZ PE=1 SV=2	P42694	218.97	45944000	0	0	0	0	0	6703800	7177500	7576500	0	0	0	0	0	24486000	0	0	0	0	0	0	0	0	0	0
P42766	RL35_HUMAN	RPL35	sp|P42766|RL35_HUMAN 60S ribosomal protein L35 OS=Homo sapiens OX=9606 GN=RPL35 PE=1 SV=2	P42766	14.551	40672000000	3392400000	3401100000	3622300000	2856200000	5227800000	3703000000	2651500000	3714200000	2526400000	2209000000	3202700000	4145400000	0	0	0	20026000	0	0	0	0	0	0	0	0
P42785	PCP_HUMAN	PRCP	sp|P42785|PCP_HUMAN Lysosomal Pro-X carboxypeptidase OS=Homo sapiens OX=9606 GN=PRCP PE=1 SV=1	P42785	55.799	604720000	23917000	25219000	25380000	26976000	83178000	71844000	68200000	74746000	46107000	37632000	57863000	63657000	0	0	0	0	0	0	0	0	0	0	0	0
P42830	CXCL5_HUMAN	CXCL5	sp|P42830|CXCL5_HUMAN C-X-C motif chemokine 5 OS=Homo sapiens OX=9606 GN=CXCL5 PE=1 SV=1	P42830	11.972	1603500000	0	0	0	0	192820000	129300000	143190000	113780000	278830000	197660000	275810000	272060000	0	0	0	0	0	0	0	0	0	0	0	0
P43007	SATT_HUMAN	SLC1A4	sp|P43007|SATT_HUMAN Neutral amino acid transporter A OS=Homo sapiens OX=9606 GN=SLC1A4 PE=1 SV=1	P43007	55.722	478850000	50590000	47867000	49667000	51512000	43717000	35229000	40243000	121540000	13713000	13286000	0	11487000	0	0	0	0	0	0	0	0	0	0	0	0
P43155	CACP_HUMAN	CRAT	sp|P43155|CACP_HUMAN Carnitine O-acetyltransferase OS=Homo sapiens OX=9606 GN=CRAT PE=1 SV=5	P43155	70.857	6327400000	680490000	745100000	495330000	595220000	526940000	501550000	425420000	448240000	435680000	346510000	523340000	603580000	0	0	0	0	0	0	0	0	0	0	0	0
P43251	BTD_HUMAN	BTD	sp|P43251|BTD_HUMAN Biotinidase OS=Homo sapiens OX=9606 GN=BTD PE=1 SV=2	P43251	61.132	251710000	22613000	15163000	15333000	17620000	38081000	25634000	25400000	28523000	18587000	11555000	12335000	20869000	0	0	0	0	0	0	0	0	0	0	0	0
P43304	GPDM_HUMAN	GPD2	sp|P43304|GPDM_HUMAN Glycerol-3-phosphate dehydrogenase, mitochondrial OS=Homo sapiens OX=9606 GN=GPD2 PE=1 SV=3	P43304	80.852	33011000000	2785400000	3017200000	2258700000	2662100000	2409500000	2328700000	1863100000	2394000000	3351300000	3023400000	3557800000	3359900000	0	0	0	0	0	0	0	0	0	0	0	0
P45877	PPIC_HUMAN	PPIC	sp|P45877|PPIC_HUMAN Peptidyl-prolyl cis-trans isomerase C OS=Homo sapiens OX=9606 GN=PPIC PE=1 SV=1	P45877	22.763	1539100000	155790000	114480000	162850000	126120000	137580000	115230000	103250000	123860000	148470000	109250000	118000000	124230000	0	0	0	0	0	0	0	0	0	0	0	0
P45973	CBX5_HUMAN	CBX5	sp|P45973|CBX5_HUMAN Chromobox protein homolog 5 OS=Homo sapiens OX=9606 GN=CBX5 PE=1 SV=1	P45973	22.225	7162600000	636960000	598810000	759030000	866580000	839870000	546120000	562200000	736090000	321050000	268920000	459570000	567410000	0	0	0	0	0	0	0	0	0	0	0	0
P45974	UBP5_HUMAN	USP5	sp|P45974|UBP5_HUMAN Ubiquitin carboxyl-terminal hydrolase 5 OS=Homo sapiens OX=9606 GN=USP5 PE=1 SV=2	P45974	95.785	12630000000	834070000	873060000	866000000	667870000	1583300000	1331400000	942400000	1313800000	889180000	783970000	1066300000	1469200000	0	0	0	0	0	0	0	0	5382600	4261200	0	0
P45985	MP2K4_HUMAN	MAP2K4	sp|P45985|MP2K4_HUMAN Dual specificity mitogen-activated protein kinase kinase 4 OS=Homo sapiens OX=9606 GN=MAP2K4 PE=1 SV=1	P45985	44.287	22928000	0	0	0	0	0	0	0	0	0	8280400	2552500	12095000	0	0	0	0	0	0	0	0	0	0	0	0
P46100	ATRX_HUMAN	ATRX	sp|P46100|ATRX_HUMAN Transcriptional regulator ATRX OS=Homo sapiens OX=9606 GN=ATRX PE=1 SV=5	P46100	282.58	2837000000	184640000	233230000	176730000	181910000	286430000	147800000	155520000	206340000	267330000	201220000	382300000	413600000	0	0	0	0	0	0	0	0	0	0	0	0
P46108	CRK_HUMAN	CRK	sp|P46108|CRK_HUMAN Adapter molecule crk OS=Homo sapiens OX=9606 GN=CRK PE=1 SV=2	P46108	33.83	4300400000	250350000	234140000	285430000	113580000	559620000	510050000	448590000	446270000	324410000	275840000	344910000	507210000	0	0	0	0	0	0	0	0	0	0	0	0
P46109	CRKL_HUMAN	CRKL	sp|P46109|CRKL_HUMAN Crk-like protein OS=Homo sapiens OX=9606 GN=CRKL PE=1 SV=1	P46109	33.777	1623700000	87617000	119000000	118080000	83420000	151710000	131940000	96873000	111180000	158830000	153100000	184800000	218020000	0	0	0	0	0	0	0	0	4748700	4427700	0	0
P46199	IF2M_HUMAN	MTIF2	sp|P46199|IF2M_HUMAN Translation initiation factor IF-2, mitochondrial OS=Homo sapiens OX=9606 GN=MTIF2 PE=1 SV=2	P46199	81.316	1863600000	91117000	119360000	58294000	97209000	196810000	105850000	126160000	111470000	234220000	203130000	219450000	300580000	0	0	0	0	0	0	0	0	0	0	0	0
P46531	NOTC1_HUMAN	NOTCH1	sp|P46531|NOTC1_HUMAN Neurogenic locus notch homolog protein 1 OS=Homo sapiens OX=9606 GN=NOTCH1 PE=1 SV=4	P46531	272.5	121630000	0	0	0	0	0	0	0	0	9812800	12931000	21813000	0	0	0	0	0	14562000	23786000	2653100	6826300	4284900	9337900	10474000	5148300
P46783	RS10_HUMAN	RPS10	sp|P46783|RS10_HUMAN 40S ribosomal protein S10 OS=Homo sapiens OX=9606 GN=RPS10 PE=1 SV=1	P46783	18.898	55813000000	2773300000	4179500000	3501900000	3088000000	7961400000	7545600000	4315800000	6544900000	3168600000	3142600000	4238600000	5312200000	6153200	12546000	5614800	0	0	0	0	0	15657000	0	0	0
P46926	GNPI1_HUMAN	GNPDA1	sp|P46926|GNPI1_HUMAN Glucosamine-6-phosphate isomerase 1 OS=Homo sapiens OX=9606 GN=GNPDA1 PE=1 SV=1	P46926	32.668	4565900000	117080000	176250000	163170000	137900000	532150000	461230000	414230000	412970000	318480000	438090000	574230000	820150000	0	0	0	0	0	0	0	0	0	0	0	0
P47712	PA24A_HUMAN	PLA2G4A	sp|P47712|PA24A_HUMAN Cytosolic phospholipase A2 OS=Homo sapiens OX=9606 GN=PLA2G4A PE=1 SV=2	P47712	85.238	3290200000	125200000	156970000	109800000	46376000	335190000	355520000	264570000	328940000	269470000	372390000	399130000	526610000	0	0	0	0	0	0	0	0	0	0	0	0
P47813	IF1AX_HUMAN	EIF1AX	sp|P47813|IF1AX_HUMAN Eukaryotic translation initiation factor 1A, X-chromosomal OS=Homo sapiens OX=9606 GN=EIF1AX PE=1 SV=2;sp|O14602|IF1AY_HUMAN Eukaryotic translation initiation factor 1A, Y-chromosomal OS=Homo sapiens OX=9606 GN=EIF1AY PE=1 SV=4	P47813;O14602	16.46	11931000000	785720000	872000000	650860000	742160000	1743400000	1336700000	1052200000	1395900000	709380000	707150000	829870000	1105700000	0	0	0	0	0	0	0	0	0	0	0	0
P47895	AL1A3_HUMAN	ALDH1A3	sp|P47895|AL1A3_HUMAN Aldehyde dehydrogenase family 1 member A3 OS=Homo sapiens OX=9606 GN=ALDH1A3 PE=1 SV=2	P47895	56.108	86105000	0	0	0	0	17135000	18381000	18459000	23027000	0	0	0	6799100	0	0	0	0	0	0	0	0	0	0	0	2304200
P48060	GLIP1_HUMAN	GLIPR1	sp|P48060|GLIP1_HUMAN Glioma pathogenesis-related protein 1 OS=Homo sapiens OX=9606 GN=GLIPR1 PE=1 SV=3	P48060	30.366	450090000	43029000	31782000	43081000	15185000	24594000	22025000	19858000	17916000	54938000	37836000	66625000	73216000	0	0	0	0	0	0	0	0	0	0	0	0
P48147	PPCE_HUMAN	PREP	sp|P48147|PPCE_HUMAN Prolyl endopeptidase OS=Homo sapiens OX=9606 GN=PREP PE=1 SV=2	P48147	80.699	1459600000	0	17006000	21364000	7604600	210300000	182150000	117030000	154980000	88778000	168930000	204110000	287360000	0	0	0	0	0	0	0	0	0	0	0	0
P48163	MAOX_HUMAN	ME1	sp|P48163|MAOX_HUMAN NADP-dependent malic enzyme OS=Homo sapiens OX=9606 GN=ME1 PE=1 SV=1	P48163	64.149	7563900000	248320000	406450000	356510000	342870000	1012200000	858000000	520630000	688420000	585360000	600220000	751180000	1193800000	0	0	0	0	0	0	0	0	0	0	0	0
P48307	TFPI2_HUMAN	TFPI2	sp|P48307|TFPI2_HUMAN Tissue factor pathway inhibitor 2 OS=Homo sapiens OX=9606 GN=TFPI2 PE=1 SV=1	P48307	26.934	1206400000	6465900	7354100	4290700	6977300	58731000	44085000	48345000	56320000	258110000	193200000	228330000	294180000	0	0	0	0	0	0	0	0	0	0	0	0
P48382	RFX5_HUMAN	RFX5	sp|P48382|RFX5_HUMAN DNA-binding protein RFX5 OS=Homo sapiens OX=9606 GN=RFX5 PE=1 SV=1	P48382	65.322	41472000	5622000	0	4372900	5379600	8717200	0	5763100	0	6874400	4742400	0	0	0	0	0	0	0	0	0	0	0	0	0	0
P48426	PI42A_HUMAN	PIP4K2A	sp|P48426|PI42A_HUMAN Phosphatidylinositol 5-phosphate 4-kinase type-2 alpha OS=Homo sapiens OX=9606 GN=PIP4K2A PE=1 SV=2	P48426	46.224	346600000	0	16608000	0	0	0	22730000	13927000	0	65281000	60618000	72503000	82535000	0	0	0	0	0	0	0	0	3582100	2192100	6622300	0
P48449	LSS_HUMAN	LSS	sp|P48449|LSS_HUMAN Lanosterol synthase OS=Homo sapiens OX=9606 GN=LSS PE=1 SV=1	P48449	83.308	3489000000	415260000	511910000	325080000	352880000	289480000	213190000	182290000	188690000	265950000	205130000	204420000	334760000	0	0	0	0	0	0	0	0	0	0	0	0
P48506	GSH1_HUMAN	GCLC	sp|P48506|GSH1_HUMAN Glutamate--cysteine ligase catalytic subunit OS=Homo sapiens OX=9606 GN=GCLC PE=1 SV=2	P48506	72.765	3583900000	78882000	118360000	120510000	101120000	400040000	390320000	311200000	322120000	349550000	357880000	476830000	557090000	0	0	0	0	0	0	0	0	0	0	0	0
P48556	PSMD8_HUMAN	PSMD8	sp|P48556|PSMD8_HUMAN 26S proteasome non-ATPase regulatory subunit 8 OS=Homo sapiens OX=9606 GN=PSMD8 PE=1 SV=2	P48556	39.611	15422000000	1075800000	1207100000	1309500000	960770000	1660800000	1329100000	1295800000	1450500000	957680000	990790000	1434100000	1749900000	0	0	0	0	0	0	0	0	0	0	0	0
P48637	GSHB_HUMAN	GSS	sp|P48637|GSHB_HUMAN Glutathione synthetase OS=Homo sapiens OX=9606 GN=GSS PE=1 SV=1	P48637	52.384	468150000	0	17484000	30941000	11896000	64228000	47088000	42425000	42840000	62202000	43237000	45956000	59852000	0	0	0	0	0	0	0	0	0	0	0	0
P48681	NEST_HUMAN	NES	sp|P48681|NEST_HUMAN Nestin OS=Homo sapiens OX=9606 GN=NES PE=1 SV=2	P48681	177.44	0	0	0	0	0	0	0	0	0	0	0	0	0	0	0	0	0	0	0	0	0	0	0	0	0
P48723	HSP13_HUMAN	HSPA13	sp|P48723|HSP13_HUMAN Heat shock 70 kDa protein 13 OS=Homo sapiens OX=9606 GN=HSPA13 PE=1 SV=1	P48723	51.927	1693800000	91178000	115180000	103130000	83810000	215030000	155260000	152950000	175580000	181810000	117030000	136380000	166490000	0	0	0	0	0	0	0	0	0	0	0	0
P48739	PIPNB_HUMAN	PITPNB	sp|P48739|PIPNB_HUMAN Phosphatidylinositol transfer protein beta isoform OS=Homo sapiens OX=9606 GN=PITPNB PE=1 SV=2	P48739	31.54	3010500000	54405000	115500000	130350000	111320000	500880000	265570000	218810000	270680000	219060000	227530000	311920000	584510000	0	0	0	0	0	0	0	0	0	0	0	0
P48751	B3A3_HUMAN	SLC4A3	sp|P48751|B3A3_HUMAN Anion exchange protein 3 OS=Homo sapiens OX=9606 GN=SLC4A3 PE=1 SV=2	P48751	135.79	0	0	0	0	0	0	0	0	0	0	0	0	0	0	0	0	0	0	0	0	0	0	0	0	0
P49116	NR2C2_HUMAN	NR2C2	sp|P49116|NR2C2_HUMAN Nuclear receptor subfamily 2 group C member 2 OS=Homo sapiens OX=9606 GN=NR2C2 PE=1 SV=1	P49116	65.414	89912000	6677100	6381800	5300800	5481300	0	14602000	0	0	18457000	12370000	0	20641000	0	0	0	0	0	0	0	0	0	0	0	0
P49137	MAPK2_HUMAN	MAPKAPK2	sp|P49137|MAPK2_HUMAN MAP kinase-activated protein kinase 2 OS=Homo sapiens OX=9606 GN=MAPKAPK2 PE=1 SV=1;sp|Q16644|MAPK3_HUMAN MAP kinase-activated protein kinase 3 OS=Homo sapiens OX=9606 GN=MAPKAPK3 PE=1 SV=1	P49137;Q16644	45.567	1053000000	5678200	1007500000	0	6174300	9155400	8678100	6468100	9334000	0	0	0	0	0	0	0	0	0	0	0	0	0	0	0	0
P49189	AL9A1_HUMAN	ALDH9A1	sp|P49189|AL9A1_HUMAN 4-trimethylaminobutyraldehyde dehydrogenase OS=Homo sapiens OX=9606 GN=ALDH9A1 PE=1 SV=3	P49189	53.801	16054000000	1032000000	1121800000	1179800000	1092400000	1861900000	1286800000	1183600000	1441400000	1313500000	1218200000	1432800000	1888800000	0	0	0	1168900	0	0	0	0	0	0	0	0
P49247	RPIA_HUMAN	RPIA	sp|P49247|RPIA_HUMAN Ribose-5-phosphate isomerase OS=Homo sapiens OX=9606 GN=RPIA PE=1 SV=3	P49247	33.269	67817000	9077100	18083000	9419600	0	7173300	0	5680400	5254800	6197100	0	6931900	0	0	0	0	0	0	0	0	0	0	0	0	0
P49281	NRAM2_HUMAN	SLC11A2	sp|P49281|NRAM2_HUMAN Natural resistance-associated macrophage protein 2 OS=Homo sapiens OX=9606 GN=SLC11A2 PE=1 SV=2	P49281	62.265	164800000	0	4806100	18867000	18599000	31827000	6093600	22399000	8349100	22801000	4540600	10027000	16492000	0	0	0	0	0	0	0	0	0	0	0	0
P49321	NASP_HUMAN	NASP	sp|P49321|NASP_HUMAN Nuclear autoantigenic sperm protein OS=Homo sapiens OX=9606 GN=NASP PE=1 SV=2	P49321	85.237	21375000000	1685800000	2594300000	1951100000	2032700000	1758300000	1479900000	1584500000	1500300000	1242300000	1417000000	1733600000	2394900000	0	0	0	0	0	0	0	0	0	0	0	0
P49336	CDK8_HUMAN	CDK8	sp|P49336|CDK8_HUMAN Cyclin-dependent kinase 8 OS=Homo sapiens OX=9606 GN=CDK8 PE=1 SV=1;sp|Q9BWU1|CDK19_HUMAN Cyclin-dependent kinase 19 OS=Homo sapiens OX=9606 GN=CDK19 PE=1 SV=1	P49336;Q9BWU1	53.283	237830000	25791000	25361000	12941000	6049600	28990000	15916000	16876000	21058000	16840000	17660000	18571000	31773000	0	0	0	0	0	0	0	0	0	0	0	0
P49354	FNTA_HUMAN	FNTA	sp|P49354|FNTA_HUMAN Protein farnesyltransferase/geranylgeranyltransferase type-1 subunit alpha OS=Homo sapiens OX=9606 GN=FNTA PE=1 SV=1	P49354	44.408	715770000	0	9355700	9042200	9569200	50498000	45497000	27094000	42160000	123700000	109560000	115990000	173300000	0	0	0	0	0	0	0	0	0	0	0	0
P49356	FNTB_HUMAN	FNTB	sp|P49356|FNTB_HUMAN Protein farnesyltransferase subunit beta OS=Homo sapiens OX=9606 GN=FNTB PE=1 SV=1	P49356	48.773	137810000	4392800	4833100	0	0	40339000	16348000	24364000	15344000	5573100	5932800	9769800	10914000	0	0	0	0	0	0	0	0	0	0	0	0
P49406	RM19_HUMAN	MRPL19	sp|P49406|RM19_HUMAN 39S ribosomal protein L19, mitochondrial OS=Homo sapiens OX=9606 GN=MRPL19 PE=1 SV=2	P49406	33.535	9038500000	868130000	895440000	947170000	780060000	830850000	749540000	610990000	864470000	650860000	541810000	602140000	697080000	0	0	0	0	0	0	0	0	0	0	0	0
P49427	UB2R1_HUMAN	CDC34	sp|P49427|UB2R1_HUMAN Ubiquitin-conjugating enzyme E2 R1 OS=Homo sapiens OX=9606 GN=CDC34 PE=1 SV=2	P49427	26.736	107950000	0	0	0	0	26575000	21909000	5586100	22661000	5489300	7035300	7205000	11491000	0	0	0	0	0	0	0	0	0	0	0	0
P49448	DHE4_HUMAN	GLUD2	sp|P49448|DHE4_HUMAN Glutamate dehydrogenase 2, mitochondrial OS=Homo sapiens OX=9606 GN=GLUD2 PE=1 SV=2	P49448	61.433	1428300000	139820000	128500000	143860000	113950000	113470000	93539000	87986000	116440000	132290000	109490000	175030000	73908000	0	0	0	0	0	0	0	0	0	0	0	0
P49454	CENPF_HUMAN	CENPF	sp|P49454|CENPF_HUMAN Centromere protein F OS=Homo sapiens OX=9606 GN=CENPF PE=1 SV=3	P49454	357.52	464470000	0	0	0	0	95568000	48365000	47071000	118390000	17631000	18454000	14225000	104770000	0	0	0	0	0	0	0	0	0	0	0	0
P49459	UBE2A_HUMAN	UBE2A	sp|P49459|UBE2A_HUMAN Ubiquitin-conjugating enzyme E2 A OS=Homo sapiens OX=9606 GN=UBE2A PE=1 SV=2	P49459	17.315	1283700000	27395000	39628000	43278000	41220000	161100000	146390000	75072000	130040000	128800000	136300000	150140000	204400000	0	0	0	0	0	0	0	0	0	0	0	0
P49585	PCY1A_HUMAN	PCYT1A	sp|P49585|PCY1A_HUMAN Choline-phosphate cytidylyltransferase A OS=Homo sapiens OX=9606 GN=PCYT1A PE=1 SV=2;sp|Q9Y5K3|PCY1B_HUMAN Choline-phosphate cytidylyltransferase B OS=Homo sapiens OX=9606 GN=PCYT1B PE=1 SV=1	P49585;Q9Y5K3	41.731	24903000000	148390000	2482400000	1552600000	2020300000	4572700000	58704000	3097500000	4032900000	2932300000	3717000000	113060000	175300000	0	0	0	0	0	0	0	0	0	0	0	0
P49588	SYAC_HUMAN	AARS1	sp|P49588|SYAC_HUMAN Alanine--tRNA ligase, cytoplasmic OS=Homo sapiens OX=9606 GN=AARS1 PE=1 SV=2	P49588	106.81	34811000000	1330200000	1812600000	1735100000	1250100000	4765600000	3891200000	3447100000	3914100000	2699500000	2618900000	2822600000	4483600000	0	0	0	0	0	0	0	0	8012800	11427000	8519600	12498000
P49589	SYCC_HUMAN	CARS1	sp|P49589|SYCC_HUMAN Cysteine--tRNA ligase, cytoplasmic OS=Homo sapiens OX=9606 GN=CARS1 PE=1 SV=3	P49589	85.472	5357100000	190290000	258460000	310030000	203960000	575450000	540160000	408740000	454800000	449640000	488650000	675020000	801840000	0	0	0	0	0	0	0	0	0	0	0	0
P49590	SYHM_HUMAN	HARS2	sp|P49590|SYHM_HUMAN Histidine--tRNA ligase, mitochondrial OS=Homo sapiens OX=9606 GN=HARS2 PE=1 SV=1	P49590	56.888	2006100000	82183000	81368000	134210000	59067000	244720000	221430000	207400000	141520000	173540000	169410000	195680000	295630000	0	0	0	0	0	0	0	0	0	0	0	0
P49591	SYSC_HUMAN	SARS1	sp|P49591|SYSC_HUMAN Serine--tRNA ligase, cytoplasmic OS=Homo sapiens OX=9606 GN=SARS1 PE=1 SV=3	P49591	58.777	4519000000	169630000	198180000	319500000	214480000	462240000	452710000	415740000	455240000	318390000	337970000	462880000	712020000	0	0	0	0	0	0	0	0	0	0	0	0
P49593	PPM1F_HUMAN	PPM1F	sp|P49593|PPM1F_HUMAN Protein phosphatase 1F OS=Homo sapiens OX=9606 GN=PPM1F PE=1 SV=3	P49593	49.83	93771000	0	0	0	0	7504900	7627600	3526600	20792000	4812700	7534900	15993000	25979000	0	0	0	0	0	0	0	0	0	0	0	0
P49642	PRI1_HUMAN	PRIM1	sp|P49642|PRI1_HUMAN DNA primase small subunit OS=Homo sapiens OX=9606 GN=PRIM1 PE=1 SV=1	P49642	49.901	479020000	25553000	25591000	38352000	12312000	29183000	25367000	48067000	41065000	27531000	67662000	95662000	42677000	0	0	0	0	0	0	0	0	0	0	0	0
P49643	PRI2_HUMAN	PRIM2	sp|P49643|PRI2_HUMAN DNA primase large subunit OS=Homo sapiens OX=9606 GN=PRIM2 PE=1 SV=2	P49643	58.805	416490000	37044000	59814000	43692000	30274000	30861000	29825000	27359000	13380000	19488000	30623000	42919000	51208000	0	0	0	0	0	0	0	0	0	0	0	0
P49711	CTCF_HUMAN	CTCF	sp|P49711|CTCF_HUMAN Transcriptional repressor CTCF OS=Homo sapiens OX=9606 GN=CTCF PE=1 SV=1	P49711	82.785	9259000000	664250000	655480000	707200000	457060000	1239300000	953100000	691810000	904490000	749210000	559800000	748100000	929160000	0	0	0	0	0	0	0	0	0	0	0	0
P49720	PSB3_HUMAN	PSMB3	sp|P49720|PSB3_HUMAN Proteasome subunit beta type-3 OS=Homo sapiens OX=9606 GN=PSMB3 PE=1 SV=2	P49720	22.949	28473000000	2256500000	2476500000	2451700000	1673300000	2452700000	2667900000	2006800000	2538400000	2353000000	2065400000	2586800000	2943700000	0	0	0	0	0	0	0	0	0	0	0	0
P49721	PSB2_HUMAN	PSMB2	sp|P49721|PSB2_HUMAN Proteasome subunit beta type-2 OS=Homo sapiens OX=9606 GN=PSMB2 PE=1 SV=1	P49721	22.836	23656000000	1749700000	1870000000	1893900000	1379500000	2985900000	2064400000	1634900000	2116100000	1558700000	1598200000	2156700000	2647900000	0	0	0	0	0	0	0	0	0	0	0	0
P49748	ACADV_HUMAN	ACADVL	sp|P49748|ACADV_HUMAN Very long-chain specific acyl-CoA dehydrogenase, mitochondrial OS=Homo sapiens OX=9606 GN=ACADVL PE=1 SV=1	P49748	70.389	60513000000	5702700000	5213400000	4753400000	4883600000	5968000000	4151900000	4016800000	5594000000	5204500000	4040600000	5090200000	5875100000	0	0	3448300	0	0	0	0	0	5667600	4669500	0	5160100
P49753	ACOT2_HUMAN	ACOT2	sp|P49753|ACOT2_HUMAN Acyl-coenzyme A thioesterase 2, mitochondrial OS=Homo sapiens OX=9606 GN=ACOT2 PE=1 SV=6	P49753	53.218	4715900000	454730000	333080000	542580000	487060000	452590000	608230000	225460000	24047000	6176900	0	771460000	810520000	0	0	0	0	0	0	0	0	0	0	0	0
P49761	CLK3_HUMAN	CLK3	sp|P49761|CLK3_HUMAN Dual specificity protein kinase CLK3 OS=Homo sapiens OX=9606 GN=CLK3 PE=1 SV=3	P49761	73.514	104610000	0	0	6888400	0	0	15122000	12359000	10900000	19262000	15247000	10617000	8257100	0	0	0	0	0	0	0	0	0	0	0	5954700
P49768	PSN1_HUMAN	PSEN1	sp|P49768|PSN1_HUMAN Presenilin-1 OS=Homo sapiens OX=9606 GN=PSEN1 PE=1 SV=1	P49768	52.667	967460000	92987000	113390000	72869000	85862000	26829000	41996000	25968000	50715000	77561000	54276000	118870000	206130000	0	0	0	0	0	0	0	0	0	0	0	0
P49770	EI2BB_HUMAN	EIF2B2	sp|P49770|EI2BB_HUMAN Translation initiation factor eIF-2B subunit beta OS=Homo sapiens OX=9606 GN=EIF2B2 PE=1 SV=3	P49770	38.989	5524400000	390370000	389500000	382730000	271120000	636310000	554520000	452210000	624550000	445700000	345910000	472670000	558800000	0	0	0	0	0	0	0	0	0	0	0	0
P49773	HINT1_HUMAN	HINT1	sp|P49773|HINT1_HUMAN Adenosine 5-monophosphoramidase HINT1 OS=Homo sapiens OX=9606 GN=HINT1 PE=1 SV=2	P49773	13.802	25700000000	1489200000	2120600000	1912600000	961060000	2663800000	2971300000	1956100000	1852900000	639270000	1383600000	2791000000	4934600000	0	0	0	0	0	0	0	0	0	0	6354600	17975000
P49810	PSN2_HUMAN	PSEN2	sp|P49810|PSN2_HUMAN Presenilin-2 OS=Homo sapiens OX=9606 GN=PSEN2 PE=1 SV=1	P49810	50.14	171540000	6376000	7334000	7683000	18459000	9876700	23682000	16029000	26160000	16089000	14981000	18929000	5944200	0	0	0	0	0	0	0	0	0	0	0	0
P49840	GSK3A_HUMAN	GSK3A	sp|P49840|GSK3A_HUMAN Glycogen synthase kinase-3 alpha OS=Homo sapiens OX=9606 GN=GSK3A PE=1 SV=2	P49840	50.98	1484700000	72133000	91210000	96854000	37012000	189740000	162410000	106910000	133450000	71559000	83171000	159970000	268320000	0	11927000	0	0	0	0	0	0	0	0	0	0
P49902	5NTC_HUMAN	NT5C2	sp|P49902|5NTC_HUMAN Cytosolic purine 5-nucleotidase OS=Homo sapiens OX=9606 GN=NT5C2 PE=1 SV=1	P49902	64.969	2414700000	104910000	119220000	98662000	98216000	282800000	228930000	166240000	206030000	168190000	246320000	286760000	408450000	0	0	0	0	0	0	0	0	0	0	0	0
P49903	SPS1_HUMAN	SEPHS1	sp|P49903|SPS1_HUMAN Selenide, water dikinase 1 OS=Homo sapiens OX=9606 GN=SEPHS1 PE=1 SV=2	P49903	42.91	4979300000	719710000	760090000	692790000	507300000	335030000	267790000	253990000	185990000	246750000	273220000	272780000	463840000	0	0	0	0	0	0	0	0	0	0	0	0
P49914	MTHFS_HUMAN	MTHFS	sp|P49914|MTHFS_HUMAN 5-formyltetrahydrofolate cyclo-ligase OS=Homo sapiens OX=9606 GN=MTHFS PE=1 SV=2	P49914	23.255	3236200000	144360000	265130000	208970000	247000000	360610000	313390000	197580000	329340000	286890000	193950000	257410000	431560000	0	0	0	0	0	0	0	0	0	0	0	0
P50148	GNAQ_HUMAN	GNAQ	sp|P50148|GNAQ_HUMAN Guanine nucleotide-binding protein G(q) subunit alpha OS=Homo sapiens OX=9606 GN=GNAQ PE=1 SV=4	P50148	42.142	2145000000	155430000	179150000	168010000	178470000	248370000	179190000	155410000	209530000	146930000	127810000	217470000	179170000	0	0	0	0	0	0	0	0	0	0	0	0
P50336	PPOX_HUMAN	PPOX	sp|P50336|PPOX_HUMAN Protoporphyrinogen oxidase OS=Homo sapiens OX=9606 GN=PPOX PE=1 SV=1	P50336	50.765	699030000	92662000	86986000	97662000	97434000	19427000	6480300	0	8402800	57932000	39415000	92039000	100590000	0	0	0	0	0	0	0	0	0	0	0	0
P50395	GDIB_HUMAN	GDI2	sp|P50395|GDIB_HUMAN Rab GDP dissociation inhibitor beta OS=Homo sapiens OX=9606 GN=GDI2 PE=1 SV=2	P50395	50.663	96308000000	4817900000	5148000000	4417200000	4099300000	10417000000	10196000000	7956000000	7539900000	7345300000	8257600000	11814000000	14229000000	0	0	0	0	0	0	0	0	8250800	9824100	27926000	24235000
P50440	GATM_HUMAN	GATM	sp|P50440|GATM_HUMAN Glycine amidinotransferase, mitochondrial OS=Homo sapiens OX=9606 GN=GATM PE=1 SV=1	P50440	48.455	4677200000	397210000	204780000	470910000	379350000	467510000	386850000	288250000	429370000	374030000	291840000	462000000	525060000	0	0	0	0	0	0	0	0	0	0	0	0
P50502	F10A1_HUMAN	ST13	sp|P50502|F10A1_HUMAN Hsc70-interacting protein OS=Homo sapiens OX=9606 GN=ST13 PE=1 SV=2;sp|Q8NFI4|F10A5_HUMAN Putative protein FAM10A5 OS=Homo sapiens OX=9606 GN=ST13P5 PE=5 SV=1;sp|Q8IZP2|ST134_HUMAN Putative protein FAM10A4 OS=Homo sapiens OX=9606 GN=S	P50502;Q8NFI4;Q8IZP2	41.331	18859000000	1237100000	1609800000	1285600000	958880000	2232600000	1634900000	1451100000	1745700000	1060600000	1311000000	1770400000	2561400000	0	0	0	0	0	0	0	0	0	0	0	0
P50570	DYN2_HUMAN	DNM2	sp|P50570|DYN2_HUMAN Dynamin-2 OS=Homo sapiens OX=9606 GN=DNM2 PE=1 SV=2	P50570	98.063	3098400000	104120000	148210000	161260000	99862000	414920000	487750000	369250000	437130000	180230000	187420000	240650000	262130000	0	0	0	0	0	0	0	0	0	0	0	5430100
P50579	MAP2_HUMAN	METAP2	sp|P50579|MAP2_HUMAN Methionine aminopeptidase 2 OS=Homo sapiens OX=9606 GN=METAP2 PE=1 SV=1	P50579	52.891	7256800000	568710000	535880000	442460000	486490000	1047500000	560500000	532230000	575710000	538320000	455060000	579630000	934270000	0	0	0	0	0	0	0	0	0	0	0	0
P50583	AP4A_HUMAN	NUDT2	sp|P50583|AP4A_HUMAN Bis(5-nucleosyl)-tetraphosphatase [asymmetrical] OS=Homo sapiens OX=9606 GN=NUDT2 PE=1 SV=3	P50583	16.829	235520000	15412000	28877000	9368400	10850000	0	0	0	0	58051000	12201000	73168000	27590000	0	0	0	0	0	0	0	0	0	0	0	0
P50613	CDK7_HUMAN	CDK7	sp|P50613|CDK7_HUMAN Cyclin-dependent kinase 7 OS=Homo sapiens OX=9606 GN=CDK7 PE=1 SV=1	P50613	39.038	1808800000	189220000	166000000	142780000	181100000	122670000	203840000	130400000	56338000	122410000	64039000	166520000	263490000	0	0	0	0	0	0	0	0	0	0	0	0
Q9H2L5	RASF4_HUMAN	RASSF4	sp|Q9H2L5|RASF4_HUMAN Ras association domain-containing protein 4 OS=Homo sapiens OX=9606 GN=RASSF4 PE=1 SV=2;sp|P50749|RASF2_HUMAN Ras association domain-containing protein 2 OS=Homo sapiens OX=9606 GN=RASSF2 PE=1 SV=1	Q9H2L5;P50749	36.748	7736300	0	0	0	0	0	0	0	0	0	0	0	0	0	0	0	0	0	0	0	0	2544400	0	0	5191900
P50750	CDK9_HUMAN	CDK9	sp|P50750|CDK9_HUMAN Cyclin-dependent kinase 9 OS=Homo sapiens OX=9606 GN=CDK9 PE=1 SV=3	P50750	42.777	1717800000	132820000	126100000	118700000	99444000	168450000	145910000	107720000	142130000	183300000	123800000	156020000	183530000	0	0	0	0	0	0	0	0	9537700	8471500	6172500	5733400
P50895	BCAM_HUMAN	BCAM	sp|P50895|BCAM_HUMAN Basal cell adhesion molecule OS=Homo sapiens OX=9606 GN=BCAM PE=1 SV=2	P50895	67.404	293460000	7138000	8429500	10262000	5808800	33111000	9670500	8791800	11117000	52856000	44724000	42750000	58804000	0	0	0	0	0	0	0	0	0	0	0	0
P50897	PPT1_HUMAN	PPT1	sp|P50897|PPT1_HUMAN Palmitoyl-protein thioesterase 1 OS=Homo sapiens OX=9606 GN=PPT1 PE=1 SV=1	P50897	34.193	1932200000	101600000	123460000	213200000	196590000	178000000	213510000	165640000	190830000	145400000	99609000	142700000	161670000	0	0	0	0	0	0	0	0	0	0	0	0
P50995	ANX11_HUMAN	ANXA11	sp|P50995|ANX11_HUMAN Annexin A11 OS=Homo sapiens OX=9606 GN=ANXA11 PE=1 SV=1	P50995	54.389	13131000000	700220000	705100000	598030000	607300000	1306500000	1278800000	1167500000	1124900000	1144200000	1178900000	1330300000	1989800000	0	0	0	0	0	0	0	0	0	0	0	0
P51003	PAPOA_HUMAN	PAPOLA	sp|P51003|PAPOA_HUMAN Poly(A) polymerase alpha OS=Homo sapiens OX=9606 GN=PAPOLA PE=1 SV=4	P51003	82.842	3285100000	362890000	426390000	348000000	311170000	385420000	284790000	237770000	288180000	166420000	119770000	138140000	169640000	0	0	0	0	15519000	17209000	8079900	5726600	0	0	0	0
P51116	FXR2_HUMAN	FXR2	sp|P51116|FXR2_HUMAN Fragile X mental retardation syndrome-related protein 2 OS=Homo sapiens OX=9606 GN=FXR2 PE=1 SV=2	P51116	74.222	2507700000	273060000	169900000	214830000	233110000	238740000	173260000	149160000	180220000	213030000	125580000	220600000	310950000	0	0	0	0	0	0	0	0	1358600	2068000	0	1787900
P51397	DAP1_HUMAN	DAP	sp|P51397|DAP1_HUMAN Death-associated protein 1 OS=Homo sapiens OX=9606 GN=DAP PE=1 SV=3	P51397	11.164	600720000	0	9773400	10408000	5116300	58482000	91256000	35214000	118240000	45303000	55025000	79702000	92199000	0	0	0	0	0	0	0	0	0	0	0	0
P51452	DUS3_HUMAN	DUSP3	sp|P51452|DUS3_HUMAN Dual specificity protein phosphatase 3 OS=Homo sapiens OX=9606 GN=DUSP3 PE=1 SV=1	P51452	20.478	938750000	32580000	47475000	51698000	29433000	99023000	123940000	78682000	90631000	67835000	95237000	66870000	155350000	0	0	0	0	0	0	0	0	0	0	0	0
P51608	MECP2_HUMAN	MECP2	sp|P51608|MECP2_HUMAN Methyl-CpG-binding protein 2 OS=Homo sapiens OX=9606 GN=MECP2 PE=1 SV=1	P51608	52.44	192570000	13760000	15622000	15204000	23638000	36511000	11449000	10905000	16440000	9898200	8083900	9057900	22003000	0	0	0	0	0	0	0	0	0	0	0	0
P51617	IRAK1_HUMAN	IRAK1	sp|P51617|IRAK1_HUMAN Interleukin-1 receptor-associated kinase 1 OS=Homo sapiens OX=9606 GN=IRAK1 PE=1 SV=2	P51617	76.536	63114000	0	0	0	0	0	0	0	0	4339600	0	0	10874000	0	0	0	0	18857000	12184000	9332900	7526100	0	0	0	0
P51649	SSDH_HUMAN	ALDH5A1	sp|P51649|SSDH_HUMAN Succinate-semialdehyde dehydrogenase, mitochondrial OS=Homo sapiens OX=9606 GN=ALDH5A1 PE=1 SV=2	P51649	57.214	2876500000	215130000	262410000	210700000	233930000	444000000	204120000	240420000	285750000	253790000	153890000	206430000	165910000	0	0	0	0	0	0	0	0	0	0	0	0
P51659	DHB4_HUMAN	HSD17B4	sp|P51659|DHB4_HUMAN Peroxisomal multifunctional enzyme type 2 OS=Homo sapiens OX=9606 GN=HSD17B4 PE=1 SV=3	P51659	79.685	48607000000	4625300000	4773600000	4487400000	4082200000	4676100000	3806100000	3299700000	4058400000	3675300000	3073600000	3815300000	4233600000	0	0	0	0	0	0	0	0	0	0	0	0
P51668	UB2D1_HUMAN	UBE2D1	sp|P51668|UB2D1_HUMAN Ubiquitin-conjugating enzyme E2 D1 OS=Homo sapiens OX=9606 GN=UBE2D1 PE=1 SV=1;sp|Q9Y2X8|UB2D4_HUMAN Ubiquitin-conjugating enzyme E2 D4 OS=Homo sapiens OX=9606 GN=UBE2D4 PE=1 SV=1	P51668;Q9Y2X8	16.602	12919000	0	0	0	0	0	0	0	0	0	0	0	0	0	0	0	0	0	0	0	0	0	0	0	12919000
P51690	ARSL_HUMAN	ARSL	sp|P51690|ARSL_HUMAN Arylsulfatase L OS=Homo sapiens OX=9606 GN=ARSL PE=1 SV=2	P51690	65.668	5814000000	555990000	506940000	653200000	469780000	571300000	555880000	407530000	427560000	348220000	140520000	501500000	672660000	0	0	0	0	0	0	0	0	0	0	0	2875200
P51784	UBP11_HUMAN	USP11	sp|P51784|UBP11_HUMAN Ubiquitin carboxyl-terminal hydrolase 11 OS=Homo sapiens OX=9606 GN=USP11 PE=1 SV=3	P51784	109.82	1680500000	74614000	104060000	61888000	87748000	189810000	119260000	111440000	152310000	130430000	146590000	245550000	256780000	0	0	0	0	0	0	0	0	0	0	0	0
P51790	CLCN3_HUMAN	CLCN3	sp|P51790|CLCN3_HUMAN H(+)/Cl(-) exchange transporter 3 OS=Homo sapiens OX=9606 GN=CLCN3 PE=1 SV=2	P51790	90.965	264480000	0	8630500	7256600	5679500	59340000	41293000	28876000	26587000	27356000	14527000	25812000	19122000	0	0	0	0	0	0	0	0	0	0	0	0
P51808	DYLT3_HUMAN	DYNLT3	sp|P51808|DYLT3_HUMAN Dynein light chain Tctex-type 3 OS=Homo sapiens OX=9606 GN=DYNLT3 PE=1 SV=1	P51808	13.062	1488900000	40241000	44904000	42036000	61272000	195730000	176340000	180060000	170410000	67292000	130980000	64493000	315150000	0	0	0	0	0	0	0	0	0	0	0	0
P51857	AK1D1_HUMAN	AKR1D1	sp|P51857|AK1D1_HUMAN Aldo-keto reductase family 1 member D1 OS=Homo sapiens OX=9606 GN=AKR1D1 PE=1 SV=1	P51857	37.376	13018000000	977600000	713820000	1074000000	1029400000	2016300000	1030900000	808140000	847130000	1014800000	836000000	1323800000	1327000000	0	0	0	19000000	0	0	0	0	0	0	0	0
P51858	HDGF_HUMAN	HDGF	sp|P51858|HDGF_HUMAN Hepatoma-derived growth factor OS=Homo sapiens OX=9606 GN=HDGF PE=1 SV=1	P51858	26.788	43930000000	4416100000	5031000000	4583200000	4177800000	3536200000	3358400000	2829000000	2833200000	2432900000	2519000000	3776900000	4436300000	0	0	0	0	0	0	0	0	0	0	0	0
P51946	CCNH_HUMAN	CCNH	sp|P51946|CCNH_HUMAN Cyclin-H OS=Homo sapiens OX=9606 GN=CCNH PE=1 SV=1	P51946	37.643	416030000	16278000	27817000	21903000	34724000	51678000	46426000	37085000	40682000	0	27786000	33463000	78186000	0	0	0	0	0	0	0	0	0	0	0	0
P51948	MAT1_HUMAN	MNAT1	sp|P51948|MAT1_HUMAN CDK-activating kinase assembly factor MAT1 OS=Homo sapiens OX=9606 GN=MNAT1 PE=1 SV=1	P51948	35.823	723330000	63398000	70270000	50571000	59235000	125700000	64470000	55542000	61227000	60466000	45251000	17615000	49583000	0	0	0	0	0	0	0	0	0	0	0	0
P51965	UB2E1_HUMAN	UBE2E1	sp|P51965|UB2E1_HUMAN Ubiquitin-conjugating enzyme E2 E1 OS=Homo sapiens OX=9606 GN=UBE2E1 PE=1 SV=1	P51965	21.404	1145900000	51556000	86958000	75759000	66040000	153240000	103330000	75994000	90808000	91844000	90776000	108150000	151500000	0	0	0	0	0	0	0	0	0	0	0	0
P51970	NDUA8_HUMAN	NDUFA8	sp|P51970|NDUA8_HUMAN NADH dehydrogenase [ubiquinone] 1 alpha subcomplex subunit 8 OS=Homo sapiens OX=9606 GN=NDUFA8 PE=1 SV=3	P51970	20.105	28379000000	3249100000	2640800000	2502800000	2132200000	2868600000	2335100000	2386800000	2345300000	2356100000	1750200000	2161700000	1650500000	0	0	0	0	0	0	0	0	0	0	0	0
P52306	GDS1_HUMAN	RAP1GDS1	sp|P52306|GDS1_HUMAN Rap1 GTPase-GDP dissociation stimulator 1 OS=Homo sapiens OX=9606 GN=RAP1GDS1 PE=1 SV=3	P52306	66.316	796030000	14135000	24833000	20751000	6198600	122550000	80293000	91167000	75451000	65133000	81648000	84456000	129410000	0	0	0	0	0	0	0	0	0	0	0	0
P52434	RPAB3_HUMAN	POLR2H	sp|P52434|RPAB3_HUMAN DNA-directed RNA polymerases I, II, and III subunit RPABC3 OS=Homo sapiens OX=9606 GN=POLR2H PE=1 SV=4	P52434	17.143	4156500000	170290000	158110000	243580000	166140000	419960000	268800000	257120000	702320000	673660000	418040000	322210000	332300000	0	23934000	0	0	0	0	0	0	0	0	0	0
P52435	RPB11_HUMAN	POLR2J	sp|P52435|RPB11_HUMAN DNA-directed RNA polymerase II subunit RPB11-a OS=Homo sapiens OX=9606 GN=POLR2J PE=1 SV=1;sp|Q9H1A7|RPB1C_HUMAN DNA-directed RNA polymerase II subunit RPB11-b2 OS=Homo sapiens OX=9606 GN=POLR2J3 PE=1 SV=1;sp|Q9GZM3|RPB1B_HUMAN DNA-di	P52435;Q9H1A7;Q9GZM3	13.293	1471200000	25218000	118120000	107940000	10499000	227730000	161490000	166900000	180050000	99569000	103790000	85700000	184230000	0	0	0	0	0	0	0	0	0	0	0	0
P52564	MP2K6_HUMAN	MAP2K6	sp|P52564|MP2K6_HUMAN Dual specificity mitogen-activated protein kinase kinase 6 OS=Homo sapiens OX=9606 GN=MAP2K6 PE=1 SV=1	P52564	37.492	76798000	4483100	0	0	0	7488700	6356400	10276000	6819400	8510400	11275000	8175400	13413000	0	0	0	0	0	0	0	0	0	0	0	0
P52565	GDIR1_HUMAN	ARHGDIA	sp|P52565|GDIR1_HUMAN Rho GDP-dissociation inhibitor 1 OS=Homo sapiens OX=9606 GN=ARHGDIA PE=1 SV=3	P52565	23.207	37281000000	2086100000	2385300000	2266100000	1957600000	3807200000	3313300000	2249500000	3448000000	2959500000	3083000000	4105100000	5527000000	0	0	0	0	0	0	0	0	40667000	32632000	9690800	9822600
P52630	STAT2_HUMAN	STAT2	sp|P52630|STAT2_HUMAN Signal transducer and activator of transcription 2 OS=Homo sapiens OX=9606 GN=STAT2 PE=1 SV=1	P52630	97.915	2416700000	0	0	0	0	0	0	0	0	297650000	386760000	472470000	614450000	0	0	0	0	0	0	0	0	106990000	138840000	202230000	197350000
P52655	TF2AA_HUMAN	GTF2A1	sp|P52655|TF2AA_HUMAN Transcription initiation factor IIA subunit 1 OS=Homo sapiens OX=9606 GN=GTF2A1 PE=1 SV=1	P52655	41.513	467380000	58546000	37781000	44490000	60933000	21506000	30397000	51403000	48094000	0	50535000	0	63691000	0	0	0	0	0	0	0	0	0	0	0	0
P52735	VAV2_HUMAN	VAV2	sp|P52735|VAV2_HUMAN Guanine nucleotide exchange factor VAV2 OS=Homo sapiens OX=9606 GN=VAV2 PE=1 SV=2	P52735	101.29	147250000	0	0	0	0	8378700	16413000	19816000	13261000	26098000	16412000	11454000	33516000	0	1905800	0	0	0	0	0	0	0	0	0	0
P52756	RBM5_HUMAN	RBM5	sp|P52756|RBM5_HUMAN RNA-binding protein 5 OS=Homo sapiens OX=9606 GN=RBM5 PE=1 SV=2	P52756	92.153	141140000	6258000	6769700	6266700	7398200	33914000	22330000	16893000	20234000	7642900	6052700	7379400	0	0	0	0	0	0	0	0	0	0	0	0	0
P52758	RIDA_HUMAN	RIDA	sp|P52758|RIDA_HUMAN 2-iminobutanoate/2-iminopropanoate deaminase OS=Homo sapiens OX=9606 GN=RIDA PE=1 SV=1	P52758	14.494	1855400000	139820000	169920000	164910000	131890000	174850000	170660000	163840000	191990000	195180000	174340000	63749000	114300000	0	0	0	0	0	0	0	0	0	0	0	0
P52788	SPSY_HUMAN	SMS	sp|P52788|SPSY_HUMAN Spermine synthase OS=Homo sapiens OX=9606 GN=SMS PE=1 SV=2	P52788	41.268	8644100000	707660000	740510000	532870000	387010000	747220000	782880000	586340000	628260000	635810000	544800000	1026900000	1323900000	0	0	0	0	0	0	0	0	0	0	0	0
P52815	RM12_HUMAN	MRPL12	sp|P52815|RM12_HUMAN 39S ribosomal protein L12, mitochondrial OS=Homo sapiens OX=9606 GN=MRPL12 PE=1 SV=2	P52815	21.348	34945000000	3147100000	2938000000	2973000000	2153000000	3306400000	2549500000	2182700000	3377100000	3176300000	2285300000	3100300000	3736300000	0	0	6402800	0	0	0	0	0	10279000	3163500	0	0
P52848	NDST1_HUMAN	NDST1	sp|P52848|NDST1_HUMAN Bifunctional heparan sulfate N-deacetylase/N-sulfotransferase 1 OS=Homo sapiens OX=9606 GN=NDST1 PE=1 SV=1	P52848	100.87	44142000	0	0	0	0	0	5348000	6652200	10522000	4834800	4999400	5565000	6220500	0	0	0	0	0	0	0	0	0	0	0	0
P52888	THOP1_HUMAN	THOP1	sp|P52888|THOP1_HUMAN Thimet oligopeptidase OS=Homo sapiens OX=9606 GN=THOP1 PE=1 SV=2	P52888	78.839	2248000000	141120000	247100000	157090000	132290000	302840000	157610000	156840000	178960000	187030000	162480000	189060000	235520000	0	0	0	0	0	0	0	0	0	0	0	0
P52926	HMGA2_HUMAN	HMGA2	sp|P52926|HMGA2_HUMAN High mobility group protein HMGI-C OS=Homo sapiens OX=9606 GN=HMGA2 PE=1 SV=1	P52926	11.832	1093700000	99038000	114500000	75133000	90409000	96889000	95787000	59172000	83944000	91014000	77471000	57816000	136470000	0	9462600	0	0	0	0	0	0	0	6569600	0	0
P53041	PPP5_HUMAN	PPP5C	sp|P53041|PPP5_HUMAN Serine/threonine-protein phosphatase 5 OS=Homo sapiens OX=9606 GN=PPP5C PE=1 SV=1	P53041	56.878	3186100000	134970000	131410000	131420000	103360000	379060000	311210000	313270000	246370000	242810000	275940000	371040000	545250000	0	0	0	0	0	0	0	0	0	0	0	0
P53384	NUBP1_HUMAN	NUBP1	sp|P53384|NUBP1_HUMAN Cytosolic Fe-S cluster assembly factor NUBP1 OS=Homo sapiens OX=9606 GN=NUBP1 PE=1 SV=2	P53384	34.534	1080900000	13772000	35936000	19276000	28824000	80837000	53729000	62906000	71837000	138990000	148860000	165920000	252930000	0	0	0	0	0	0	0	0	0	0	2451500	4656800
P53539	FOSB_HUMAN	FOSB	sp|P53539|FOSB_HUMAN Protein fosB OS=Homo sapiens OX=9606 GN=FOSB PE=1 SV=1	P53539	35.927	31490000	25478000	0	0	6012700	0	0	0	0	0	0	0	0	0	0	0	0	0	0	0	0	0	0	0	0
P53567	CEBPG_HUMAN	CEBPG	sp|P53567|CEBPG_HUMAN CCAAT/enhancer-binding protein gamma OS=Homo sapiens OX=9606 GN=CEBPG PE=1 SV=1	P53567	16.408	62016000	0	0	0	0	15734000	16912000	14550000	14820000	0	0	0	0	0	0	0	0	0	0	0	0	0	0	0	0
P53582	MAP11_HUMAN	METAP1	sp|P53582|MAP11_HUMAN Methionine aminopeptidase 1 OS=Homo sapiens OX=9606 GN=METAP1 PE=1 SV=2	P53582	43.215	6933500000	455680000	395980000	447890000	360700000	904820000	846260000	665410000	633880000	375330000	389030000	646050000	812450000	0	0	0	0	0	0	0	0	0	0	0	0
P53611	PGTB2_HUMAN	RABGGTB	sp|P53611|PGTB2_HUMAN Geranylgeranyl transferase type-2 subunit beta OS=Homo sapiens OX=9606 GN=RABGGTB PE=1 SV=2	P53611	36.924	299900000	22532000	26878000	28690000	21839000	12110000	22595000	21240000	18999000	27991000	17516000	38266000	41242000	0	0	0	0	0	0	0	0	0	0	0	0
P53701	CCHL_HUMAN	HCCS	sp|P53701|CCHL_HUMAN Holocytochrome c-type synthase OS=Homo sapiens OX=9606 GN=HCCS PE=1 SV=1	P53701	30.601	8403100000	564730000	708700000	669320000	658940000	801660000	767480000	572900000	834150000	724200000	669550000	623610000	807810000	0	0	0	0	0	0	0	0	0	0	0	0
P53803	RPAB4_HUMAN	POLR2K	sp|P53803|RPAB4_HUMAN DNA-directed RNA polymerases I, II, and III subunit RPABC4 OS=Homo sapiens OX=9606 GN=POLR2K PE=1 SV=1	P53803	7.0041	468850000	34966000	42744000	34231000	24325000	80789000	51750000	58341000	57954000	21652000	21496000	17547000	23056000	0	0	0	0	0	0	0	0	0	0	0	0
P53999	TCP4_HUMAN	SUB1	sp|P53999|TCP4_HUMAN Activated RNA polymerase II transcriptional coactivator p15 OS=Homo sapiens OX=9606 GN=SUB1 PE=1 SV=3	P53999	14.395	16209000000	1267800000	1710100000	1496100000	1551200000	1827400000	1738300000	1181400000	1367000000	1013200000	849910000	919880000	1271700000	0	0	0	0	0	0	0	0	7484500	7626400	0	0
P54105	ICLN_HUMAN	CLNS1A	sp|P54105|ICLN_HUMAN Methylosome subunit pICln OS=Homo sapiens OX=9606 GN=CLNS1A PE=1 SV=1	P54105	26.215	579100000	36308000	46833000	16781000	35112000	70563000	66031000	46172000	62421000	15190000	43389000	67267000	73033000	0	0	0	0	0	0	0	0	0	0	0	0
P54289	CA2D1_HUMAN	CACNA2D1	sp|P54289|CA2D1_HUMAN Voltage-dependent calcium channel subunit alpha-2/delta-1 OS=Homo sapiens OX=9606 GN=CACNA2D1 PE=1 SV=3	P54289	124.57	432710000	26964000	34524000	22312000	23778000	27844000	28509000	37779000	44547000	47586000	39093000	44386000	55388000	0	0	0	0	0	0	0	0	0	0	0	0
P54577	SYYC_HUMAN	YARS1	sp|P54577|SYYC_HUMAN Tyrosine--tRNA ligase, cytoplasmic OS=Homo sapiens OX=9606 GN=YARS1 PE=1 SV=4	P54577	59.143	12261000000	610300000	707350000	774550000	767360000	1754800000	1279300000	929400000	1233600000	904280000	909450000	968370000	1407800000	0	5329200	0	0	0	0	0	0	0	0	0	8526900
P54578	UBP14_HUMAN	USP14	sp|P54578|UBP14_HUMAN Ubiquitin carboxyl-terminal hydrolase 14 OS=Homo sapiens OX=9606 GN=USP14 PE=1 SV=3	P54578	56.068	12195000000	617630000	907140000	631090000	499450000	1513300000	1177300000	966580000	1012000000	803040000	979830000	1368500000	1699800000	0	3781800	0	0	0	0	0	0	0	0	15413000	0
P54687	BCAT1_HUMAN	BCAT1	sp|P54687|BCAT1_HUMAN Branched-chain-amino-acid aminotransferase, cytosolic OS=Homo sapiens OX=9606 GN=BCAT1 PE=1 SV=3	P54687	42.966	676230000	0	0	0	0	55070000	129550000	68979000	48990000	14435000	64752000	120060000	174390000	0	0	0	0	0	0	0	0	0	0	0	0
P54709	AT1B3_HUMAN	ATP1B3	sp|P54709|AT1B3_HUMAN Sodium/potassium-transporting ATPase subunit beta-3 OS=Homo sapiens OX=9606 GN=ATP1B3 PE=1 SV=1	P54709	31.512	19860000000	1506900000	1325600000	1469700000	1198500000	2291500000	1528000000	1521200000	1891300000	2022500000	1615900000	1689700000	1771100000	0	0	0	0	0	0	0	0	10950000	8285600	9107100	0
P54710	ATNG_HUMAN	FXYD2	sp|P54710|ATNG_HUMAN Sodium/potassium-transporting ATPase subunit gamma OS=Homo sapiens OX=9606 GN=FXYD2 PE=1 SV=3	P54710	7.2832	181050000	14747000	12182000	30793000	11002000	18580000	21995000	16147000	17116000	10059000	9343100	8703200	10389000	0	0	0	0	0	0	0	0	0	0	0	0
P54725	RD23A_HUMAN	RAD23A	sp|P54725|RD23A_HUMAN UV excision repair protein RAD23 homolog A OS=Homo sapiens OX=9606 GN=RAD23A PE=1 SV=1	P54725	39.609	415230000	34192000	42368000	10507000	41493000	27672000	16264000	12389000	17071000	46905000	40870000	50980000	74515000	0	0	0	0	0	0	0	0	0	0	0	0
P54727	RD23B_HUMAN	RAD23B	sp|P54727|RD23B_HUMAN UV excision repair protein RAD23 homolog B OS=Homo sapiens OX=9606 GN=RAD23B PE=1 SV=1	P54727	43.171	25904000000	1997700000	1965900000	1701700000	1640900000	2839900000	2223600000	2051700000	2218300000	1727100000	1966100000	2479400000	3091600000	0	0	0	0	0	0	0	0	0	0	0	0
P54760	EPHB4_HUMAN	EPHB4	sp|P54760|EPHB4_HUMAN Ephrin type-B receptor 4 OS=Homo sapiens OX=9606 GN=EPHB4 PE=1 SV=2	P54760	108.27	55370000	0	0	0	4766200	0	0	0	0	9016600	21690000	19897000	0	0	0	0	0	0	0	0	0	0	0	0	0
P54803	GALC_HUMAN	GALC	sp|P54803|GALC_HUMAN Galactocerebrosidase OS=Homo sapiens OX=9606 GN=GALC PE=1 SV=3	P54803	77.063	263870000	11472000	11742000	10192000	15025000	37384000	28453000	31740000	38816000	22522000	10873000	16368000	29283000	0	0	0	0	0	0	0	0	0	0	0	0
P54819	KAD2_HUMAN	AK2	sp|P54819|KAD2_HUMAN Adenylate kinase 2, mitochondrial OS=Homo sapiens OX=9606 GN=AK2 PE=1 SV=2	P54819	26.477	48620000000	4350900000	4272500000	4241600000	4146500000	5374000000	4449700000	3775400000	4970000000	3096000000	2733700000	3436500000	3773100000	0	0	0	0	0	0	0	0	0	0	0	0
P54920	SNAA_HUMAN	NAPA	sp|P54920|SNAA_HUMAN Alpha-soluble NSF attachment protein OS=Homo sapiens OX=9606 GN=NAPA PE=1 SV=3	P54920	33.232	20658000000	1168200000	1248200000	1344300000	1081800000	1672800000	1573200000	1309500000	1397900000	2038100000	1893500000	2590100000	3340200000	0	0	0	0	0	0	0	0	0	0	0	0
P55042	RAD_HUMAN	RRAD	sp|P55042|RAD_HUMAN GTP-binding protein RAD OS=Homo sapiens OX=9606 GN=RRAD PE=1 SV=2	P55042	33.245	24488000	0	0	0	0	0	0	0	0	8747800	5082900	0	10658000	0	0	0	0	0	0	0	0	0	0	0	0
P55060	XPO2_HUMAN	CSE1L	sp|P55060|XPO2_HUMAN Exportin-2 OS=Homo sapiens OX=9606 GN=CSE1L PE=1 SV=3	P55060	110.42	24763000000	1952100000	2328700000	2070000000	1586700000	2463500000	2055600000	1853100000	1955900000	2586900000	1531200000	1797400000	2582200000	0	0	0	0	0	0	0	0	0	0	0	0
P55061	BI1_HUMAN	TMBIM6	sp|P55061|BI1_HUMAN Bax inhibitor 1 OS=Homo sapiens OX=9606 GN=TMBIM6 PE=1 SV=2	P55061	26.537	604880000	0	0	0	0	118630000	63918000	67265000	82302000	66802000	65125000	85692000	55145000	0	0	0	0	0	0	0	0	0	0	0	0
P55081	MFAP1_HUMAN	MFAP1	sp|P55081|MFAP1_HUMAN Microfibrillar-associated protein 1 OS=Homo sapiens OX=9606 GN=MFAP1 PE=1 SV=2	P55081	51.958	153450000	23209000	13709000	26619000	17145000	15013000	11174000	8374700	6996800	12706000	5344700	0	13161000	0	0	0	0	0	0	0	0	0	0	0	0
P55085	PAR2_HUMAN	F2RL1	sp|P55085|PAR2_HUMAN Proteinase-activated receptor 2 OS=Homo sapiens OX=9606 GN=F2RL1 PE=1 SV=1	P55085	44.126	40154000	0	0	0	0	0	0	0	0	9232700	9301100	7042900	14577000	0	0	0	0	0	0	0	0	0	0	0	0
P55145	MANF_HUMAN	MANF	sp|P55145|MANF_HUMAN Mesencephalic astrocyte-derived neurotrophic factor OS=Homo sapiens OX=9606 GN=MANF PE=1 SV=3	P55145	20.7	24206000000	2155900000	2476500000	2026100000	2071800000	2566700000	1859200000	1750600000	1854800000	1981300000	1650100000	1904700000	1908700000	0	0	0	0	0	0	0	0	0	0	0	0
P55209	NP1L1_HUMAN	NAP1L1	sp|P55209|NP1L1_HUMAN Nucleosome assembly protein 1-like 1 OS=Homo sapiens OX=9606 GN=NAP1L1 PE=1 SV=1	P55209	45.374	42031000000	2576800000	2630400000	3029700000	2019600000	4278400000	3660400000	3754600000	4067500000	2727900000	3105900000	4740300000	5341500000	0	0	0	0	0	0	92802000	0	5397300	0	0	0
P55210	CASP7_HUMAN	CASP7	sp|P55210|CASP7_HUMAN Caspase-7 OS=Homo sapiens OX=9606 GN=CASP7 PE=1 SV=1	P55210	34.276	391770000	0	0	0	0	0	9767400	0	6849400	20461000	20263000	124070000	210350000	0	0	0	0	0	0	0	0	0	0	0	0
P55212	CASP6_HUMAN	CASP6	sp|P55212|CASP6_HUMAN Caspase-6 OS=Homo sapiens OX=9606 GN=CASP6 PE=1 SV=2	P55212	33.31	258300000	2468000	3807800	6496600	4024700	49977000	30866000	23453000	29031000	28061000	28010000	19989000	32114000	0	0	0	0	0	0	0	0	0	0	0	0
P55263	ADK_HUMAN	ADK	sp|P55263|ADK_HUMAN Adenosine kinase OS=Homo sapiens OX=9606 GN=ADK PE=1 SV=2	P55263	40.545	1334100000	79545000	120920000	78029000	75735000	187250000	146280000	95863000	60421000	117670000	125450000	77311000	169610000	0	0	0	0	0	0	0	0	0	0	0	0
P55318	FOXA3_HUMAN	FOXA3	sp|P55318|FOXA3_HUMAN Hepatocyte nuclear factor 3-gamma OS=Homo sapiens OX=9606 GN=FOXA3 PE=1 SV=2;sp|P55317|FOXA1_HUMAN Hepatocyte nuclear factor 3-alpha OS=Homo sapiens OX=9606 GN=FOXA1 PE=1 SV=2	P55318;P55317	37.139	68577000	0	0	0	0	23737000	12787000	12133000	19919000	0	0	0	0	0	0	0	0	0	0	0	0	0	0	0	0
P55786	PSA_HUMAN	NPEPPS	sp|P55786|PSA_HUMAN Puromycin-sensitive aminopeptidase OS=Homo sapiens OX=9606 GN=NPEPPS PE=1 SV=2	P55786	103.28	19904000000	666050000	759900000	752710000	714170000	1954000000	1528200000	1234200000	1477400000	2154300000	1836800000	2722400000	4097100000	0	0	0	0	0	0	0	0	0	0	0	6812300
P55789	ALR_HUMAN	GFER	sp|P55789|ALR_HUMAN FAD-linked sulfhydryl oxidase ALR OS=Homo sapiens OX=9606 GN=GFER PE=1 SV=2	P55789	23.449	463740000	43158000	48989000	32562000	33730000	37116000	36394000	37499000	37771000	36575000	32629000	44359000	42963000	0	0	0	0	0	0	0	0	0	0	0	0
P55854	SUMO3_HUMAN	SUMO3	sp|P55854|SUMO3_HUMAN Small ubiquitin-related modifier 3 OS=Homo sapiens OX=9606 GN=SUMO3 PE=1 SV=2	P55854	11.637	280170000	36444000	43588000	46866000	28458000	28760000	9244800	10862000	9822700	13281000	10706000	11659000	30480000	0	0	0	0	0	0	0	0	0	0	0	0
P55957	BID_HUMAN	BID	sp|P55957|BID_HUMAN BH3-interacting domain death agonist OS=Homo sapiens OX=9606 GN=BID PE=1 SV=1	P55957	21.994	1286300000	34651000	73158000	93585000	34108000	155580000	77521000	66477000	75265000	67496000	266590000	129330000	212510000	0	0	0	0	0	0	0	0	0	0	0	0
P56134	ATPK_HUMAN	ATP5MF	sp|P56134|ATPK_HUMAN ATP synthase subunit f, mitochondrial OS=Homo sapiens OX=9606 GN=ATP5MF PE=1 SV=3	P56134	10.918	11370000000	947660000	859700000	1761400000	758830000	1790200000	634430000	631530000	713870000	1351700000	558610000	594760000	716940000	0	0	0	0	0	0	43449000	0	0	0	0	6749600
P56181	NDUV3_HUMAN	NDUFV3	sp|P56181|NDUV3_HUMAN NADH dehydrogenase [ubiquinone] flavoprotein 3, mitochondrial OS=Homo sapiens OX=9606 GN=NDUFV3 PE=1 SV=2	P56181	11.94	1122100000	95631000	73493000	77261000	102300000	89561000	66916000	75100000	82464000	88207000	58266000	133220000	179710000	0	0	0	0	0	0	0	0	0	0	0	0
P56199	ITA1_HUMAN	ITGA1	sp|P56199|ITA1_HUMAN Integrin alpha-1 OS=Homo sapiens OX=9606 GN=ITGA1 PE=1 SV=2	P56199	130.85	52946000	0	0	0	0	0	0	0	0	12086000	3184700	7938800	14543000	0	0	0	2981900	0	0	0	0	5042500	0	0	7169500
P56211	ARP19_HUMAN	ARPP19	sp|P56211|ARP19_HUMAN cAMP-regulated phosphoprotein 19 OS=Homo sapiens OX=9606 GN=ARPP19 PE=1 SV=2	P56211	12.323	1463500000	52306000	105610000	62500000	30434000	177330000	146560000	103440000	115330000	79631000	153400000	157930000	279040000	0	0	0	0	0	0	0	0	0	0	0	0
P56270	MAZ_HUMAN	MAZ	sp|P56270|MAZ_HUMAN Myc-associated zinc finger protein OS=Homo sapiens OX=9606 GN=MAZ PE=1 SV=1	P56270	48.607	314930000	12284000	30467000	21327000	25425000	31001000	40574000	34587000	36684000	34301000	48281000	0	0	0	0	0	0	0	0	0	0	0	0	0	0
P56377	AP1S2_HUMAN	AP1S2	sp|P56377|AP1S2_HUMAN AP-1 complex subunit sigma-2 OS=Homo sapiens OX=9606 GN=AP1S2 PE=1 SV=1	P56377	18.615	461140000	36502000	25311000	36397000	32055000	60936000	29178000	32435000	32872000	34277000	38596000	44067000	47279000	0	0	0	0	0	0	0	0	7189800	4045200	0	0
P56378	ATP68_HUMAN	ATP5MJ	sp|P56378|ATP68_HUMAN ATP synthase subunit ATP5MJ, mitochondrial OS=Homo sapiens OX=9606 GN=ATP5MJ PE=1 SV=1	P56378	6.662	3851000000	189620000	532230000	255370000	348130000	394580000	277730000	198690000	299830000	275420000	209540000	328990000	540880000	0	0	0	0	0	0	0	0	0	0	0	0
Q5VTU8	AT5EL_HUMAN	ATP5F1EP2	sp|Q5VTU8|AT5EL_HUMAN ATP synthase subunit epsilon-like protein, mitochondrial OS=Homo sapiens OX=9606 GN=ATP5F1EP2 PE=1 SV=1;sp|P56381|ATP5E_HUMAN ATP synthase subunit epsilon, mitochondrial OS=Homo sapiens OX=9606 GN=ATP5F1E PE=1 SV=2	Q5VTU8;P56381	5.8068	9094300000	872650000	829740000	658480000	647720000	1169200000	739780000	625230000	904430000	640810000	584480000	605370000	816410000	0	0	0	0	0	0	0	0	0	0	0	0
P56385	ATP5I_HUMAN	ATP5ME	sp|P56385|ATP5I_HUMAN ATP synthase subunit e, mitochondrial OS=Homo sapiens OX=9606 GN=ATP5ME PE=1 SV=2	P56385	7.9331	14045000000	1371100000	1457000000	1280200000	1048100000	1583100000	1135500000	959540000	1086100000	1055600000	849800000	1054000000	1164800000	0	0	0	0	0	0	0	0	0	0	0	0
P56559	ARL4C_HUMAN	ARL4C	sp|P56559|ARL4C_HUMAN ADP-ribosylation factor-like protein 4C OS=Homo sapiens OX=9606 GN=ARL4C PE=1 SV=1	P56559	21.487	124700000	0	0	0	0	19070000	11139000	12496000	10103000	13507000	6990200	11405000	13490000	0	0	0	0	0	0	8592500	0	5414400	5015600	7480900	0
P56589	PEX3_HUMAN	PEX3	sp|P56589|PEX3_HUMAN Peroxisomal biogenesis factor 3 OS=Homo sapiens OX=9606 GN=PEX3 PE=1 SV=1	P56589	42.139	549950000	56203000	59939000	52961000	59613000	0	0	0	0	55773000	55030000	100380000	110050000	0	0	0	0	0	0	0	0	0	0	0	0
P57081	WDR4_HUMAN	WDR4	sp|P57081|WDR4_HUMAN tRNA (guanine-N(7)-)-methyltransferase non-catalytic subunit WDR4 OS=Homo sapiens OX=9606 GN=WDR4 PE=1 SV=2	P57081	45.489	206760000	23495000	47031000	36321000	47404000	14722000	12135000	12866000	12786000	0	0	0	0	0	0	0	0	0	0	0	0	0	0	0	0
P57105	SYJ2B_HUMAN	SYNJ2BP	sp|P57105|SYJ2B_HUMAN Synaptojanin-2-binding protein OS=Homo sapiens OX=9606 GN=SYNJ2BP PE=1 SV=2	P57105	15.928	4104200000	396740000	438450000	461370000	342330000	472060000	272820000	274290000	350010000	221970000	211050000	304500000	358640000	0	0	0	0	0	0	0	0	0	0	0	0
P57739	CLD2_HUMAN	CLDN2	sp|P57739|CLD2_HUMAN Claudin-2 OS=Homo sapiens OX=9606 GN=CLDN2 PE=1 SV=1	P57739	24.548	154810000	0	0	0	0	12744000	11188000	11591000	13590000	21471000	14814000	16088000	19714000	0	0	0	0	0	0	0	0	11288000	8040900	7802400	6474900
P57764	GSDMD_HUMAN	GSDMD	sp|P57764|GSDMD_HUMAN Gasdermin-D OS=Homo sapiens OX=9606 GN=GSDMD PE=1 SV=1	P57764	52.8	863220000	12890000	15387000	13871000	18219000	13519000	31076000	25987000	21606000	101300000	109650000	173490000	299420000	0	0	0	0	0	0	0	0	0	9879100	6775000	10158000
P57772	SELB_HUMAN	EEFSEC	sp|P57772|SELB_HUMAN Selenocysteine-specific elongation factor OS=Homo sapiens OX=9606 GN=EEFSEC PE=1 SV=4	P57772	65.304	704380000	19106000	34627000	47096000	28649000	103280000	54442000	50553000	97990000	47543000	46242000	76484000	98367000	0	0	0	0	0	0	0	0	0	0	0	0
P58546	MTPN_HUMAN	MTPN	sp|P58546|MTPN_HUMAN Myotrophin OS=Homo sapiens OX=9606 GN=MTPN PE=1 SV=2	P58546	12.895	3852800000	129890000	201500000	148040000	108670000	479130000	453790000	369420000	343660000	142350000	290690000	442430000	743230000	0	0	0	0	0	0	0	0	0	0	0	0
P58557	YBEY_HUMAN	YBEY	sp|P58557|YBEY_HUMAN Endoribonuclease YbeY OS=Homo sapiens OX=9606 GN=YBEY PE=1 SV=2	P58557	19.298	1266200000	149480000	140740000	130350000	19883000	113700000	65466000	75774000	118640000	175280000	68339000	99528000	109080000	0	0	0	0	0	0	0	0	0	0	0	0
P60033	CD81_HUMAN	CD81	sp|P60033|CD81_HUMAN CD81 antigen OS=Homo sapiens OX=9606 GN=CD81 PE=1 SV=1	P60033	25.809	1908100000	12220000	17438000	26179000	9498200	226200000	255590000	227960000	262470000	270980000	186460000	252700000	160390000	0	0	0	0	0	0	0	0	0	0	0	0
P60059	SC61G_HUMAN	SEC61G	sp|P60059|SC61G_HUMAN Protein transport protein Sec61 subunit gamma OS=Homo sapiens OX=9606 GN=SEC61G PE=1 SV=1	P60059	7.7412	4633300000	358790000	499870000	485660000	396410000	408080000	303940000	287050000	329170000	560050000	338250000	339090000	326900000	0	0	0	0	0	0	0	0	0	0	0	0
P60468	SC61B_HUMAN	SEC61B	sp|P60468|SC61B_HUMAN Protein transport protein Sec61 subunit beta OS=Homo sapiens OX=9606 GN=SEC61B PE=1 SV=2	P60468	9.9743	8628700000	777120000	817870000	506730000	749940000	967960000	604350000	475870000	687720000	692960000	662440000	809480000	876280000	0	0	0	0	0	0	0	0	0	0	0	0
P60510	PP4C_HUMAN	PPP4C	sp|P60510|PP4C_HUMAN Serine/threonine-protein phosphatase 4 catalytic subunit OS=Homo sapiens OX=9606 GN=PPP4C PE=1 SV=1	P60510	35.08	3004700000	295800000	332700000	223670000	344540000	214750000	223490000	164440000	243350000	214150000	200410000	209480000	337880000	0	0	0	0	0	0	0	0	0	0	0	0
P60520	GBRL2_HUMAN	GABARAPL2	sp|P60520|GBRL2_HUMAN Gamma-aminobutyric acid receptor-associated protein-like 2 OS=Homo sapiens OX=9606 GN=GABARAPL2 PE=1 SV=1	P60520	13.667	497310000	80742000	64176000	29046000	57731000	101210000	27694000	25478000	27293000	12126000	9345000	51491000	10981000	0	0	0	0	0	0	0	0	0	0	0	0
P60602	ROMO1_HUMAN	ROMO1	sp|P60602|ROMO1_HUMAN Reactive oxygen species modulator 1 OS=Homo sapiens OX=9606 GN=ROMO1 PE=1 SV=1	P60602	8.1828	1773000000	116600000	109440000	63003000	163140000	253360000	166080000	157390000	216630000	148320000	98997000	111460000	168580000	0	0	0	0	0	0	0	0	0	0	0	0
P60763	RAC3_HUMAN	RAC3	sp|P60763|RAC3_HUMAN Ras-related C3 botulinum toxin substrate 3 OS=Homo sapiens OX=9606 GN=RAC3 PE=1 SV=1	P60763	21.379	243030000	16806000	21533000	31575000	27198000	34278000	16104000	18642000	21191000	10841000	26980000	0	17882000	0	0	0	0	0	0	0	0	0	0	0	0
P60891	PRPS1_HUMAN	PRPS1	sp|P60891|PRPS1_HUMAN Ribose-phosphate pyrophosphokinase 1 OS=Homo sapiens OX=9606 GN=PRPS1 PE=1 SV=2	P60891	34.834	17321000000	833090000	943670000	1215500000	669260000	2358100000	1815700000	1323000000	1605300000	1027600000	1168600000	1406100000	1923400000	16134000	30502000	9221900	0	188220000	178030000	107180000	160500000	100000000	91842000	99246000	50566000
P60983	GMFB_HUMAN	GMFB	sp|P60983|GMFB_HUMAN Glia maturation factor beta OS=Homo sapiens OX=9606 GN=GMFB PE=1 SV=2	P60983	16.713	3607500000	263820000	262690000	275970000	206110000	292290000	352060000	257520000	335350000	323300000	257930000	427630000	352830000	0	0	0	0	0	0	0	0	0	0	0	0
P61018	RAB4B_HUMAN	RAB4B	sp|P61018|RAB4B_HUMAN Ras-related protein Rab-4B OS=Homo sapiens OX=9606 GN=RAB4B PE=1 SV=1	P61018	23.586	257410000	0	10282000	0	8121500	12868000	0	10453000	0	50156000	39121000	52172000	74234000	0	0	0	0	0	0	0	0	0	0	0	0
P61024	CKS1_HUMAN	CKS1B	sp|P61024|CKS1_HUMAN Cyclin-dependent kinases regulatory subunit 1 OS=Homo sapiens OX=9606 GN=CKS1B PE=1 SV=1	P61024	9.6601	421280000	5833900	8146100	6384200	6600400	70992000	81327000	75755000	72433000	32107000	12468000	24321000	24908000	0	0	0	0	0	0	0	0	0	0	0	0
P61086	UBE2K_HUMAN	UBE2K	sp|P61086|UBE2K_HUMAN Ubiquitin-conjugating enzyme E2 K OS=Homo sapiens OX=9606 GN=UBE2K PE=1 SV=3	P61086	22.406	2653900000	87365000	103800000	111800000	85791000	282960000	215620000	148390000	191500000	341780000	275570000	311210000	498140000	0	0	0	0	0	0	0	0	0	0	0	0
P61165	TM258_HUMAN	TMEM258	sp|P61165|TM258_HUMAN Transmembrane protein 258 OS=Homo sapiens OX=9606 GN=TMEM258 PE=1 SV=1	P61165	9.0788	867720000	97742000	79405000	96701000	75413000	83175000	79372000	60431000	64533000	57206000	45078000	63413000	65249000	0	0	0	0	0	0	0	0	0	0	0	0
P61201	CSN2_HUMAN	COPS2	sp|P61201|CSN2_HUMAN COP9 signalosome complex subunit 2 OS=Homo sapiens OX=9606 GN=COPS2 PE=1 SV=1	P61201	51.596	6030300000	445050000	573250000	520450000	360240000	587700000	552670000	466150000	475830000	474560000	419230000	572830000	582320000	0	0	0	0	0	0	0	0	0	0	0	0
P61224	RAP1B_HUMAN	RAP1B	sp|P61224|RAP1B_HUMAN Ras-related protein Rap-1b OS=Homo sapiens OX=9606 GN=RAP1B PE=1 SV=1;sp|A6NIZ1|RP1BL_HUMAN Ras-related protein Rap-1b-like protein OS=Homo sapiens OX=9606 PE=2 SV=1	P61224;A6NIZ1	20.825	51245000000	4482100000	4362000000	5219300000	4135000000	4826500000	4656900000	3870300000	4781600000	2981100000	3184300000	4206500000	4394900000	12811000	27194000	18809000	11817000	0	0	0	0	11563000	17438000	23961000	20841000
P61244	MAX_HUMAN	MAX	sp|P61244|MAX_HUMAN Protein max OS=Homo sapiens OX=9606 GN=MAX PE=1 SV=1	P61244	18.275	714120000	112760000	95040000	41133000	0	105110000	8601400	5034600	116570000	59260000	83785000	71805000	13065000	0	0	0	1967300	0	0	0	0	0	0	0	0
P61421	VA0D1_HUMAN	ATP6V0D1	sp|P61421|VA0D1_HUMAN V-type proton ATPase subunit d 1 OS=Homo sapiens OX=9606 GN=ATP6V0D1 PE=1 SV=1	P61421	40.329	8368800000	575280000	567450000	739060000	448830000	716950000	786860000	590740000	892630000	703820000	644860000	776010000	867590000	0	0	11927000	0	0	0	0	0	13072000	17246000	8762900	7698200
P61457	PHS_HUMAN	PCBD1	sp|P61457|PHS_HUMAN Pterin-4-alpha-carbinolamine dehydratase OS=Homo sapiens OX=9606 GN=PCBD1 PE=1 SV=2	P61457	11.999	10055000000	380730000	672060000	641570000	566550000	1064700000	1157900000	590440000	1189300000	685750000	759280000	894210000	1452900000	0	0	0	0	0	0	0	0	0	0	0	0
P61599	NAA20_HUMAN	NAA20	sp|P61599|NAA20_HUMAN N-alpha-acetyltransferase 20 OS=Homo sapiens OX=9606 GN=NAA20 PE=1 SV=1	P61599	20.368	271400000	24929000	28508000	21003000	13969000	22581000	0	12247000	0	25369000	35441000	26956000	60396000	0	0	0	0	0	0	0	0	0	0	0	0
P61803	DAD1_HUMAN	DAD1	sp|P61803|DAD1_HUMAN Dolichyl-diphosphooligosaccharide--protein glycosyltransferase subunit DAD1 OS=Homo sapiens OX=9606 GN=DAD1 PE=1 SV=3	P61803	12.497	8391300000	759670000	825670000	764000000	697000000	575300000	562920000	524300000	630150000	795640000	574410000	711050000	961160000	0	0	0	0	0	0	0	0	5864600	4121900	0	0
P61812	TGFB2_HUMAN	TGFB2	sp|P61812|TGFB2_HUMAN Transforming growth factor beta-2 proprotein OS=Homo sapiens OX=9606 GN=TGFB2 PE=1 SV=1	P61812	47.747	151760000	0	0	0	0	48237000	31399000	34842000	37281000	0	0	0	0	0	0	0	0	0	0	0	0	0	0	0	0
P61916	NPC2_HUMAN	NPC2	sp|P61916|NPC2_HUMAN NPC intracellular cholesterol transporter 2 OS=Homo sapiens OX=9606 GN=NPC2 PE=1 SV=1	P61916	16.57	6937700000	606820000	642180000	547520000	522950000	953800000	562260000	498430000	463770000	580790000	396380000	523530000	639220000	0	0	0	0	0	0	0	0	0	0	0	0
P61952	GBG11_HUMAN	GNG11	sp|P61952|GBG11_HUMAN Guanine nucleotide-binding protein G(I)/G(S)/G(O) subunit gamma-11 OS=Homo sapiens OX=9606 GN=GNG11 PE=1 SV=1	P61952	8.4807	452270000	0	23297000	26007000	0	80099000	42368000	47500000	44381000	29207000	48295000	65750000	45366000	0	0	0	0	0	0	0	0	0	0	0	0
P61960	UFM1_HUMAN	UFM1	sp|P61960|UFM1_HUMAN Ubiquitin-fold modifier 1 OS=Homo sapiens OX=9606 GN=UFM1 PE=1 SV=1	P61960	9.1175	1525900000	108170000	110430000	86422000	63280000	127430000	111620000	105610000	101640000	152460000	141760000	159490000	257600000	0	0	0	0	0	0	0	0	0	0	0	0
P62072	TIM10_HUMAN	TIMM10	sp|P62072|TIM10_HUMAN Mitochondrial import inner membrane translocase subunit Tim10 OS=Homo sapiens OX=9606 GN=TIMM10 PE=1 SV=1	P62072	10.333	4338100000	465920000	303410000	355120000	360250000	685900000	350220000	234570000	357140000	319670000	221500000	277280000	407140000	0	0	0	0	0	0	0	0	0	0	0	0
P62166	NCS1_HUMAN	NCS1	sp|P62166|NCS1_HUMAN Neuronal calcium sensor 1 OS=Homo sapiens OX=9606 GN=NCS1 PE=1 SV=2	P62166	21.878	291600000	8133400	0	30926000	27275000	31846000	29953000	15452000	43368000	24611000	17727000	39162000	23145000	0	0	0	0	0	0	0	0	0	0	0	0
P62256	UBE2H_HUMAN	UBE2H	sp|P62256|UBE2H_HUMAN Ubiquitin-conjugating enzyme E2 H OS=Homo sapiens OX=9606 GN=UBE2H PE=1 SV=1	P62256	20.655	766850000	32530000	17737000	60701000	22350000	102570000	79299000	56579000	20333000	77985000	68446000	108080000	120250000	0	0	0	0	0	0	0	0	0	0	0	0
P62273	RS29_HUMAN	RPS29	sp|P62273|RS29_HUMAN 40S ribosomal protein S29 OS=Homo sapiens OX=9606 GN=RPS29 PE=1 SV=2	P62273	6.6767	18582000000	1665400000	1627900000	1330400000	1128000000	2466900000	1362200000	1119700000	1416900000	1250600000	1294100000	1824000000	2096200000	0	0	0	0	0	0	0	0	0	0	0	0
P62312	LSM6_HUMAN	LSM6	sp|P62312|LSM6_HUMAN U6 snRNA-associated Sm-like protein LSm6 OS=Homo sapiens OX=9606 GN=LSM6 PE=1 SV=1	P62312	9.1275	2211600000	221540000	234150000	130460000	169270000	427150000	106970000	184790000	93139000	165920000	93181000	184320000	200720000	0	0	0	0	0	0	0	0	0	0	0	0
P62341	SELT_HUMAN	SELENOT	sp|P62341|SELT_HUMAN Thioredoxin reductase-like selenoprotein T OS=Homo sapiens OX=9606 GN=SELENOT PE=1 SV=2	P62341	22.324	382400000	20253000	33081000	50740000	31353000	30393000	43056000	0	45305000	35018000	27031000	31339000	34833000	0	0	0	0	0	0	0	0	0	0	0	0
P62487	RPB7_HUMAN	POLR2G	sp|P62487|RPB7_HUMAN DNA-directed RNA polymerase II subunit RPB7 OS=Homo sapiens OX=9606 GN=POLR2G PE=1 SV=1	P62487	19.294	1567400000	53521000	41890000	48182000	47327000	230140000	161890000	167090000	205040000	129800000	113980000	151260000	217320000	0	0	0	0	0	0	0	0	0	0	0	0
P62633	CNBP_HUMAN	CNBP	sp|P62633|CNBP_HUMAN CCHC-type zinc finger nucleic acid binding protein OS=Homo sapiens OX=9606 GN=CNBP PE=1 SV=1	P62633	19.463	8138500000	877680000	770790000	356500000	462280000	965190000	799420000	709860000	811980000	406760000	450940000	585700000	941400000	0	0	0	0	0	0	0	0	0	0	0	0
P62699	YPEL5_HUMAN	YPEL5	sp|P62699|YPEL5_HUMAN Protein yippee-like 5 OS=Homo sapiens OX=9606 GN=YPEL5 PE=1 SV=1	P62699	13.841	199290000	20745000	7392300	14815000	15246000	15260000	26313000	18738000	28600000	11479000	15039000	9081500	16581000	0	0	0	0	0	0	0	0	0	0	0	0
P62714	PP2AB_HUMAN	PPP2CB	sp|P62714|PP2AB_HUMAN Serine/threonine-protein phosphatase 2A catalytic subunit beta isoform OS=Homo sapiens OX=9606 GN=PPP2CB PE=1 SV=1	P62714	35.575	42486000	0	0	0	19867000	0	0	0	0	22619000	0	0	0	0	0	0	0	0	0	0	0	0	0	0	0
P62745	RHOB_HUMAN	RHOB	sp|P62745|RHOB_HUMAN Rho-related GTP-binding protein RhoB OS=Homo sapiens OX=9606 GN=RHOB PE=1 SV=1	P62745	22.123	391030000	29253000	33243000	37735000	24708000	45631000	32054000	32237000	38450000	44221000	42198000	15347000	15951000	0	0	0	0	0	0	0	0	0	0	0	0
P62834	RAP1A_HUMAN	RAP1A	sp|P62834|RAP1A_HUMAN Ras-related protein Rap-1A OS=Homo sapiens OX=9606 GN=RAP1A PE=1 SV=1	P62834	20.987	1216400000	179360000	43179000	159050000	127220000	150650000	33146000	99128000	134280000	108900000	78581000	102910000	0	0	0	0	0	0	0	0	0	0	0	0	0
P62851	RS25_HUMAN	RPS25	sp|P62851|RS25_HUMAN 40S ribosomal protein S25 OS=Homo sapiens OX=9606 GN=RPS25 PE=1 SV=1	P62851	13.742	43833000000	2587400000	4360500000	3452100000	2327600000	5161600000	4199900000	3371600000	4174000000	3236300000	2518500000	3584400000	4751100000	0	0	10261000	0	0	0	0	0	27689000	12997000	21166000	36414000
P62877	RBX1_HUMAN	RBX1	sp|P62877|RBX1_HUMAN E3 ubiquitin-protein ligase RBX1 OS=Homo sapiens OX=9606 GN=RBX1 PE=1 SV=1	P62877	12.274	1573400000	124300000	134850000	195280000	118270000	156620000	130070000	122410000	129930000	112170000	47174000	138440000	160200000	0	3640300	0	0	0	0	0	0	0	0	0	0
Q59GN2	R39L5_HUMAN	RPL39P5	sp|Q59GN2|R39L5_HUMAN Putative 60S ribosomal protein L39-like 5 OS=Homo sapiens OX=9606 GN=RPL39P5 PE=5 SV=2;sp|P62891|RL39_HUMAN 60S ribosomal protein L39 OS=Homo sapiens OX=9606 GN=RPL39 PE=1 SV=2	Q59GN2;P62891	6.3225	4257400000	482570000	623190000	695560000	598680000	81469000	46930000	55643000	47904000	333490000	261890000	474030000	556050000	0	0	0	0	0	0	0	0	0	0	0	0
P62942	FKB1A_HUMAN	FKBP1A	sp|P62942|FKB1A_HUMAN Peptidyl-prolyl cis-trans isomerase FKBP1A OS=Homo sapiens OX=9606 GN=FKBP1A PE=1 SV=2	P62942	11.951	16348000000	1060800000	1041000000	890240000	840930000	1753000000	1249500000	1080500000	1297300000	1578400000	1212500000	1963800000	2380000000	0	0	0	0	0	0	0	0	0	0	0	0
P62987	RL40_HUMAN	UBA52	sp|P62987|RL40_HUMAN Ubiquitin-60S ribosomal protein L40 OS=Homo sapiens OX=9606 GN=UBA52 PE=1 SV=2	P62987	14.728	4253700000	168460000	557830000	667720000	641430000	735100000	1140800000	342390000	0	0	0	0	0	0	0	0	0	0	0	0	0	0	0	0	0
P62993	GRB2_HUMAN	GRB2	sp|P62993|GRB2_HUMAN Growth factor receptor-bound protein 2 OS=Homo sapiens OX=9606 GN=GRB2 PE=1 SV=1	P62993	25.206	7657300000	378690000	543820000	506670000	377160000	931420000	661380000	531620000	632440000	463960000	496870000	775610000	1357600000	0	0	0	0	0	0	0	0	0	0	0	0
P63098	CANB1_HUMAN	PPP3R1	sp|P63098|CANB1_HUMAN Calcineurin subunit B type 1 OS=Homo sapiens OX=9606 GN=PPP3R1 PE=1 SV=2	P63098	19.3	1150600000	39818000	47945000	47664000	48925000	71570000	70096000	62332000	186500000	52742000	150870000	154190000	217970000	0	0	0	0	0	0	0	0	0	0	0	0
P63151	2ABA_HUMAN	PPP2R2A	sp|P63151|2ABA_HUMAN Serine/threonine-protein phosphatase 2A 55 kDa regulatory subunit B alpha isoform OS=Homo sapiens OX=9606 GN=PPP2R2A PE=1 SV=1	P63151	51.691	5321000000	246320000	275650000	329000000	200630000	758510000	542120000	533210000	451940000	184180000	377420000	639270000	687550000	0	0	0	0	0	0	0	0	23254000	19502000	31301000	21176000
P63218	GBG5_HUMAN	GNG5	sp|P63218|GBG5_HUMAN Guanine nucleotide-binding protein G(I)/G(S)/G(O) subunit gamma-5 OS=Homo sapiens OX=9606 GN=GNG5 PE=1 SV=3	P63218	7.3184	1891400000	178810000	149900000	161040000	121090000	123640000	122720000	122100000	130760000	279290000	199540000	165420000	137080000	0	0	0	0	0	0	0	0	0	0	0	0
P63220	RS21_HUMAN	RPS21	sp|P63220|RS21_HUMAN 40S ribosomal protein S21 OS=Homo sapiens OX=9606 GN=RPS21 PE=1 SV=1	P63220	9.1113	30904000000	2462500000	2677700000	2445400000	1902400000	3526800000	2365500000	2539400000	2743900000	2907700000	2225400000	2297700000	2764200000	0	0	0	0	0	0	0	0	10328000	11494000	10155000	13127000
P63272	SPT4H_HUMAN	SUPT4H1	sp|P63272|SPT4H_HUMAN Transcription elongation factor SPT4 OS=Homo sapiens OX=9606 GN=SUPT4H1 PE=1 SV=1	P63272	13.193	2733700000	462070000	350400000	283830000	294650000	293350000	163940000	77899000	172040000	141560000	91368000	185250000	211970000	0	0	5420200	0	0	0	0	0	0	0	0	0
P67775	PP2AA_HUMAN	PPP2CA	sp|P67775|PP2AA_HUMAN Serine/threonine-protein phosphatase 2A catalytic subunit alpha isoform OS=Homo sapiens OX=9606 GN=PPP2CA PE=1 SV=1	P67775	35.594	18160000000	844390000	952870000	1368300000	1219400000	2291200000	2672700000	1933900000	1878100000	784080000	950290000	1364300000	1777200000	0	0	0	5159400	0	32974000	19663000	30584000	6441000	8774500	11159000	8431500
P68133	ACTS_HUMAN	ACTA1	sp|P68133|ACTS_HUMAN Actin, alpha skeletal muscle OS=Homo sapiens OX=9606 GN=ACTA1 PE=1 SV=1;sp|P68032|ACTC_HUMAN Actin, alpha cardiac muscle 1 OS=Homo sapiens OX=9606 GN=ACTC1 PE=1 SV=1	P68133;P68032	42.051	234040000000	9388600000	9539600000	8552600000	9249700000	11575000000	10036000000	8124900000	9770900000	8279700000	8895000000	10978000000	12374000000	2413100000	3481600000	5165500000	319690000	21588000000	15181000000	16744000000	17274000000	7663400000	7881800000	11691000000	7876200000
P68036	UB2L3_HUMAN	UBE2L3	sp|P68036|UB2L3_HUMAN Ubiquitin-conjugating enzyme E2 L3 OS=Homo sapiens OX=9606 GN=UBE2L3 PE=1 SV=1;sp|A0A1B0GUS4|UB2L5_HUMAN Ubiquitin-conjugating enzyme E2 L5 OS=Homo sapiens OX=9606 GN=UBE2L5 PE=2 SV=1	P68036;A0A1B0GUS4	17.861	15691000000	1082500000	1103300000	1073800000	755530000	1470600000	1451300000	1296200000	1119600000	1299200000	1523600000	1365200000	2150400000	0	0	0	0	0	0	0	0	0	0	0	0
P68402	PA1B2_HUMAN	PAFAH1B2	sp|P68402|PA1B2_HUMAN Platelet-activating factor acetylhydrolase IB subunit alpha2 OS=Homo sapiens OX=9606 GN=PAFAH1B2 PE=1 SV=1	P68402	25.569	6333000000	323090000	314220000	295030000	150940000	545580000	957080000	604880000	447600000	278290000	415010000	970360000	1030900000	0	0	0	0	0	0	0	0	0	0	0	0
P69849	NOMO3_HUMAN	NOMO3	sp|P69849|NOMO3_HUMAN Nodal modulator 3 OS=Homo sapiens OX=9606 GN=NOMO3 PE=1 SV=2;sp|Q5JPE7|NOMO2_HUMAN Nodal modulator 2 OS=Homo sapiens OX=9606 GN=NOMO2 PE=1 SV=1	P69849;Q5JPE7	134.13	24643000000	2234600000	1970800000	2045000000	1792300000	2180400000	1764000000	1427300000	1924600000	2738400000	1980400000	2042600000	2542600000	0	0	0	0	0	0	0	0	0	0	0	0
P78330	SERB_HUMAN	PSPH	sp|P78330|SERB_HUMAN Phosphoserine phosphatase OS=Homo sapiens OX=9606 GN=PSPH PE=1 SV=2	P78330	25.007	7227800000	546870000	229110000	89613000	688980000	988740000	738160000	450080000	512160000	247200000	613910000	602350000	1520600000	0	0	0	0	0	0	0	0	0	0	0	0
P78332	RBM6_HUMAN	RBM6	sp|P78332|RBM6_HUMAN RNA-binding protein 6 OS=Homo sapiens OX=9606 GN=RBM6 PE=1 SV=5	P78332	128.64	1294100000	137140000	94836000	97262000	87153000	202950000	151470000	115990000	173590000	55711000	59037000	67868000	51078000	0	0	0	0	0	0	0	0	0	0	0	0
P78356	PI42B_HUMAN	PIP4K2B	sp|P78356|PI42B_HUMAN Phosphatidylinositol 5-phosphate 4-kinase type-2 beta OS=Homo sapiens OX=9606 GN=PIP4K2B PE=1 SV=1	P78356	47.377	927560000	69345000	78204000	88127000	36508000	133350000	48357000	72591000	49476000	93146000	60942000	85667000	111850000	0	0	0	0	0	0	0	0	0	0	0	0
P78362	SRPK2_HUMAN	SRPK2	sp|P78362|SRPK2_HUMAN SRSF protein kinase 2 OS=Homo sapiens OX=9606 GN=SRPK2 PE=1 SV=3	P78362	77.526	224780000	13111000	11890000	14141000	25054000	33440000	24066000	20155000	17364000	14693000	25592000	10298000	14976000	0	0	0	0	0	0	0	0	0	0	0	0
P78382	S35A1_HUMAN	SLC35A1	sp|P78382|S35A1_HUMAN CMP-sialic acid transporter OS=Homo sapiens OX=9606 GN=SLC35A1 PE=1 SV=1	P78382	36.778	119390000	6759500	22282000	9291200	11067000	9792800	6164300	0	6464100	10331000	10310000	7581700	19350000	0	0	0	0	0	0	0	0	0	0	0	0
P78417	GSTO1_HUMAN	GSTO1	sp|P78417|GSTO1_HUMAN Glutathione S-transferase omega-1 OS=Homo sapiens OX=9606 GN=GSTO1 PE=1 SV=2	P78417	27.566	21058000000	909140000	1515800000	1084400000	805130000	2407400000	1352700000	1246000000	1542900000	1644300000	1979400000	2544600000	4026100000	0	0	0	0	0	0	0	0	0	0	0	0
P78552	I13R1_HUMAN	IL13RA1	sp|P78552|I13R1_HUMAN Interleukin-13 receptor subunit alpha-1 OS=Homo sapiens OX=9606 GN=IL13RA1 PE=1 SV=1	P78552	48.759	38476000	0	0	0	0	0	0	0	0	8688600	7818400	0	0	0	0	0	0	0	0	0	0	5043400	4369200	6602800	5953300
P80217	IN35_HUMAN	IFI35	sp|P80217|IN35_HUMAN Interferon-induced 35 kDa protein OS=Homo sapiens OX=9606 GN=IFI35 PE=1 SV=5	P80217	31.546	4411900000	10394000	13519000	10316000	9611200	50357000	143220000	115940000	135790000	815160000	801080000	965860000	1323300000	0	0	0	0	0	0	0	0	5342400	5917100	6121500	0
P80297	MT1X_HUMAN	MT1X	sp|P80297|MT1X_HUMAN Metallothionein-1X OS=Homo sapiens OX=9606 GN=MT1X PE=1 SV=1	P80297	6.0683	36468000	0	0	0	0	0	0	0	0	0	10748000	10065000	15656000	0	0	0	0	0	0	0	0	0	0	0	0
P80303	NUCB2_HUMAN	NUCB2	sp|P80303|NUCB2_HUMAN Nucleobindin-2 OS=Homo sapiens OX=9606 GN=NUCB2 PE=1 SV=3	P80303	50.222	9432200000	891300000	817340000	857090000	826770000	766930000	698760000	615070000	486840000	723290000	714730000	1171700000	862380000	0	0	0	0	0	0	0	0	0	0	0	0
P82909	RT36_HUMAN	MRPS36	sp|P82909|RT36_HUMAN 28S ribosomal protein S36, mitochondrial OS=Homo sapiens OX=9606 GN=MRPS36 PE=1 SV=2	P82909	11.466	9305900000	941380000	1009600000	685400000	693300000	1086000000	767670000	592260000	681410000	775720000	510390000	753710000	809120000	0	0	0	0	0	0	0	0	0	0	0	0
P82914	RT15_HUMAN	MRPS15	sp|P82914|RT15_HUMAN 28S ribosomal protein S15, mitochondrial OS=Homo sapiens OX=9606 GN=MRPS15 PE=1 SV=1	P82914	29.842	3790500000	323650000	358770000	352970000	314530000	417330000	309840000	238950000	273810000	299900000	196500000	288920000	415310000	0	0	0	0	0	0	0	0	0	0	0	0
P82921	RT21_HUMAN	MRPS21	sp|P82921|RT21_HUMAN 28S ribosomal protein S21, mitochondrial OS=Homo sapiens OX=9606 GN=MRPS21 PE=1 SV=3	P82921	10.688	2546900000	202870000	249620000	201770000	239640000	259620000	238740000	138010000	200410000	188950000	157640000	271790000	197790000	0	0	0	0	0	0	0	0	0	0	0	0
P82930	RT34_HUMAN	MRPS34	sp|P82930|RT34_HUMAN 28S ribosomal protein S34, mitochondrial OS=Homo sapiens OX=9606 GN=MRPS34 PE=1 SV=2	P82930	25.65	10734000000	1077400000	1093200000	1080400000	937030000	1279000000	906730000	729360000	939690000	625670000	596780000	713390000	755000000	0	0	0	0	0	0	0	0	0	0	0	0
P82970	HMGN5_HUMAN	HMGN5	sp|P82970|HMGN5_HUMAN High mobility group nucleosome-binding domain-containing protein 5 OS=Homo sapiens OX=9606 GN=HMGN5 PE=1 SV=1	P82970	31.524	521950000	37835000	54954000	52055000	49453000	59044000	37209000	24272000	36959000	33611000	33670000	45912000	56980000	0	0	0	0	0	0	0	0	0	0	0	0
P82979	SARNP_HUMAN	SARNP	sp|P82979|SARNP_HUMAN SAP domain-containing ribonucleoprotein OS=Homo sapiens OX=9606 GN=SARNP PE=1 SV=3	P82979	23.671	12319000000	1257800000	1257500000	847430000	1226900000	1449400000	936260000	863290000	1185100000	698360000	614350000	828640000	1153700000	0	0	0	0	0	0	0	0	0	0	0	0
P83111	LACTB_HUMAN	LACTB	sp|P83111|LACTB_HUMAN Serine beta-lactamase-like protein LACTB, mitochondrial OS=Homo sapiens OX=9606 GN=LACTB PE=1 SV=2	P83111	60.693	21368000000	1331700000	1139500000	1384200000	1449000000	2247400000	1962100000	1613100000	2149600000	1890000000	1685700000	2241000000	2274900000	0	0	0	0	0	0	0	0	0	0	0	0
P83436	COG7_HUMAN	COG7	sp|P83436|COG7_HUMAN Conserved oligomeric Golgi complex subunit 7 OS=Homo sapiens OX=9606 GN=COG7 PE=1 SV=1	P83436	86.343	664780000	29219000	35563000	10157000	23856000	80856000	106430000	60055000	97612000	26907000	37935000	54913000	85703000	0	0	0	0	0	0	0	0	0	0	0	15582000
P83876	TXN4A_HUMAN	TXNL4A	sp|P83876|TXN4A_HUMAN Thioredoxin-like protein 4A OS=Homo sapiens OX=9606 GN=TXNL4A PE=1 SV=1	P83876	16.786	704340000	26329000	36430000	34513000	45942000	114520000	70948000	89041000	84588000	58029000	39692000	54607000	49699000	0	0	0	0	0	0	0	0	0	0	0	0
P83916	CBX1_HUMAN	CBX1	sp|P83916|CBX1_HUMAN Chromobox protein homolog 1 OS=Homo sapiens OX=9606 GN=CBX1 PE=1 SV=1	P83916	21.418	2214400000	242340000	190410000	175430000	210360000	269580000	188330000	176100000	222950000	75956000	121810000	206620000	134490000	0	0	0	0	0	0	0	0	0	0	0	0
P84022	SMAD3_HUMAN	SMAD3	sp|P84022|SMAD3_HUMAN Mothers against decapentaplegic homolog 3 OS=Homo sapiens OX=9606 GN=SMAD3 PE=1 SV=1	P84022	48.08	5728800000	343360000	431870000	350010000	324960000	692500000	525370000	403480000	534790000	429250000	370350000	481390000	728860000	0	0	0	0	48290000	0	26751000	37566000	0	0	0	0
P84157	MXRA7_HUMAN	MXRA7	sp|P84157|MXRA7_HUMAN Matrix-remodeling-associated protein 7 OS=Homo sapiens OX=9606 GN=MXRA7 PE=1 SV=1	P84157	21.466	162700000	9737000	6591900	8438400	10973000	0	0	81160000	0	10894000	7026400	11584000	16290000	0	0	0	0	0	0	0	0	0	0	0	0
P98155	VLDLR_HUMAN	VLDLR	sp|P98155|VLDLR_HUMAN Very low-density lipoprotein receptor OS=Homo sapiens OX=9606 GN=VLDLR PE=1 SV=1	P98155	96.098	330590000	0	0	89871000	162970000	0	0	0	0	33218000	18551000	13496000	12483000	0	0	0	0	0	0	0	0	0	0	0	0
P98175	RBM10_HUMAN	RBM10	sp|P98175|RBM10_HUMAN RNA-binding protein 10 OS=Homo sapiens OX=9606 GN=RBM10 PE=1 SV=3	P98175	103.53	9336200000	762070000	765200000	841000000	683480000	968380000	847400000	787650000	960760000	712090000	579870000	613890000	623140000	0	92749000	0	0	0	0	98541000	0	0	0	0	0
P98179	RBM3_HUMAN	RBM3	sp|P98179|RBM3_HUMAN RNA-binding protein 3 OS=Homo sapiens OX=9606 GN=RBM3 PE=1 SV=1	P98179	17.17	34691000000	3472900000	3119700000	2991100000	2184500000	4440700000	3430200000	2689600000	4574000000	980830000	1519500000	2317100000	2971000000	0	0	0	0	0	0	0	0	0	0	0	0
P99999	CYC_HUMAN	CYCS	sp|P99999|CYC_HUMAN Cytochrome c OS=Homo sapiens OX=9606 GN=CYCS PE=1 SV=2	P99999	11.749	85163000000	9066600000	9252900000	9605000000	6914500000	8350700000	6660200000	5943600000	5750800000	4975400000	3924900000	7324800000	7393700000	0	0	0	0	0	0	0	0	0	0	0	0
Q00059	TFAM_HUMAN	TFAM	sp|Q00059|TFAM_HUMAN Transcription factor A, mitochondrial OS=Homo sapiens OX=9606 GN=TFAM PE=1 SV=1	Q00059	29.096	15263000000	1728200000	1733400000	1117900000	1300700000	1951900000	1146600000	854750000	1160200000	1042600000	798690000	1182500000	1246100000	0	0	0	0	0	0	0	0	0	0	0	0
Q00169	PIPNA_HUMAN	PITPNA	sp|Q00169|PIPNA_HUMAN Phosphatidylinositol transfer protein alpha isoform OS=Homo sapiens OX=9606 GN=PITPNA PE=1 SV=2	Q00169	31.806	1444600000	29242000	73546000	46523000	27714000	212280000	119110000	101150000	114050000	130380000	75917000	198250000	316460000	0	0	0	0	0	0	0	0	0	0	0	0
Q00403	TF2B_HUMAN	GTF2B	sp|Q00403|TF2B_HUMAN Transcription initiation factor IIB OS=Homo sapiens OX=9606 GN=GTF2B PE=1 SV=1	Q00403	34.833	1249800000	60193000	108660000	50101000	66780000	101660000	73391000	41003000	92214000	155960000	138560000	145150000	216160000	0	0	0	0	0	0	0	0	0	0	0	0
Q00534	CDK6_HUMAN	CDK6	sp|Q00534|CDK6_HUMAN Cyclin-dependent kinase 6 OS=Homo sapiens OX=9606 GN=CDK6 PE=1 SV=1	Q00534	36.938	261530000	0	0	0	0	90284000	40980000	25923000	43981000	9799600	9792400	18029000	16680000	0	6060600	0	0	0	0	0	0	0	0	0	0
Q00535	CDK5_HUMAN	CDK5	sp|Q00535|CDK5_HUMAN Cyclin-dependent-like kinase 5 OS=Homo sapiens OX=9606 GN=CDK5 PE=1 SV=3	Q00535	33.304	583710000	11315000	8090500	10187000	4084000	71990000	42020000	53097000	64870000	76827000	60342000	70739000	96039000	0	0	0	0	0	0	0	0	0	0	14110000	0
Q00613	HSF1_HUMAN	HSF1	sp|Q00613|HSF1_HUMAN Heat shock factor protein 1 OS=Homo sapiens OX=9606 GN=HSF1 PE=1 SV=1	Q00613	57.26	1105300000	126780000	141590000	168050000	172580000	62061000	49278000	48674000	53314000	40731000	39546000	52662000	150070000	0	0	0	0	0	0	0	0	0	0	0	0
Q00653	NFKB2_HUMAN	NFKB2	sp|Q00653|NFKB2_HUMAN Nuclear factor NF-kappa-B p100 subunit OS=Homo sapiens OX=9606 GN=NFKB2 PE=1 SV=4	Q00653	96.748	2799900000	69327000	85960000	101450000	76881000	293680000	187870000	171030000	209990000	345730000	292490000	382730000	547120000	0	0	0	0	0	0	0	0	8076000	7004400	6482300	14076000
Q00688	FKBP3_HUMAN	FKBP3	sp|Q00688|FKBP3_HUMAN Peptidyl-prolyl cis-trans isomerase FKBP3 OS=Homo sapiens OX=9606 GN=FKBP3 PE=1 SV=1	Q00688	25.177	22685000000	1822200000	2189500000	1448200000	1577400000	2555200000	1937500000	1771600000	2147700000	1400600000	1406000000	1668000000	2760700000	0	0	0	0	0	0	0	0	0	0	0	0
Q00796	DHSO_HUMAN	SORD	sp|Q00796|DHSO_HUMAN Sorbitol dehydrogenase OS=Homo sapiens OX=9606 GN=SORD PE=1 SV=4	Q00796	38.324	5036100000	313030000	303760000	299120000	206820000	588490000	457100000	330800000	465950000	432960000	429020000	507170000	686930000	0	0	0	0	0	0	0	0	5044700	9925900	0	0
Q00978	IRF9_HUMAN	IRF9	sp|Q00978|IRF9_HUMAN Interferon regulatory factor 9 OS=Homo sapiens OX=9606 GN=IRF9 PE=1 SV=1	Q00978	43.696	318650000	0	0	0	0	0	0	0	0	55455000	63805000	85336000	114060000	0	0	0	0	0	0	0	0	0	0	0	0
Q01085	TIAR_HUMAN	TIAL1	sp|Q01085|TIAR_HUMAN Nucleolysin TIAR OS=Homo sapiens OX=9606 GN=TIAL1 PE=1 SV=1	Q01085	41.59	10970000000	1050900000	1208700000	1041600000	1277900000	1298800000	855480000	669990000	670850000	701680000	771470000	564550000	858530000	0	0	0	0	0	0	0	0	0	0	0	0
Q01105	SET_HUMAN	SET	sp|Q01105|SET_HUMAN Protein SET OS=Homo sapiens OX=9606 GN=SET PE=1 SV=3;sp|P0DME0|SETLP_HUMAN Protein SETSIP OS=Homo sapiens OX=9606 GN=SETSIP PE=1 SV=1	Q01105;P0DME0	33.488	69450000000	7360800000	8329200000	6114100000	5830800000	6968900000	5569600000	4371000000	5231700000	3742600000	4187600000	4979000000	6677500000	0	0	0	0	0	0	0	0	30583000	20076000	12346000	24430000
Q01167	FOXK2_HUMAN	FOXK2	sp|Q01167|FOXK2_HUMAN Forkhead box protein K2 OS=Homo sapiens OX=9606 GN=FOXK2 PE=1 SV=3	Q01167	69.061	664680000	69674000	73566000	63808000	62143000	37246000	56028000	15861000	12286000	52082000	26945000	44666000	143440000	4012000	0	0	0	0	0	0	0	2917900	0	0	0
Q01201	RELB_HUMAN	RELB	sp|Q01201|RELB_HUMAN Transcription factor RelB OS=Homo sapiens OX=9606 GN=RELB PE=1 SV=2	Q01201	62.134	64558000	0	0	0	0	13454000	6178800	0	10016000	6068100	7668100	10617000	10556000	0	0	0	0	0	0	0	0	0	0	0	0
Q01415	GALK2_HUMAN	GALK2	sp|Q01415|GALK2_HUMAN N-acetylgalactosamine kinase OS=Homo sapiens OX=9606 GN=GALK2 PE=1 SV=1	Q01415	50.378	25950000	0	0	0	0	0	0	0	0	9320900	4232500	8247200	4149200	0	0	0	0	0	0	0	0	0	0	0	0
Q01433	AMPD2_HUMAN	AMPD2	sp|Q01433|AMPD2_HUMAN AMP deaminase 2 OS=Homo sapiens OX=9606 GN=AMPD2 PE=1 SV=2	Q01433	100.69	211630000	0	0	0	0	32152000	18625000	36623000	51996000	19475000	0	29208000	0	0	0	0	0	0	0	0	0	0	5927400	7176200	10447000
Q01581	HMCS1_HUMAN	HMGCS1	sp|Q01581|HMCS1_HUMAN Hydroxymethylglutaryl-CoA synthase, cytoplasmic OS=Homo sapiens OX=9606 GN=HMGCS1 PE=1 SV=2	Q01581	57.293	2580400000	68434000	52263000	63049000	28312000	257530000	179540000	164160000	182730000	271120000	344890000	424640000	543780000	0	0	0	0	0	0	0	0	0	0	0	0
Q01628	IFM3_HUMAN	IFITM3	sp|Q01628|IFM3_HUMAN Interferon-induced transmembrane protein 3 OS=Homo sapiens OX=9606 GN=IFITM3 PE=1 SV=2	Q01628	14.632	248980000	0	0	0	0	0	0	0	0	35825000	27956000	27726000	103340000	0	0	0	0	0	0	0	0	6398600	12256000	14334000	21146000
Q01831	XPC_HUMAN	XPC	sp|Q01831|XPC_HUMAN DNA repair protein complementing XP-C cells OS=Homo sapiens OX=9606 GN=XPC PE=1 SV=4	Q01831	105.95	1809900000	198020000	260570000	163170000	107020000	248590000	146610000	97206000	169790000	76359000	88320000	139430000	114850000	0	0	0	0	0	0	0	0	0	0	0	0
Q01970	PLCB3_HUMAN	PLCB3	sp|Q01970|PLCB3_HUMAN 1-phosphatidylinositol 4,5-bisphosphate phosphodiesterase beta-3 OS=Homo sapiens OX=9606 GN=PLCB3 PE=1 SV=2	Q01970	138.8	1088000000	43529000	49391000	52445000	52520000	102430000	79567000	78117000	82835000	137170000	117600000	117170000	150480000	0	0	0	0	0	0	0	0	4603900	6797400	5072500	8285100
Q02127	PYRD_HUMAN	DHODH	sp|Q02127|PYRD_HUMAN Dihydroorotate dehydrogenase (quinone), mitochondrial OS=Homo sapiens OX=9606 GN=DHODH PE=1 SV=3	Q02127	42.867	4450400000	385650000	447210000	521020000	421960000	361560000	297040000	203510000	260660000	371120000	294170000	434370000	452130000	0	0	0	0	0	0	0	0	0	0	0	0
Q02218	ODO1_HUMAN	OGDH	sp|Q02218|ODO1_HUMAN 2-oxoglutarate dehydrogenase, mitochondrial OS=Homo sapiens OX=9606 GN=OGDH PE=1 SV=3	Q02218	115.93	57393000000	5468300000	5193600000	5232300000	4608600000	4860500000	3951500000	3640800000	4117500000	5689300000	3915300000	4902200000	5812600000	0	0	0	0	0	0	0	0	0	0	0	0
Q02252	MMSA_HUMAN	ALDH6A1	sp|Q02252|MMSA_HUMAN Methylmalonate-semialdehyde dehydrogenase [acylating], mitochondrial OS=Homo sapiens OX=9606 GN=ALDH6A1 PE=1 SV=2	Q02252	57.839	3376600000	271910000	282510000	308700000	350410000	310640000	199350000	260130000	266290000	198120000	251080000	340950000	336510000	0	0	0	0	0	0	0	0	0	0	0	0
Q02388	CO7A1_HUMAN	COL7A1	sp|Q02388|CO7A1_HUMAN Collagen alpha-1(VII) chain OS=Homo sapiens OX=9606 GN=COL7A1 PE=1 SV=2	Q02388	295.22	305380000	0	0	0	0	21088000	16899000	0	12834000	81885000	61694000	40853000	70125000	0	0	0	0	0	0	0	0	0	0	0	0
Q02447	SP3_HUMAN	SP3	sp|Q02447|SP3_HUMAN Transcription factor Sp3 OS=Homo sapiens OX=9606 GN=SP3 PE=1 SV=3	Q02447	81.924	981980000	82170000	82786000	64794000	55710000	72334000	81923000	90372000	70140000	94226000	52626000	106820000	128080000	0	0	0	0	0	0	0	0	0	0	0	0
Q02790	FKBP4_HUMAN	FKBP4	sp|Q02790|FKBP4_HUMAN Peptidyl-prolyl cis-trans isomerase FKBP4 OS=Homo sapiens OX=9606 GN=FKBP4 PE=1 SV=3	Q02790	51.804	58566000000	3815800000	4926000000	4563500000	4025600000	7383900000	5755400000	4371400000	5419900000	3441400000	3929500000	4964200000	5969200000	0	0	0	0	0	0	0	0	0	0	0	0
Q02818	NUCB1_HUMAN	NUCB1	sp|Q02818|NUCB1_HUMAN Nucleobindin-1 OS=Homo sapiens OX=9606 GN=NUCB1 PE=1 SV=4	Q02818	53.879	25570000000	1629100000	1441800000	1200500000	1074200000	3282700000	2650900000	1948300000	2107200000	2211600000	2127800000	2668200000	3101000000	0	0	0	0	0	0	0	0	9472400	39866000	32380000	44594000
Q02880	TOP2B_HUMAN	TOP2B	sp|Q02880|TOP2B_HUMAN DNA topoisomerase 2-beta OS=Homo sapiens OX=9606 GN=TOP2B PE=1 SV=3	Q02880	183.26	252150000	23199000	18696000	22252000	42320000	43786000	6460400	11365000	15535000	12104000	5447600	14910000	0	0	0	0	0	0	0	15377000	0	3472100	14272000	0	2955100
Q03013	GSTM4_HUMAN	GSTM4	sp|Q03013|GSTM4_HUMAN Glutathione S-transferase Mu 4 OS=Homo sapiens OX=9606 GN=GSTM4 PE=1 SV=3;sp|P46439|GSTM5_HUMAN Glutathione S-transferase Mu 5 OS=Homo sapiens OX=9606 GN=GSTM5 PE=1 SV=3;sp|P09488|GSTM1_HUMAN Glutathione S-transferase Mu 1 OS=Homo sap	Q03013;P46439;P09488	25.561	95951000	0	0	0	0	13859000	0	12151000	14670000	13782000	10651000	12974000	17864000	0	0	0	0	0	0	0	0	0	0	0	0
Q03060	CREM_HUMAN	CREM	sp|Q03060|CREM_HUMAN cAMP-responsive element modulator OS=Homo sapiens OX=9606 GN=CREM PE=1 SV=6	Q03060	37.005	223530000	0	0	0	0	0	0	0	0	69079000	46861000	45702000	61883000	0	0	0	0	0	0	0	0	0	0	0	0
Q03111	ENL_HUMAN	MLLT1	sp|Q03111|ENL_HUMAN Protein ENL OS=Homo sapiens OX=9606 GN=MLLT1 PE=1 SV=2	Q03111	62.055	284800000	0	0	0	0	66559000	10154000	8350800	31548000	31171000	0	49828000	87187000	0	0	0	0	0	0	0	0	0	0	0	0
Q03252	LMNB2_HUMAN	LMNB2	sp|Q03252|LMNB2_HUMAN Lamin-B2 OS=Homo sapiens OX=9606 GN=LMNB2 PE=1 SV=4	Q03252	69.948	5493400000	461060000	363600000	477450000	428190000	964420000	555510000	439490000	679630000	268240000	248220000	315240000	292410000	0	0	0	0	0	0	0	0	0	0	0	0
Q03405	UPAR_HUMAN	PLAUR	sp|Q03405|UPAR_HUMAN Urokinase plasminogen activator surface receptor OS=Homo sapiens OX=9606 GN=PLAUR PE=1 SV=1	Q03405	36.978	4779000000	145120000	144980000	161010000	115490000	240900000	221320000	247860000	206600000	785540000	712740000	721780000	1075600000	0	0	0	0	0	0	0	0	0	0	0	0
Q03426	KIME_HUMAN	MVK	sp|Q03426|KIME_HUMAN Mevalonate kinase OS=Homo sapiens OX=9606 GN=MVK PE=1 SV=1	Q03426	42.45	332160000	0	0	0	0	61325000	34554000	23245000	33842000	25151000	48686000	33818000	71544000	0	0	0	0	0	0	0	0	0	0	0	0
Q03518	TAP1_HUMAN	TAP1	sp|Q03518|TAP1_HUMAN Antigen peptide transporter 1 OS=Homo sapiens OX=9606 GN=TAP1 PE=1 SV=2	Q03518	87.217	13327000000	179480000	199510000	188300000	157960000	177480000	187840000	179590000	209250000	2192300000	2324200000	3345700000	3150100000	0	0	0	0	0	0	0	0	146090000	165330000	327990000	196080000
Q04724	TLE1_HUMAN	TLE1	sp|Q04724|TLE1_HUMAN Transducin-like enhancer protein 1 OS=Homo sapiens OX=9606 GN=TLE1 PE=1 SV=2;sp|Q04727|TLE4_HUMAN Transducin-like enhancer protein 4 OS=Homo sapiens OX=9606 GN=TLE4 PE=1 SV=3	Q04724;Q04727	83.2	362940000	29721000	41230000	8273000	27151000	45176000	45336000	5348700	34362000	37029000	6690700	52577000	30041000	0	0	0	0	0	0	0	0	0	0	0	0
Q04726	TLE3_HUMAN	TLE3	sp|Q04726|TLE3_HUMAN Transducin-like enhancer protein 3 OS=Homo sapiens OX=9606 GN=TLE3 PE=1 SV=2	Q04726	83.416	1123400000	66871000	100350000	84784000	81564000	126610000	96446000	85994000	106880000	89493000	47552000	78175000	158730000	0	0	0	0	0	0	0	0	0	0	0	0
Q04760	LGUL_HUMAN	GLO1	sp|Q04760|LGUL_HUMAN Lactoylglutathione lyase OS=Homo sapiens OX=9606 GN=GLO1 PE=1 SV=4	Q04760	20.777	4080700000	137250000	155940000	135760000	109140000	609960000	389030000	347130000	281600000	408310000	305160000	640910000	560480000	0	0	0	0	0	0	0	0	0	0	0	0
Q04771	ACVR1_HUMAN	ACVR1	sp|Q04771|ACVR1_HUMAN Activin receptor type-1 OS=Homo sapiens OX=9606 GN=ACVR1 PE=1 SV=1	Q04771	57.152	617640000	0	0	0	0	231790000	193020000	8527200	184310000	0	0	0	0	0	0	0	0	0	0	0	0	0	0	0	0
Q04828	AK1C1_HUMAN	AKR1C1	sp|Q04828|AK1C1_HUMAN Aldo-keto reductase family 1 member C1 OS=Homo sapiens OX=9606 GN=AKR1C1 PE=1 SV=1	Q04828	36.788	165150000000	8995800000	10900000000	10981000000	7906600000	19732000000	16950000000	13534000000	12060000000	8945600000	12257000000	19324000000	22894000000	0	65067000	34000000	22467000	31862000	0	61238000	83534000	49491000	106430000	92148000	125510000
Q04941	PLP2_HUMAN	PLP2	sp|Q04941|PLP2_HUMAN Proteolipid protein 2 OS=Homo sapiens OX=9606 GN=PLP2 PE=1 SV=1	Q04941	16.691	6424200000	690510000	479750000	463640000	451330000	906700000	493410000	432180000	536360000	516930000	447060000	482300000	491150000	0	8108900	0	0	0	0	0	0	0	0	8513300	16239000
Q05048	CSTF1_HUMAN	CSTF1	sp|Q05048|CSTF1_HUMAN Cleavage stimulation factor subunit 1 OS=Homo sapiens OX=9606 GN=CSTF1 PE=1 SV=1	Q05048	48.357	10287000000	1022900000	983300000	1006700000	857040000	1037600000	742100000	705790000	786310000	808860000	674600000	746890000	914510000	0	0	0	0	0	0	0	0	0	0	0	0
Q05086	UBE3A_HUMAN	UBE3A	sp|Q05086|UBE3A_HUMAN Ubiquitin-protein ligase E3A OS=Homo sapiens OX=9606 GN=UBE3A PE=1 SV=4	Q05086	100.69	745760000	49705000	30061000	42082000	41519000	104590000	56969000	46306000	72382000	77311000	61935000	74074000	88825000	0	0	0	0	0	0	0	0	0	0	0	0
Q05639	EF1A2_HUMAN	EEF1A2	sp|Q05639|EF1A2_HUMAN Elongation factor 1-alpha 2 OS=Homo sapiens OX=9606 GN=EEF1A2 PE=1 SV=1	Q05639	50.47	23755000000	1351300000	1731900000	1215900000	1019600000	2177700000	3039900000	2021900000	2107000000	1384400000	1751500000	2333900000	3619600000	0	0	0	0	0	0	0	0	0	0	0	0
Q05655	KPCD_HUMAN	PRKCD	sp|Q05655|KPCD_HUMAN Protein kinase C delta type OS=Homo sapiens OX=9606 GN=PRKCD PE=1 SV=2	Q05655	77.504	62811000	0	0	0	0	7519400	6297900	6114900	5881200	7011500	6265400	8995600	14726000	0	0	0	0	0	0	0	0	0	0	0	0
Q05932	FOLC_HUMAN	FPGS	sp|Q05932|FOLC_HUMAN Folylpolyglutamate synthase, mitochondrial OS=Homo sapiens OX=9606 GN=FPGS PE=1 SV=3	Q05932	64.608	162170000	0	0	0	0	26352000	38563000	14252000	33184000	0	0	22579000	27243000	0	0	0	0	0	0	0	0	0	0	0	0
Q05D32	CTSL2_HUMAN	CTDSPL2	sp|Q05D32|CTSL2_HUMAN CTD small phosphatase-like protein 2 OS=Homo sapiens OX=9606 GN=CTDSPL2 PE=1 SV=2	Q05D32	52.998	104590000	0	0	0	0	13333000	23573000	16997000	9593400	9234300	13517000	0	18346000	0	0	0	0	0	0	0	0	0	0	0	0
Q06124	PTN11_HUMAN	PTPN11	sp|Q06124|PTN11_HUMAN Tyrosine-protein phosphatase non-receptor type 11 OS=Homo sapiens OX=9606 GN=PTPN11 PE=1 SV=3	Q06124	68.01	2085300000	72736000	100110000	71842000	99431000	395810000	272380000	203190000	169380000	137680000	148210000	195870000	218640000	0	0	0	0	0	0	0	0	0	0	0	0
Q06203	PUR1_HUMAN	PPAT	sp|Q06203|PUR1_HUMAN Amidophosphoribosyltransferase OS=Homo sapiens OX=9606 GN=PPAT PE=1 SV=1	Q06203	57.398	570690000	22554000	24407000	45650000	25074000	48533000	60916000	43351000	60711000	31072000	37564000	50808000	120040000	0	0	0	0	0	0	0	0	0	0	0	0
Q06323	PSME1_HUMAN	PSME1	sp|Q06323|PSME1_HUMAN Proteasome activator complex subunit 1 OS=Homo sapiens OX=9606 GN=PSME1 PE=1 SV=1	Q06323	28.723	33659000000	1444800000	1889700000	2021700000	1513100000	3048200000	2851900000	2169900000	2601400000	2706500000	3006300000	4514500000	5879300000	0	0	0	0	0	0	0	0	6387600	5569500	0	0
Q06546	GABPA_HUMAN	GABPA	sp|Q06546|GABPA_HUMAN GA-binding protein alpha chain OS=Homo sapiens OX=9606 GN=GABPA PE=1 SV=1	Q06546	51.295	668480000	104920000	127980000	93610000	80551000	21555000	39162000	31995000	29812000	36700000	21452000	30730000	50012000	0	0	0	0	0	0	0	0	0	0	0	0
Q06547	GABP1_HUMAN	GABPB1	sp|Q06547|GABP1_HUMAN GA-binding protein subunit beta-1 OS=Homo sapiens OX=9606 GN=GABPB1 PE=1 SV=2	Q06547	42.482	199350000	27629000	0	0	56643000	17593000	26119000	34998000	5380000	0	7356100	0	23637000	0	0	0	0	0	0	0	0	0	0	0	0
Q07352	TISB_HUMAN	ZFP36L1	sp|Q07352|TISB_HUMAN mRNA decay activator protein ZFP36L1 OS=Homo sapiens OX=9606 GN=ZFP36L1 PE=1 SV=1;sp|P47974|TISD_HUMAN mRNA decay activator protein ZFP36L2 OS=Homo sapiens OX=9606 GN=ZFP36L2 PE=1 SV=3	Q07352;P47974	36.313	66670000	1727800	0	2737100	0	6185400	34877000	3824400	0	0	9735000	0	7583400	0	0	0	0	0	0	0	0	0	0	0	0
Q07812	BAX_HUMAN	BAX	sp|Q07812|BAX_HUMAN Apoptosis regulator BAX OS=Homo sapiens OX=9606 GN=BAX PE=1 SV=1	Q07812	21.184	6358100000	361810000	429230000	438500000	338440000	823860000	600630000	485480000	557330000	472460000	414690000	604430000	786370000	0	0	0	0	0	0	0	0	8912300	13584000	4261300	18083000
Q07817	B2CL1_HUMAN	BCL2L1	sp|Q07817|B2CL1_HUMAN Bcl-2-like protein 1 OS=Homo sapiens OX=9606 GN=BCL2L1 PE=1 SV=1	Q07817	26.049	1642800000	90056000	183030000	160750000	166710000	165700000	148000000	120300000	140800000	29239000	93172000	138950000	206130000	0	0	0	0	0	0	0	0	0	0	0	0
Q07820	MCL1_HUMAN	MCL1	sp|Q07820|MCL1_HUMAN Induced myeloid leukemia cell differentiation protein Mcl-1 OS=Homo sapiens OX=9606 GN=MCL1 PE=1 SV=3	Q07820	37.337	450490000	0	0	0	0	81881000	59532000	56742000	78428000	21975000	31144000	37426000	57668000	0	0	0	0	0	0	0	0	9908900	9852200	5928000	0
Q07864	DPOE1_HUMAN	POLE	sp|Q07864|DPOE1_HUMAN DNA polymerase epsilon catalytic subunit A OS=Homo sapiens OX=9606 GN=POLE PE=1 SV=5	Q07864	261.51	467930000	26421000	20068000	0	25487000	70515000	89470000	56652000	54176000	29211000	35835000	30757000	29336000	0	0	0	0	0	0	0	0	0	0	0	0
Q07973	CP24A_HUMAN	CYP24A1	sp|Q07973|CP24A_HUMAN 1,25-dihydroxyvitamin D(3) 24-hydroxylase, mitochondrial OS=Homo sapiens OX=9606 GN=CYP24A1 PE=1 SV=2	Q07973	58.875	5188500000	76905000	77906000	72305000	71455000	998120000	737580000	638590000	827510000	538230000	310110000	394910000	444870000	0	0	0	0	0	0	0	0	0	0	0	0
Q08170	SRSF4_HUMAN	SRSF4	sp|Q08170|SRSF4_HUMAN Serine/arginine-rich splicing factor 4 OS=Homo sapiens OX=9606 GN=SRSF4 PE=1 SV=2	Q08170	56.678	1200300000	89773000	79240000	65231000	83254000	213360000	127340000	105890000	185530000	46068000	43968000	70988000	89685000	0	0	0	0	0	0	0	0	0	0	0	0
Q08431	MFGM_HUMAN	MFGE8	sp|Q08431|MFGM_HUMAN Lactadherin OS=Homo sapiens OX=9606 GN=MFGE8 PE=1 SV=3	Q08431	43.104	534620000	8272500	0	0	0	129130000	41016000	74173000	73094000	65433000	52655000	26924000	63920000	0	0	0	0	0	0	0	0	0	0	0	0
Q08499	PDE4D_HUMAN	PDE4D	sp|Q08499|PDE4D_HUMAN cAMP-specific 3,5-cyclic phosphodiesterase 4D OS=Homo sapiens OX=9606 GN=PDE4D PE=1 SV=2	Q08499	91.114	109240000	0	0	0	0	8294500	8211500	5904500	0	15416000	19738000	21067000	30611000	0	0	0	0	0	0	0	0	0	0	0	0
Q08752	PPID_HUMAN	PPID	sp|Q08752|PPID_HUMAN Peptidyl-prolyl cis-trans isomerase D OS=Homo sapiens OX=9606 GN=PPID PE=1 SV=3	Q08752	40.763	4928800000	380980000	467670000	419700000	362430000	633320000	349190000	357050000	396670000	276530000	274440000	418650000	592150000	0	0	0	0	0	0	0	0	0	0	0	0
Q08AF3	SLFN5_HUMAN	SLFN5	sp|Q08AF3|SLFN5_HUMAN Schlafen family member 5 OS=Homo sapiens OX=9606 GN=SLFN5 PE=1 SV=1	Q08AF3	101.05	8002700000	367100000	424840000	364070000	339720000	229330000	179100000	126380000	217210000	824870000	965850000	1555500000	2183200000	0	0	0	0	0	0	0	0	63394000	63462000	30374000	68256000
Q09161	NCBP1_HUMAN	NCBP1	sp|Q09161|NCBP1_HUMAN Nuclear cap-binding protein subunit 1 OS=Homo sapiens OX=9606 GN=NCBP1 PE=1 SV=1	Q09161	91.838	10041000000	837020000	736660000	820560000	876760000	990600000	822890000	709780000	695040000	799130000	730070000	910970000	1093500000	0	0	0	0	0	0	0	0	9772100	8730300	0	0
Q09472	EP300_HUMAN	EP300	sp|Q09472|EP300_HUMAN Histone acetyltransferase p300 OS=Homo sapiens OX=9606 GN=EP300 PE=1 SV=2	Q09472	264.16	643390000	42177000	61968000	27467000	67166000	70287000	50102000	36507000	55755000	44657000	26400000	69102000	91806000	0	0	0	0	0	0	0	0	0	0	0	0
Q0JRZ9	FCHO2_HUMAN	FCHO2	sp|Q0JRZ9|FCHO2_HUMAN F-BAR domain only protein 2 OS=Homo sapiens OX=9606 GN=FCHO2 PE=1 SV=2	Q0JRZ9	88.923	941080000	33758000	69334000	65415000	60376000	81522000	69304000	73122000	81455000	97566000	77289000	75169000	139820000	0	0	0	0	0	0	0	0	4594400	4351500	0	8001700
Q0P6H9	TMM62_HUMAN	TMEM62	sp|Q0P6H9|TMM62_HUMAN Transmembrane protein 62 OS=Homo sapiens OX=9606 GN=TMEM62 PE=1 SV=1	Q0P6H9	73.132	236830000	12511000	0	7430800	0	0	0	0	0	40675000	39249000	70148000	66814000	0	0	0	0	0	0	0	0	0	0	0	0
Q0VDF9	HSP7E_HUMAN	HSPA14	sp|Q0VDF9|HSP7E_HUMAN Heat shock 70 kDa protein 14 OS=Homo sapiens OX=9606 GN=HSPA14 PE=1 SV=1	Q0VDF9	54.794	2390300000	195710000	229490000	150320000	136410000	334660000	264730000	179330000	185790000	148070000	126220000	182530000	257030000	0	0	0	0	0	0	0	0	0	0	0	0
Q10469	MGAT2_HUMAN	MGAT2	sp|Q10469|MGAT2_HUMAN Alpha-1,6-mannosyl-glycoprotein 2-beta-N-acetylglucosaminyltransferase OS=Homo sapiens OX=9606 GN=MGAT2 PE=1 SV=1	Q10469	51.55	2165300000	195370000	183140000	224120000	158510000	102880000	121360000	95207000	116090000	249630000	194240000	261200000	263590000	0	0	0	0	0	0	0	0	0	0	0	0
Q10471	GALT2_HUMAN	GALNT2	sp|Q10471|GALT2_HUMAN Polypeptide N-acetylgalactosaminyltransferase 2 OS=Homo sapiens OX=9606 GN=GALNT2 PE=1 SV=1	Q10471	64.732	42682000000	3959400000	3080500000	3334200000	2850300000	4491300000	3370800000	2716800000	3152300000	3207600000	3102000000	4122900000	5294200000	0	0	0	0	0	0	0	0	0	0	0	0
Q10567	AP1B1_HUMAN	AP1B1	sp|Q10567|AP1B1_HUMAN AP-1 complex subunit beta-1 OS=Homo sapiens OX=9606 GN=AP1B1 PE=1 SV=2	Q10567	104.64	6100300000	399650000	445940000	432260000	328060000	535310000	501340000	392680000	509820000	642290000	560280000	645170000	701570000	0	0	0	0	0	0	0	0	0	0	0	5957800
Q10589	BST2_HUMAN	BST2	sp|Q10589|BST2_HUMAN Bone marrow stromal antigen 2 OS=Homo sapiens OX=9606 GN=BST2 PE=1 SV=1	Q10589	19.769	225040000	0	0	0	0	0	0	0	0	42200000	49656000	67441000	65745000	0	0	0	0	0	0	0	0	0	0	0	0
Q10713	MPPA_HUMAN	PMPCA	sp|Q10713|MPPA_HUMAN Mitochondrial-processing peptidase subunit alpha OS=Homo sapiens OX=9606 GN=PMPCA PE=1 SV=2	Q10713	58.252	14601000000	1270500000	1247600000	1347100000	1143900000	1483600000	1376000000	1170800000	1312400000	997400000	852590000	1194200000	1204600000	0	0	0	0	0	0	0	0	0	0	0	0
Q12765	SCRN1_HUMAN	SCRN1	sp|Q12765|SCRN1_HUMAN Secernin-1 OS=Homo sapiens OX=9606 GN=SCRN1 PE=1 SV=2	Q12765	46.382	2031100000	51061000	109980000	101160000	72686000	153160000	86289000	118660000	37362000	198150000	225720000	349760000	527090000	0	0	0	0	0	0	0	0	0	0	0	0
Q12800	TFCP2_HUMAN	TFCP2	sp|Q12800|TFCP2_HUMAN Alpha-globin transcription factor CP2 OS=Homo sapiens OX=9606 GN=TFCP2 PE=1 SV=2	Q12800	57.255	638870000	56141000	65158000	62046000	36109000	50621000	48046000	64309000	53121000	48045000	42071000	52308000	60897000	0	0	0	0	0	0	0	0	0	0	0	0
Q12830	BPTF_HUMAN	BPTF	sp|Q12830|BPTF_HUMAN Nucleosome-remodeling factor subunit BPTF OS=Homo sapiens OX=9606 GN=BPTF PE=1 SV=3	Q12830	338.26	670610000	72799000	66328000	36901000	54613000	96551000	42440000	40908000	52158000	39233000	42339000	49320000	57419000	0	9358700	0	0	0	10242000	0	0	0	0	0	0
Q12849	GRSF1_HUMAN	GRSF1	sp|Q12849|GRSF1_HUMAN G-rich sequence factor 1 OS=Homo sapiens OX=9606 GN=GRSF1 PE=1 SV=3	Q12849	53.126	17926000000	1261800000	1453800000	1490600000	1327300000	2368800000	1957900000	1793600000	1967000000	868240000	978620000	1262400000	1196200000	0	0	0	0	0	0	0	0	0	0	0	0
Q12864	CAD17_HUMAN	CDH17	sp|Q12864|CAD17_HUMAN Cadherin-17 OS=Homo sapiens OX=9606 GN=CDH17 PE=1 SV=3	Q12864	92.218	472760000	0	10226000	0	9053800	82050000	65384000	108420000	83646000	0	32677000	30026000	51273000	0	0	0	0	0	0	0	0	0	0	0	0
Q12873	CHD3_HUMAN	CHD3	sp|Q12873|CHD3_HUMAN Chromodomain-helicase-DNA-binding protein 3 OS=Homo sapiens OX=9606 GN=CHD3 PE=1 SV=3	Q12873	226.59	3592500000	282250000	312790000	395550000	335640000	397590000	222070000	212840000	406020000	327480000	213960000	253300000	233010000	0	0	0	0	0	0	0	0	0	0	0	0
Q12899	TRI26_HUMAN	TRIM26	sp|Q12899|TRI26_HUMAN Tripartite motif-containing protein 26 OS=Homo sapiens OX=9606 GN=TRIM26 PE=1 SV=1	Q12899	62.165	334190000	0	4767900	6568800	5709000	9752700	6156300	7431000	7211500	38574000	60977000	81740000	96347000	0	0	0	0	0	0	0	0	1893900	2564200	0	4500600
Q12907	LMAN2_HUMAN	LMAN2	sp|Q12907|LMAN2_HUMAN Vesicular integral-membrane protein VIP36 OS=Homo sapiens OX=9606 GN=LMAN2 PE=1 SV=1	Q12907	40.228	24114000000	2085700000	2170400000	2731500000	2078500000	2351000000	1857800000	1581400000	1971100000	1515700000	1445300000	1871900000	2453900000	0	0	0	0	0	0	0	0	0	0	0	0
Q12933	TRAF2_HUMAN	TRAF2	sp|Q12933|TRAF2_HUMAN TNF receptor-associated factor 2 OS=Homo sapiens OX=9606 GN=TRAF2 PE=1 SV=2	Q12933	55.859	17930000000	97705000	94567000	37966000	75871000	142580000	86819000	82956000	116380000	55348000	44628000	70787000	60095000	0	0	0	0	0	0	0	0	1919400000	4442700000	7629600000	2972500000
Q12972	PP1R8_HUMAN	PPP1R8	sp|Q12972|PP1R8_HUMAN Nuclear inhibitor of protein phosphatase 1 OS=Homo sapiens OX=9606 GN=PPP1R8 PE=1 SV=2	Q12972	38.478	2517000000	146660000	183780000	153680000	152210000	293510000	294780000	200950000	237340000	170550000	153060000	241200000	289280000	0	0	0	0	0	0	0	0	0	0	0	0
Q12974	TP4A2_HUMAN	PTP4A2	sp|Q12974|TP4A2_HUMAN Protein tyrosine phosphatase type IVA 2 OS=Homo sapiens OX=9606 GN=PTP4A2 PE=1 SV=1	Q12974	19.127	230410000	0	0	7691800	12752000	41938000	35375000	12788000	32887000	12004000	18890000	20141000	35942000	0	0	0	0	0	0	0	0	0	0	0	0
Q12996	CSTF3_HUMAN	CSTF3	sp|Q12996|CSTF3_HUMAN Cleavage stimulation factor subunit 3 OS=Homo sapiens OX=9606 GN=CSTF3 PE=1 SV=1	Q12996	82.921	8135200000	628070000	492640000	780070000	620170000	733270000	656860000	551830000	598880000	705150000	542080000	774850000	1051300000	0	0	0	0	0	0	0	0	0	0	0	0
Q12999	TSN31_HUMAN	TSPAN31	sp|Q12999|TSN31_HUMAN Tetraspanin-31 OS=Homo sapiens OX=9606 GN=TSPAN31 PE=1 SV=1	Q12999	23.053	109190000	6115000	13533000	0	7473400	27015000	8046500	19456000	20210000	0	0	7341800	0	0	0	0	0	0	0	0	0	0	0	0	0
Q13017	RHG05_HUMAN	ARHGAP5	sp|Q13017|RHG05_HUMAN Rho GTPase-activating protein 5 OS=Homo sapiens OX=9606 GN=ARHGAP5 PE=1 SV=2	Q13017	172.46	160850000	0	0	0	0	16327000	13995000	9581800	12919000	25509000	20682000	22052000	35100000	0	0	0	0	0	0	0	0	4677800	0	0	0
Q13033	STRN3_HUMAN	STRN3	sp|Q13033|STRN3_HUMAN Striatin-3 OS=Homo sapiens OX=9606 GN=STRN3 PE=1 SV=3	Q13033	87.208	1998700000	153250000	175870000	93098000	114050000	211070000	193680000	138900000	190530000	159260000	136180000	189120000	243700000	0	0	0	0	0	0	0	0	0	0	0	0
Q13049	TRI32_HUMAN	TRIM32	sp|Q13049|TRI32_HUMAN E3 ubiquitin-protein ligase TRIM32 OS=Homo sapiens OX=9606 GN=TRIM32 PE=1 SV=2	Q13049	71.988	328360000	17760000	14199000	0	16877000	65057000	38620000	31441000	50508000	38745000	32683000	22474000	0	0	0	0	0	0	0	0	0	0	0	0	0
Q13057	COASY_HUMAN	COASY	sp|Q13057|COASY_HUMAN Bifunctional coenzyme A synthase OS=Homo sapiens OX=9606 GN=COASY PE=1 SV=4	Q13057	62.328	3095600000	85652000	107060000	146000000	105760000	361150000	264220000	273210000	288760000	173830000	316240000	440240000	533500000	0	0	0	0	0	0	0	0	0	0	0	0
Q13077	TRAF1_HUMAN	TRAF1	sp|Q13077|TRAF1_HUMAN TNF receptor-associated factor 1 OS=Homo sapiens OX=9606 GN=TRAF1 PE=1 SV=1	Q13077	46.163	746740000	0	0	0	0	0	0	0	0	5066800	3643200	3945300	0	0	0	0	0	0	0	0	0	71008000	270010000	189360000	203710000
Q13084	RM28_HUMAN	MRPL28	sp|Q13084|RM28_HUMAN 39S ribosomal protein L28, mitochondrial OS=Homo sapiens OX=9606 GN=MRPL28 PE=1 SV=4	Q13084	30.156	7282700000	899220000	847290000	690040000	554090000	552030000	587750000	433320000	463920000	648100000	315040000	577020000	714860000	0	0	0	0	0	0	0	0	0	0	0	0
Q13098	CSN1_HUMAN	GPS1	sp|Q13098|CSN1_HUMAN COP9 signalosome complex subunit 1 OS=Homo sapiens OX=9606 GN=GPS1 PE=1 SV=4	Q13098	55.536	5765900000	436730000	451900000	287390000	231350000	626370000	594430000	430990000	462860000	478480000	375580000	597360000	792460000	0	0	0	0	0	0	0	0	0	0	0	0
Q13111	CAF1A_HUMAN	CHAF1A	sp|Q13111|CAF1A_HUMAN Chromatin assembly factor 1 subunit A OS=Homo sapiens OX=9606 GN=CHAF1A PE=1 SV=3	Q13111	106.91	855120000	5667900	5623700	7674900	6433800	9961400	13219000	9014600	5254300	156590000	209710000	172140000	253830000	0	0	0	0	0	0	0	0	0	0	0	0
Q13112	CAF1B_HUMAN	CHAF1B	sp|Q13112|CAF1B_HUMAN Chromatin assembly factor 1 subunit B OS=Homo sapiens OX=9606 GN=CHAF1B PE=1 SV=1	Q13112	61.492	331810000	75660000	56099000	71976000	48043000	0	0	0	0	25053000	19853000	10739000	24388000	0	0	0	0	0	0	0	0	0	0	0	0
Q13114	TRAF3_HUMAN	TRAF3	sp|Q13114|TRAF3_HUMAN TNF receptor-associated factor 3 OS=Homo sapiens OX=9606 GN=TRAF3 PE=1 SV=2	Q13114	64.489	645590000	0	0	0	0	0	0	0	0	0	0	0	0	0	0	0	0	0	0	0	0	111800000	171200000	231750000	130830000
Q13137	CACO2_HUMAN	CALCOCO2	sp|Q13137|CACO2_HUMAN Calcium-binding and coiled-coil domain-containing protein 2 OS=Homo sapiens OX=9606 GN=CALCOCO2 PE=1 SV=1	Q13137	52.253	332560000	0	0	0	0	11765000	8339100	8915800	9678300	45396000	34658000	39319000	53997000	0	0	0	0	0	0	0	0	23657000	41292000	26710000	28831000
Q13144	EI2BE_HUMAN	EIF2B5	sp|Q13144|EI2BE_HUMAN Translation initiation factor eIF-2B subunit epsilon OS=Homo sapiens OX=9606 GN=EIF2B5 PE=1 SV=3	Q13144	80.379	1512900000	91930000	100260000	82166000	62896000	231820000	155470000	159060000	178200000	94990000	88928000	100900000	135570000	0	0	0	0	0	0	0	0	0	0	30686000	0
Q13145	BAMBI_HUMAN	BAMBI	sp|Q13145|BAMBI_HUMAN BMP and activin membrane-bound inhibitor homolog OS=Homo sapiens OX=9606 GN=BAMBI PE=1 SV=1	Q13145	29.107	32547000	0	0	0	0	0	0	0	0	0	0	0	0	0	0	0	0	0	0	32547000	0	0	0	0	0
Q13153	PAK1_HUMAN	PAK1	sp|Q13153|PAK1_HUMAN Serine/threonine-protein kinase PAK 1 OS=Homo sapiens OX=9606 GN=PAK1 PE=1 SV=2	Q13153	60.646	95361000	0	0	0	0	0	25040000	15747000	13750000	0	0	16837000	23986000	0	0	0	0	0	0	0	0	0	0	0	0
Q13158	FADD_HUMAN	FADD	sp|Q13158|FADD_HUMAN FAS-associated death domain protein OS=Homo sapiens OX=9606 GN=FADD PE=1 SV=1	Q13158	23.279	495470000	0	0	11873000	14917000	23993000	24943000	17380000	14458000	64856000	46505000	78853000	197700000	0	0	0	0	0	0	0	0	0	0	0	0
Q13217	DNJC3_HUMAN	DNAJC3	sp|Q13217|DNJC3_HUMAN DnaJ homolog subfamily C member 3 OS=Homo sapiens OX=9606 GN=DNAJC3 PE=1 SV=1	Q13217	57.579	7462600000	742170000	717260000	602890000	743310000	737110000	530030000	424790000	571280000	542800000	492760000	612990000	745190000	0	0	0	0	0	0	0	0	0	0	0	0
Q13219	PAPP1_HUMAN	PAPPA	sp|Q13219|PAPP1_HUMAN Pappalysin-1 OS=Homo sapiens OX=9606 GN=PAPPA PE=1 SV=3	Q13219	180.97	77760000	0	0	0	0	19436000	7225900	6204500	7396000	18961000	7180000	11357000	0	0	0	0	0	0	0	0	0	0	0	0	0
Q13232	NDK3_HUMAN	NME3	sp|Q13232|NDK3_HUMAN Nucleoside diphosphate kinase 3 OS=Homo sapiens OX=9606 GN=NME3 PE=1 SV=2	Q13232	19.015	1084700000	81161000	116280000	136950000	89917000	138930000	62585000	87587000	88773000	30683000	63252000	81514000	107120000	0	0	0	0	0	0	0	0	0	0	0	0
Q13243	SRSF5_HUMAN	SRSF5	sp|Q13243|SRSF5_HUMAN Serine/arginine-rich splicing factor 5 OS=Homo sapiens OX=9606 GN=SRSF5 PE=1 SV=1	Q13243	31.263	10117000000	1291200000	961170000	882980000	669530000	1103900000	961680000	816270000	1008400000	642830000	491700000	582920000	704180000	0	0	0	0	0	0	0	0	0	0	0	0
Q13257	MD2L1_HUMAN	MAD2L1	sp|Q13257|MD2L1_HUMAN Mitotic spindle assembly checkpoint protein MAD2A OS=Homo sapiens OX=9606 GN=MAD2L1 PE=1 SV=1	Q13257	23.51	691540000	20844000	19775000	21997000	22589000	79243000	65289000	44476000	76429000	62897000	86296000	61290000	130420000	0	0	0	0	0	0	0	0	0	0	0	0
Q13286	CLN3_HUMAN	CLN3	sp|Q13286|CLN3_HUMAN Battenin OS=Homo sapiens OX=9606 GN=CLN3 PE=1 SV=1	Q13286	47.622	498030000	40202000	44046000	68796000	47139000	51591000	66687000	60308000	51232000	39802000	9298900	8723600	10207000	0	0	0	0	0	0	0	0	0	0	0	0
Q13287	NMI_HUMAN	NMI	sp|Q13287|NMI_HUMAN N-myc-interactor OS=Homo sapiens OX=9606 GN=NMI PE=1 SV=2	Q13287	35.056	3449700000	11899000	14730000	0	8345700	108840000	92799000	70664000	79829000	817340000	559030000	780040000	906200000	0	0	0	0	0	0	0	0	0	0	0	0
Q13322	GRB10_HUMAN	GRB10	sp|Q13322|GRB10_HUMAN Growth factor receptor-bound protein 10 OS=Homo sapiens OX=9606 GN=GRB10 PE=1 SV=2	Q13322	67.231	24193000	5416200	5982300	0	5822800	6972000	0	0	0	0	0	0	0	0	0	0	0	0	0	0	0	0	0	0	0
Q13325	IFIT5_HUMAN	IFIT5	sp|Q13325|IFIT5_HUMAN Interferon-induced protein with tetratricopeptide repeats 5 OS=Homo sapiens OX=9606 GN=IFIT5 PE=1 SV=1	Q13325	55.846	3150900000	0	0	0	0	11929000	6259000	5319300	6030200	316100000	593590000	902180000	1068000000	0	0	0	0	0	0	0	0	21956000	69753000	46754000	103010000
Q13330	MTA1_HUMAN	MTA1	sp|Q13330|MTA1_HUMAN Metastasis-associated protein MTA1 OS=Homo sapiens OX=9606 GN=MTA1 PE=1 SV=2	Q13330	80.785	2612700000	206600000	267540000	224940000	185620000	355670000	258120000	242860000	294200000	159200000	116090000	156420000	145410000	0	0	0	0	0	0	0	0	0	0	0	0
Q13356	PPIL2_HUMAN	PPIL2	sp|Q13356|PPIL2_HUMAN RING-type E3 ubiquitin-protein ligase PPIL2 OS=Homo sapiens OX=9606 GN=PPIL2 PE=1 SV=1	Q13356	58.823	146970000	18977000	29799000	7709600	7592100	12643000	24505000	6353900	19767000	9994000	9626700	0	0	0	0	0	0	0	0	0	0	0	0	0	0
Q13362	2A5G_HUMAN	PPP2R5C	sp|Q13362|2A5G_HUMAN Serine/threonine-protein phosphatase 2A 56 kDa regulatory subunit gamma isoform OS=Homo sapiens OX=9606 GN=PPP2R5C PE=1 SV=3	Q13362	61.06	500610000	62856000	53049000	59549000	49797000	63325000	44362000	39588000	48569000	15818000	40190000	14284000	9226900	0	0	0	0	0	0	0	0	0	0	0	0
Q13395	TARB1_HUMAN	TARBP1	sp|Q13395|TARB1_HUMAN Probable methyltransferase TARBP1 OS=Homo sapiens OX=9606 GN=TARBP1 PE=1 SV=1	Q13395	181.67	20815000	0	0	0	0	0	4459800	0	8633400	0	0	2925300	4796400	0	0	0	0	0	0	0	0	0	0	0	0
Q13404	UB2V1_HUMAN	UBE2V1	sp|Q13404|UB2V1_HUMAN Ubiquitin-conjugating enzyme E2 variant 1 OS=Homo sapiens OX=9606 GN=UBE2V1 PE=1 SV=2	Q13404	16.495	874930000	27475000	32133000	50433000	71184000	64251000	29651000	22833000	30127000	119240000	115880000	139570000	172150000	0	0	0	0	0	0	0	0	0	0	0	0
Q13409	DC1I2_HUMAN	DYNC1I2	sp|Q13409|DC1I2_HUMAN Cytoplasmic dynein 1 intermediate chain 2 OS=Homo sapiens OX=9606 GN=DYNC1I2 PE=1 SV=3	Q13409	71.456	9417100000	301710000	427090000	394510000	217380000	1308100000	1191000000	794060000	893110000	724890000	674470000	1018000000	1472800000	0	0	0	0	0	0	0	0	0	0	0	0
Q13416	ORC2_HUMAN	ORC2	sp|Q13416|ORC2_HUMAN Origin recognition complex subunit 2 OS=Homo sapiens OX=9606 GN=ORC2 PE=1 SV=2	Q13416	65.971	1140100000	144420000	124770000	124100000	61905000	129090000	119740000	39354000	52027000	37276000	54984000	109940000	142480000	0	0	0	0	0	0	0	0	0	0	0	0
Q13423	NNTM_HUMAN	NNT	sp|Q13423|NNTM_HUMAN NAD(P) transhydrogenase, mitochondrial OS=Homo sapiens OX=9606 GN=NNT PE=1 SV=3	Q13423	113.89	1775800000	193860000	121650000	141400000	212150000	133240000	146490000	161010000	71569000	96586000	166360000	169630000	158940000	0	0	0	0	0	0	0	0	2918600	0	0	0
Q13426	XRCC4_HUMAN	XRCC4	sp|Q13426|XRCC4_HUMAN DNA repair protein XRCC4 OS=Homo sapiens OX=9606 GN=XRCC4 PE=1 SV=2	Q13426	38.286	645200000	71659000	49443000	66409000	66350000	36622000	47731000	45276000	32953000	32970000	64150000	59813000	71825000	0	0	0	0	0	0	0	0	0	0	0	0
Q13432	U119A_HUMAN	UNC119	sp|Q13432|U119A_HUMAN Protein unc-119 homolog A OS=Homo sapiens OX=9606 GN=UNC119 PE=1 SV=1	Q13432	26.962	28463000	0	0	0	0	0	0	0	0	0	6975400	8434200	13053000	0	0	0	0	0	0	0	0	0	0	0	0
Q13438	OS9_HUMAN	OS9	sp|Q13438|OS9_HUMAN Protein OS-9 OS=Homo sapiens OX=9606 GN=OS9 PE=1 SV=1	Q13438	75.561	1014300000	66049000	76132000	48433000	57547000	86007000	59629000	53350000	58004000	168310000	94655000	116650000	129500000	0	0	0	0	0	0	0	0	0	0	0	0
Q13444	ADA15_HUMAN	ADAM15	sp|Q13444|ADA15_HUMAN Disintegrin and metalloproteinase domain-containing protein 15 OS=Homo sapiens OX=9606 GN=ADAM15 PE=1 SV=4	Q13444	92.958	188970000	0	115260000	0	0	24315000	5003700	7990300	0	16535000	12739000	7131100	0	0	0	0	0	0	0	0	0	0	0	0	0
Q13445	TMED1_HUMAN	TMED1	sp|Q13445|TMED1_HUMAN Transmembrane emp24 domain-containing protein 1 OS=Homo sapiens OX=9606 GN=TMED1 PE=1 SV=1	Q13445	25.206	2071700000	181210000	187970000	178460000	163960000	250430000	169850000	149370000	160390000	185040000	95876000	134790000	214360000	0	0	0	0	0	0	0	0	0	0	0	0
Q13451	FKBP5_HUMAN	FKBP5	sp|Q13451|FKBP5_HUMAN Peptidyl-prolyl cis-trans isomerase FKBP5 OS=Homo sapiens OX=9606 GN=FKBP5 PE=1 SV=2	Q13451	51.212	1739200000	98019000	134170000	125170000	129190000	214740000	188570000	165430000	237080000	117120000	111490000	127670000	90544000	0	0	0	0	0	0	0	0	0	0	0	0
Q13454	TUSC3_HUMAN	TUSC3	sp|Q13454|TUSC3_HUMAN Tumor suppressor candidate 3 OS=Homo sapiens OX=9606 GN=TUSC3 PE=1 SV=1	Q13454	39.676	421570000	93901000	64390000	62278000	19571000	28386000	16156000	14249000	17467000	34008000	28806000	21188000	21173000	0	0	0	0	0	0	0	0	0	0	0	0
Q13459	MYO9B_HUMAN	MYO9B	sp|Q13459|MYO9B_HUMAN Unconventional myosin-IXb OS=Homo sapiens OX=9606 GN=MYO9B PE=1 SV=3	Q13459	243.4	1059000000	331650000	192660000	264740000	0	0	0	0	0	65044000	42922000	68890000	55530000	0	0	0	0	0	9725500	0	0	8837700	7997600	0	10998000
Q13464	ROCK1_HUMAN	ROCK1	sp|Q13464|ROCK1_HUMAN Rho-associated protein kinase 1 OS=Homo sapiens OX=9606 GN=ROCK1 PE=1 SV=1	Q13464	158.17	115140000	14024000	18883000	11476000	16711000	0	4887200	3193500	0	12936000	10961000	9603500	12465000	0	0	0	0	0	0	0	0	0	0	0	0
Q13472	TOP3A_HUMAN	TOP3A	sp|Q13472|TOP3A_HUMAN DNA topoisomerase 3-alpha OS=Homo sapiens OX=9606 GN=TOP3A PE=1 SV=1	Q13472	112.37	546060000	10383000	13943000	21739000	5972100	80145000	75948000	34274000	73127000	59563000	38927000	69238000	62795000	0	0	0	0	0	0	0	0	0	0	0	0
Q13485	SMAD4_HUMAN	SMAD4	sp|Q13485|SMAD4_HUMAN Mothers against decapentaplegic homolog 4 OS=Homo sapiens OX=9606 GN=SMAD4 PE=1 SV=1	Q13485	60.438	228660000	22449000	30611000	21165000	6293600	5314200	0	10658000	0	37502000	28382000	31764000	34526000	0	0	0	0	0	0	0	0	0	0	0	0
Q13490	BIRC2_HUMAN	BIRC2	sp|Q13490|BIRC2_HUMAN Baculoviral IAP repeat-containing protein 2 OS=Homo sapiens OX=9606 GN=BIRC2 PE=1 SV=2	Q13490	69.899	191340000	0	0	0	0	0	0	0	0	0	0	5785600	6860100	0	0	0	0	0	0	0	0	8762300	58596000	78998000	32342000
Q13496	MTM1_HUMAN	MTM1	sp|Q13496|MTM1_HUMAN Myotubularin OS=Homo sapiens OX=9606 GN=MTM1 PE=1 SV=2	Q13496	69.931	70812000	0	0	16138000	0	12770000	4582000	7691900	11065000	0	0	6291700	12273000	0	0	0	0	0	0	0	0	0	0	0	0
Q13505	MTX1_HUMAN	MTX1	sp|Q13505|MTX1_HUMAN Metaxin-1 OS=Homo sapiens OX=9606 GN=MTX1 PE=1 SV=3	Q13505	51.462	9380700000	726060000	1698600000	1026800000	664510000	748940000	792220000	669450000	771300000	533000000	323920000	728550000	662980000	0	0	0	0	0	0	0	0	10864000	8823900	7209200	7505300
Q13510	ASAH1_HUMAN	ASAH1	sp|Q13510|ASAH1_HUMAN Acid ceramidase OS=Homo sapiens OX=9606 GN=ASAH1 PE=1 SV=5	Q13510	44.659	7256100000	698300000	809740000	691830000	516360000	601150000	690930000	857510000	607350000	380860000	379820000	428720000	593560000	0	0	0	0	0	0	0	0	0	0	0	0
Q13526	PIN1_HUMAN	PIN1	sp|Q13526|PIN1_HUMAN Peptidyl-prolyl cis-trans isomerase NIMA-interacting 1 OS=Homo sapiens OX=9606 GN=PIN1 PE=1 SV=1	Q13526	18.243	914520000	52892000	91988000	62318000	51953000	95697000	93914000	83045000	84349000	44848000	70180000	74681000	108660000	0	0	0	0	0	0	0	0	0	0	0	0
Q13535	ATR_HUMAN	ATR	sp|Q13535|ATR_HUMAN Serine/threonine-protein kinase ATR OS=Homo sapiens OX=9606 GN=ATR PE=1 SV=3	Q13535	301.36	136560000	32383000	3868400	5936800	14482000	12650000	3102100	5080400	4127800	27805000	17969000	2836900	6322600	0	0	0	0	0	0	0	0	0	0	0	0
Q13541	4EBP1_HUMAN	EIF4EBP1	sp|Q13541|4EBP1_HUMAN Eukaryotic translation initiation factor 4E-binding protein 1 OS=Homo sapiens OX=9606 GN=EIF4EBP1 PE=1 SV=3	Q13541	12.58	27870000	0	0	0	0	0	0	0	0	13148000	14722000	0	0	0	0	0	0	0	0	0	0	0	0	0	0
Q13546	RIPK1_HUMAN	RIPK1	sp|Q13546|RIPK1_HUMAN Receptor-interacting serine/threonine-protein kinase 1 OS=Homo sapiens OX=9606 GN=RIPK1 PE=1 SV=3	Q13546	75.93	314820000	0	0	0	0	29405000	11084000	22359000	24357000	47362000	37651000	46874000	95728000	0	0	0	0	0	0	0	0	0	0	0	0
Q13563	PKD2_HUMAN	PKD2	sp|Q13563|PKD2_HUMAN Polycystin-2 OS=Homo sapiens OX=9606 GN=PKD2 PE=1 SV=3	Q13563	109.69	281340000	22050000	13057000	26771000	54017000	30347000	24052000	28571000	25883000	10479000	9577500	16468000	14734000	0	0	0	0	0	0	0	0	0	0	0	5337400
Q13572	ITPK1_HUMAN	ITPK1	sp|Q13572|ITPK1_HUMAN Inositol-tetrakisphosphate 1-kinase OS=Homo sapiens OX=9606 GN=ITPK1 PE=1 SV=2	Q13572	45.621	54796000	0	0	0	0	0	0	0	0	9905700	11231000	15764000	17895000	0	0	0	0	0	0	0	0	0	0	0	0
Q13576	IQGA2_HUMAN	IQGAP2	sp|Q13576|IQGA2_HUMAN Ras GTPase-activating-like protein IQGAP2 OS=Homo sapiens OX=9606 GN=IQGAP2 PE=1 SV=4	Q13576	180.58	1532900000	155560000	180720000	177610000	144120000	0	0	0	0	175970000	169820000	239380000	285480000	0	0	0	0	0	0	0	0	4286800	0	0	0
Q13601	KRR1_HUMAN	KRR1	sp|Q13601|KRR1_HUMAN KRR1 small subunit processome component homolog OS=Homo sapiens OX=9606 GN=KRR1 PE=1 SV=4	Q13601	43.664	3870400000	367960000	307160000	337260000	346830000	446480000	400190000	327800000	347150000	239130000	204950000	271730000	273800000	0	0	0	0	0	0	0	0	0	0	0	0
Q13616	CUL1_HUMAN	CUL1	sp|Q13616|CUL1_HUMAN Cullin-1 OS=Homo sapiens OX=9606 GN=CUL1 PE=1 SV=2	Q13616	89.677	9504100000	727010000	1009800000	714440000	649870000	994290000	799710000	829360000	709750000	517280000	561320000	891360000	1077900000	0	0	0	0	0	0	0	0	2854700	8881400	4629800	5728100
Q13617	CUL2_HUMAN	CUL2	sp|Q13617|CUL2_HUMAN Cullin-2 OS=Homo sapiens OX=9606 GN=CUL2 PE=1 SV=2	Q13617	86.982	4279800000	152030000	120730000	135060000	162040000	324780000	289430000	258240000	375530000	520960000	675840000	406640000	858550000	0	0	0	0	0	0	0	0	0	0	0	0
Q13630	FCL_HUMAN	GFUS	sp|Q13630|FCL_HUMAN GDP-L-fucose synthase OS=Homo sapiens OX=9606 GN=GFUS PE=1 SV=1	Q13630	35.892	1909600000	56396000	108190000	87501000	85115000	272330000	229990000	181560000	219160000	121750000	165720000	157090000	224800000	0	0	0	0	0	0	0	0	0	0	0	0
Q13636	RAB31_HUMAN	RAB31	sp|Q13636|RAB31_HUMAN Ras-related protein Rab-31 OS=Homo sapiens OX=9606 GN=RAB31 PE=1 SV=1	Q13636	21.569	305330000	0	0	0	0	32556000	28816000	22726000	31349000	39607000	39605000	43726000	66944000	0	0	0	0	0	0	0	0	0	0	0	0
Q13641	TPBG_HUMAN	TPBG	sp|Q13641|TPBG_HUMAN Trophoblast glycoprotein OS=Homo sapiens OX=9606 GN=TPBG PE=1 SV=1	Q13641	46.031	1995200000	65700000	76137000	77828000	51719000	171490000	81760000	137340000	64354000	156720000	112330000	709290000	290540000	0	0	0	0	0	0	0	0	0	0	0	0
Q13685	AAMP_HUMAN	AAMP	sp|Q13685|AAMP_HUMAN Angio-associated migratory cell protein OS=Homo sapiens OX=9606 GN=AAMP PE=1 SV=2	Q13685	46.75	125180000	0	0	0	0	22488000	18987000	16867000	9495500	15296000	6529600	13901000	21614000	0	0	0	0	0	0	0	0	0	0	0	0
Q13724	MOGS_HUMAN	MOGS	sp|Q13724|MOGS_HUMAN Mannosyl-oligosaccharide glucosidase OS=Homo sapiens OX=9606 GN=MOGS PE=1 SV=5	Q13724	91.916	6486000000	533060000	631530000	704290000	482870000	606490000	480430000	413380000	444650000	484820000	436130000	623140000	645210000	0	0	0	0	0	0	0	0	0	0	0	0
Q13740	CD166_HUMAN	ALCAM	sp|Q13740|CD166_HUMAN CD166 antigen OS=Homo sapiens OX=9606 GN=ALCAM PE=1 SV=2	Q13740	65.102	31953000000	2805200000	2681500000	2755000000	2024200000	3019300000	2667800000	2298600000	2843600000	2395600000	2217300000	2795700000	3449700000	0	0	0	0	0	0	0	0	0	0	0	0
Q13751	LAMB3_HUMAN	LAMB3	sp|Q13751|LAMB3_HUMAN Laminin subunit beta-3 OS=Homo sapiens OX=9606 GN=LAMB3 PE=1 SV=1	Q13751	129.57	194610000	10830000	0	0	9028700	17025000	0	0	0	44567000	25590000	33868000	53707000	0	0	0	0	0	0	0	0	0	0	0	0
Q13753	LAMC2_HUMAN	LAMC2	sp|Q13753|LAMC2_HUMAN Laminin subunit gamma-2 OS=Homo sapiens OX=9606 GN=LAMC2 PE=1 SV=2	Q13753	130.97	433400000	0	0	0	0	0	0	0	0	110630000	110800000	88782000	123180000	0	0	0	0	0	0	0	0	0	0	0	0
Q13761	RUNX3_HUMAN	RUNX3	sp|Q13761|RUNX3_HUMAN Runt-related transcription factor 3 OS=Homo sapiens OX=9606 GN=RUNX3 PE=1 SV=2	Q13761	44.355	22614000	0	0	0	0	0	0	0	0	0	0	0	0	0	0	3809200	0	0	0	0	0	12130000	6675100	0	0
Q13795	ARFRP_HUMAN	ARFRP1	sp|Q13795|ARFRP_HUMAN ADP-ribosylation factor-related protein 1 OS=Homo sapiens OX=9606 GN=ARFRP1 PE=1 SV=1	Q13795	22.614	484460000	40872000	19805000	68143000	16432000	0	0	27450000	30204000	71121000	52413000	68973000	89043000	0	0	0	0	0	0	0	0	0	0	0	0
Q13838	DX39B_HUMAN	DDX39B	sp|Q13838|DX39B_HUMAN Spliceosome RNA helicase DDX39B OS=Homo sapiens OX=9606 GN=DDX39B PE=1 SV=1	Q13838	48.991	75729000000	6081600000	6853400000	5939200000	7430100000	5929500000	5668500000	4989200000	6398700000	4287400000	4554300000	6216000000	8086700000	54408000	283610000	140460000	29499000	485700000	490190000	445260000	430950000	215680000	218650000	293490000	206040000
Q13867	BLMH_HUMAN	BLMH	sp|Q13867|BLMH_HUMAN Bleomycin hydrolase OS=Homo sapiens OX=9606 GN=BLMH PE=1 SV=1	Q13867	52.562	3078900000	76742000	86852000	207350000	83075000	216010000	255430000	198830000	214460000	362530000	303170000	499140000	530300000	0	0	0	10767000	0	0	34253000	0	0	0	0	0
Q13868	EXOS2_HUMAN	EXOSC2	sp|Q13868|EXOS2_HUMAN Exosome complex component RRP4 OS=Homo sapiens OX=9606 GN=EXOSC2 PE=1 SV=2	Q13868	32.789	6007000000	557940000	581910000	440520000	570620000	671310000	387400000	392350000	556400000	360710000	322900000	427450000	709630000	0	0	0	0	0	0	0	0	11215000	8102100	4239500	4289800
Q13885	TBB2A_HUMAN	TUBB2A	sp|Q13885|TBB2A_HUMAN Tubulin beta-2A chain OS=Homo sapiens OX=9606 GN=TUBB2A PE=1 SV=1	Q13885	49.906	514780000	32997000	22421000	40784000	25333000	66081000	43874000	38420000	38476000	56453000	37308000	48897000	63736000	0	0	0	0	0	0	0	0	0	0	0	0
Q13895	BYST_HUMAN	BYSL	sp|Q13895|BYST_HUMAN Bystin OS=Homo sapiens OX=9606 GN=BYSL PE=1 SV=3	Q13895	49.601	8224200000	803540000	797400000	887410000	752570000	984160000	676330000	623330000	631550000	470130000	405530000	539810000	652400000	0	0	0	0	0	0	0	0	0	0	0	0
Q13907	IDI1_HUMAN	IDI1	sp|Q13907|IDI1_HUMAN Isopentenyl-diphosphate Delta-isomerase 1 OS=Homo sapiens OX=9606 GN=IDI1 PE=1 SV=2	Q13907	26.319	1662800000	82343000	101480000	100300000	83056000	134100000	96123000	82143000	129800000	162390000	172070000	224310000	294650000	0	0	0	0	0	0	0	0	0	0	0	0
Q13951	PEBB_HUMAN	CBFB	sp|Q13951|PEBB_HUMAN Core-binding factor subunit beta OS=Homo sapiens OX=9606 GN=CBFB PE=1 SV=2	Q13951	21.508	1222600000	29115000	83896000	55575000	49173000	130120000	106610000	97998000	116020000	114030000	114960000	121600000	203550000	0	0	0	0	0	0	0	0	0	0	0	0
Q13952	NFYC_HUMAN	NFYC	sp|Q13952|NFYC_HUMAN Nuclear transcription factor Y subunit gamma OS=Homo sapiens OX=9606 GN=NFYC PE=1 SV=3	Q13952	50.302	624750000	67833000	92892000	75299000	63574000	77795000	33126000	0	36545000	28558000	23691000	55508000	69933000	0	0	0	0	0	0	0	0	0	0	0	0
Q14011	CIRBP_HUMAN	CIRBP	sp|Q14011|CIRBP_HUMAN Cold-inducible RNA-binding protein OS=Homo sapiens OX=9606 GN=CIRBP PE=1 SV=1	Q14011	18.648	6501000000	585590000	599010000	674670000	587940000	692200000	644860000	548790000	739050000	383220000	392700000	439510000	213460000	0	0	0	0	0	0	0	0	0	0	0	0
Q14019	COTL1_HUMAN	COTL1	sp|Q14019|COTL1_HUMAN Coactosin-like protein OS=Homo sapiens OX=9606 GN=COTL1 PE=1 SV=3	Q14019	15.945	11897000000	664610000	911690000	793710000	704880000	1446600000	744150000	905120000	1106200000	584540000	841150000	1388500000	1798900000	0	0	0	0	0	0	0	0	0	0	0	6785300
Q14108	SCRB2_HUMAN	SCARB2	sp|Q14108|SCRB2_HUMAN Lysosome membrane protein 2 OS=Homo sapiens OX=9606 GN=SCARB2 PE=1 SV=2	Q14108	54.29	15453000000	1218300000	1321000000	1291400000	1191500000	529680000	1027600000	983540000	942250000	1069700000	1457100000	1696200000	2724700000	0	0	0	0	0	0	0	0	0	0	0	0
Q14116	IL18_HUMAN	IL18	sp|Q14116|IL18_HUMAN Interleukin-18 OS=Homo sapiens OX=9606 GN=IL18 PE=1 SV=1	Q14116	22.326	3075600000	93337000	125520000	123830000	64570000	284720000	230340000	257060000	315990000	180810000	364700000	396670000	638070000	0	0	0	0	0	0	0	0	0	0	0	0
Q14119	VEZF1_HUMAN	VEZF1	sp|Q14119|VEZF1_HUMAN Vascular endothelial zinc finger 1 OS=Homo sapiens OX=9606 GN=VEZF1 PE=1 SV=2	Q14119	56.931	573590000	33869000	53025000	31586000	53088000	96346000	56019000	54349000	83482000	23296000	19621000	37127000	31783000	0	0	0	0	0	0	0	0	0	0	0	0
Q14142	TRI14_HUMAN	TRIM14	sp|Q14142|TRI14_HUMAN Tripartite motif-containing protein 14 OS=Homo sapiens OX=9606 GN=TRIM14 PE=1 SV=2	Q14142	49.772	222570000	0	0	0	0	0	0	0	0	69414000	53300000	48370000	33772000	0	0	0	0	0	0	0	0	6148400	5794900	5769300	0
Q14147	DHX34_HUMAN	DHX34	sp|Q14147|DHX34_HUMAN Probable ATP-dependent RNA helicase DHX34 OS=Homo sapiens OX=9606 GN=DHX34 PE=1 SV=2	Q14147	128.12	491220000	7135900	10552000	9822800	5710300	31933000	50690000	34407000	284260000	29610000	19494000	7603100	0	0	0	0	0	0	0	0	0	0	0	0	0
Q14149	MORC3_HUMAN	MORC3	sp|Q14149|MORC3_HUMAN MORC family CW-type zinc finger protein 3 OS=Homo sapiens OX=9606 GN=MORC3 PE=1 SV=3	Q14149	107.11	554460000	29977000	27452000	5576400	19872000	21221000	8877700	18917000	19244000	114370000	75225000	74109000	139620000	0	0	0	0	0	0	0	0	0	0	0	0
Q14166	TTL12_HUMAN	TTLL12	sp|Q14166|TTL12_HUMAN Tubulin--tyrosine ligase-like protein 12 OS=Homo sapiens OX=9606 GN=TTLL12 PE=1 SV=2	Q14166	74.403	1122700000	59126000	45009000	103100000	44805000	87158000	98834000	111250000	39639000	77925000	111370000	95101000	249350000	0	0	0	0	0	0	0	0	0	0	0	0
Q14181	DPOA2_HUMAN	POLA2	sp|Q14181|DPOA2_HUMAN DNA polymerase alpha subunit B OS=Homo sapiens OX=9606 GN=POLA2 PE=1 SV=2	Q14181	65.947	490620000	64180000	93972000	102810000	72742000	20880000	24496000	14144000	55489000	13257000	10995000	17656000	0	0	0	0	0	0	0	0	0	0	0	0	0
Q14197	ICT1_HUMAN	MRPL58	sp|Q14197|ICT1_HUMAN Peptidyl-tRNA hydrolase ICT1, mitochondrial OS=Homo sapiens OX=9606 GN=MRPL58 PE=1 SV=1	Q14197	23.63	5230200000	436910000	356770000	625430000	475110000	570670000	443270000	339340000	440660000	325600000	277020000	401410000	505700000	0	0	0	3056100	0	0	0	0	9585600	6825900	7316600	5540500
Q14202	ZMYM3_HUMAN	ZMYM3	sp|Q14202|ZMYM3_HUMAN Zinc finger MYM-type protein 3 OS=Homo sapiens OX=9606 GN=ZMYM3 PE=1 SV=2	Q14202	152.38	670750000	41635000	39691000	45498000	33130000	63472000	47990000	38017000	48049000	52676000	99128000	68753000	92708000	0	0	0	0	0	0	0	0	0	0	0	0
Q14240	IF4A2_HUMAN	EIF4A2	sp|Q14240|IF4A2_HUMAN Eukaryotic initiation factor 4A-II OS=Homo sapiens OX=9606 GN=EIF4A2 PE=1 SV=2	Q14240	46.402	2795700000	169340000	177180000	201690000	238880000	269010000	230190000	248470000	185680000	210220000	212460000	292760000	359870000	0	0	0	0	0	0	0	0	0	0	0	0
Q14241	ELOA1_HUMAN	ELOA	sp|Q14241|ELOA1_HUMAN Elongin-A OS=Homo sapiens OX=9606 GN=ELOA PE=1 SV=2	Q14241	89.908	1287600000	114510000	116830000	91232000	111550000	195150000	129720000	101100000	130800000	83176000	68941000	58444000	86166000	0	0	0	0	0	0	0	0	0	0	0	0
Q14249	NUCG_HUMAN	ENDOG	sp|Q14249|NUCG_HUMAN Endonuclease G, mitochondrial OS=Homo sapiens OX=9606 GN=ENDOG PE=1 SV=4	Q14249	32.62	281860000	17806000	18827000	20588000	11523000	69753000	15019000	35174000	21253000	0	13203000	29942000	28772000	0	0	0	0	0	0	0	0	0	0	0	0
Q14257	RCN2_HUMAN	RCN2	sp|Q14257|RCN2_HUMAN Reticulocalbin-2 OS=Homo sapiens OX=9606 GN=RCN2 PE=1 SV=1	Q14257	36.876	12915000000	1063600000	1203000000	989270000	856680000	1347000000	1220200000	877260000	1126200000	1032500000	922440000	867580000	1409200000	0	0	0	0	0	0	0	0	0	0	0	0
Q14320	FA50A_HUMAN	FAM50A	sp|Q14320|FA50A_HUMAN Protein FAM50A OS=Homo sapiens OX=9606 GN=FAM50A PE=1 SV=2	Q14320	40.241	5846500000	739180000	640980000	563530000	535910000	607020000	458980000	402960000	431650000	280800000	278840000	430580000	476080000	0	0	0	0	0	0	0	0	0	0	0	0
Q14376	GALE_HUMAN	GALE	sp|Q14376|GALE_HUMAN UDP-glucose 4-epimerase OS=Homo sapiens OX=9606 GN=GALE PE=1 SV=2	Q14376	38.281	1618300000	73771000	78846000	63874000	39113000	134070000	91327000	102670000	95784000	146580000	203980000	260000000	328280000	0	0	0	0	0	0	0	0	0	0	0	0
Q14432	PDE3A_HUMAN	PDE3A	sp|Q14432|PDE3A_HUMAN cGMP-inhibited 3,5-cyclic phosphodiesterase A OS=Homo sapiens OX=9606 GN=PDE3A PE=1 SV=3;sp|Q13370|PDE3B_HUMAN cGMP-inhibited 3,5-cyclic phosphodiesterase B OS=Homo sapiens OX=9606 GN=PDE3B PE=1 SV=2	Q14432;Q13370	124.98	5962700	0	0	0	0	0	0	0	0	0	0	0	0	0	0	0	0	0	0	5962700	0	0	0	0	0
Q14457	BECN1_HUMAN	BECN1	sp|Q14457|BECN1_HUMAN Beclin-1 OS=Homo sapiens OX=9606 GN=BECN1 PE=1 SV=2	Q14457	51.896	39064000	0	0	0	0	0	4320200	3206300	3618900	0	0	5095800	6475500	0	0	0	0	0	0	0	0	5779500	0	0	10568000
Q14493	SLBP_HUMAN	SLBP	sp|Q14493|SLBP_HUMAN Histone RNA hairpin-binding protein OS=Homo sapiens OX=9606 GN=SLBP PE=1 SV=1	Q14493	31.285	210000000	0	10396000	0	8458100	38472000	18567000	12507000	10692000	18979000	23898000	33870000	34165000	0	0	0	0	0	0	0	0	0	0	0	0
Q14527	HLTF_HUMAN	HLTF	sp|Q14527|HLTF_HUMAN Helicase-like transcription factor OS=Homo sapiens OX=9606 GN=HLTF PE=1 SV=2	Q14527	113.93	577780000	44242000	42663000	77874000	81065000	66399000	29479000	43347000	63985000	36601000	30201000	30412000	31510000	0	0	0	0	0	0	0	0	0	0	0	0
Q14534	ERG1_HUMAN	SQLE	sp|Q14534|ERG1_HUMAN Squalene monooxygenase OS=Homo sapiens OX=9606 GN=SQLE PE=1 SV=3	Q14534	63.922	5318100000	404850000	271250000	220790000	182020000	656820000	543150000	427350000	507350000	482470000	506910000	639060000	458050000	0	0	0	0	0	0	0	0	6451300	5282000	6346100	0
Q14554	PDIA5_HUMAN	PDIA5	sp|Q14554|PDIA5_HUMAN Protein disulfide-isomerase A5 OS=Homo sapiens OX=9606 GN=PDIA5 PE=1 SV=1	Q14554	59.594	9931700000	988920000	938230000	1084500000	802680000	1055400000	698840000	767410000	799210000	649280000	506400000	850820000	789970000	0	0	0	0	0	0	0	0	0	0	0	0
Q14574	DSC3_HUMAN	DSC3	sp|Q14574|DSC3_HUMAN Desmocollin-3 OS=Homo sapiens OX=9606 GN=DSC3 PE=1 SV=3	Q14574	99.968	251500000	0	0	0	0	74319000	47617000	39385000	64845000	0	0	0	0	3311900	0	0	0	6070100	0	15954000	0	0	0	0	0
Q14596	NBR1_HUMAN	NBR1	sp|Q14596|NBR1_HUMAN Next to BRCA1 gene 1 protein OS=Homo sapiens OX=9606 GN=NBR1 PE=1 SV=3	Q14596	107.41	11861000	0	0	0	0	0	0	0	0	0	0	0	0	0	0	0	0	0	0	0	0	4801800	3156800	3902700	0
Q14651	PLSI_HUMAN	PLS1	sp|Q14651|PLSI_HUMAN Plastin-1 OS=Homo sapiens OX=9606 GN=PLS1 PE=1 SV=2	Q14651	70.253	13296000000	1057100000	1211900000	1175300000	818110000	1301400000	1335100000	1082500000	1187600000	968780000	869290000	1105300000	1182000000	0	0	0	0	0	0	0	0	0	0	0	1897200
Q14653	IRF3_HUMAN	IRF3	sp|Q14653|IRF3_HUMAN Interferon regulatory factor 3 OS=Homo sapiens OX=9606 GN=IRF3 PE=1 SV=1	Q14653	47.219	706830000	11287000	0	6878300	6626100	79146000	88150000	57536000	77762000	66149000	52495000	127770000	133030000	0	0	0	0	0	0	0	0	0	0	0	0
Q14657	LAGE3_HUMAN	LAGE3	sp|Q14657|LAGE3_HUMAN EKC/KEOPS complex subunit LAGE3 OS=Homo sapiens OX=9606 GN=LAGE3 PE=1 SV=2	Q14657	14.804	322230000	23690000	34418000	27163000	24110000	41838000	21452000	23888000	26097000	26063000	17621000	20925000	34963000	0	0	0	0	0	0	0	0	0	0	0	0
Q14676	MDC1_HUMAN	MDC1	sp|Q14676|MDC1_HUMAN Mediator of DNA damage checkpoint protein 1 OS=Homo sapiens OX=9606 GN=MDC1 PE=1 SV=3	Q14676	226.66	693480000	56837000	70724000	119210000	73713000	76277000	48869000	54237000	71179000	33625000	32787000	26825000	29204000	0	0	0	0	0	0	0	0	0	0	0	0
Q14686	NCOA6_HUMAN	NCOA6	sp|Q14686|NCOA6_HUMAN Nuclear receptor coactivator 6 OS=Homo sapiens OX=9606 GN=NCOA6 PE=1 SV=3	Q14686	219.14	35144000	0	0	0	0	0	2627000	3261600	0	7826300	5541600	6182500	9705300	0	0	0	0	0	0	0	0	0	0	0	0
Q14691	PSF1_HUMAN	GINS1	sp|Q14691|PSF1_HUMAN DNA replication complex GINS protein PSF1 OS=Homo sapiens OX=9606 GN=GINS1 PE=1 SV=1	Q14691	22.988	179740000	13155000	13546000	11820000	10926000	21208000	15101000	12574000	12835000	0	24505000	25497000	18569000	0	0	0	0	0	0	0	0	0	0	0	0
Q14692	BMS1_HUMAN	BMS1	sp|Q14692|BMS1_HUMAN Ribosome biogenesis protein BMS1 homolog OS=Homo sapiens OX=9606 GN=BMS1 PE=1 SV=1	Q14692	145.81	4475300000	329580000	293810000	368870000	250070000	442350000	466150000	347200000	454280000	381560000	247350000	397900000	459600000	0	0	0	0	0	0	13922000	0	0	9905300	4074800	8695500
Q14693	LPIN1_HUMAN	LPIN1	sp|Q14693|LPIN1_HUMAN Phosphatidate phosphatase LPIN1 OS=Homo sapiens OX=9606 GN=LPIN1 PE=1 SV=2;sp|Q92539|LPIN2_HUMAN Phosphatidate phosphatase LPIN2 OS=Homo sapiens OX=9606 GN=LPIN2 PE=1 SV=1	Q14693;Q92539	98.663	29397000	7434000	0	0	4897800	0	0	0	0	0	4572900	5758600	6734000	0	0	0	0	0	0	0	0	0	0	0	0
Q14696	MESD_HUMAN	MESD	sp|Q14696|MESD_HUMAN LRP chaperone MESD OS=Homo sapiens OX=9606 GN=MESD PE=1 SV=2	Q14696	26.076	30065000000	1849500000	2453300000	2866900000	2328500000	3382400000	2180000000	2436100000	2227700000	2240600000	2052500000	2789000000	3258100000	0	0	0	0	0	0	0	0	0	0	0	0
Q14738	2A5D_HUMAN	PPP2R5D	sp|Q14738|2A5D_HUMAN Serine/threonine-protein phosphatase 2A 56 kDa regulatory subunit delta isoform OS=Homo sapiens OX=9606 GN=PPP2R5D PE=1 SV=1	Q14738	69.991	1449500000	69401000	81052000	114050000	65107000	187410000	172100000	114840000	143210000	101040000	93020000	99275000	209010000	0	0	0	0	0	0	0	0	0	0	0	0
Q14746	COG2_HUMAN	COG2	sp|Q14746|COG2_HUMAN Conserved oligomeric Golgi complex subunit 2 OS=Homo sapiens OX=9606 GN=COG2 PE=1 SV=1	Q14746	83.207	194880000	25855000	33867000	17644000	9284000	11673000	8727200	12185000	9773000	14753000	15561000	11327000	0	0	0	0	0	0	0	0	0	11735000	5577900	0	6915000
Q147X3	NAA30_HUMAN	NAA30	sp|Q147X3|NAA30_HUMAN N-alpha-acetyltransferase 30 OS=Homo sapiens OX=9606 GN=NAA30 PE=1 SV=1	Q147X3	39.319	116180000	0	0	0	0	23483000	8279700	16184000	12997000	17782000	11121000	9816100	11977000	0	4543500	0	0	0	0	0	0	0	0	0	0
Q14807	KIF22_HUMAN	KIF22	sp|Q14807|KIF22_HUMAN Kinesin-like protein KIF22 OS=Homo sapiens OX=9606 GN=KIF22 PE=1 SV=5	Q14807	73.261	442980000	16878000	24215000	19150000	19610000	77155000	62764000	67807000	69685000	17380000	8903700	24574000	12194000	0	0	0	0	0	0	0	0	7019400	5504600	0	10145000
Q14919	NC2A_HUMAN	DRAP1	sp|Q14919|NC2A_HUMAN Dr1-associated corepressor OS=Homo sapiens OX=9606 GN=DRAP1 PE=1 SV=3	Q14919	22.35	328250000	27000000	37736000	35134000	30896000	37188000	25615000	24186000	25712000	21473000	21453000	15716000	26141000	0	0	0	0	0	0	0	0	0	0	0	0
Q14997	PSME4_HUMAN	PSME4	sp|Q14997|PSME4_HUMAN Proteasome activator complex subunit 4 OS=Homo sapiens OX=9606 GN=PSME4 PE=1 SV=2	Q14997	211.33	930280000	50157000	53563000	87316000	48747000	87294000	68179000	53095000	55983000	112390000	100560000	74064000	138940000	0	0	0	0	0	0	0	0	0	0	0	0
Q14BN4	SLMAP_HUMAN	SLMAP	sp|Q14BN4|SLMAP_HUMAN Sarcolemmal membrane-associated protein OS=Homo sapiens OX=9606 GN=SLMAP PE=1 SV=1	Q14BN4	95.197	216860000	17091000	20500000	19521000	21718000	13796000	16803000	10692000	16962000	16156000	14752000	13060000	25564000	0	0	0	0	0	0	0	0	5446600	4800800	0	0
Q14CZ7	FAKD3_HUMAN	FASTKD3	sp|Q14CZ7|FAKD3_HUMAN FAST kinase domain-containing protein 3, mitochondrial OS=Homo sapiens OX=9606 GN=FASTKD3 PE=1 SV=2	Q14CZ7	75.688	119540000	10396000	7037000	9819900	7758000	12707000	11982000	9886800	12794000	7836300	7300000	9062000	12957000	0	0	0	0	0	0	0	0	0	0	0	0
Q15004	PAF15_HUMAN	PCLAF	sp|Q15004|PAF15_HUMAN PCNA-associated factor OS=Homo sapiens OX=9606 GN=PCLAF PE=1 SV=1	Q15004	11.986	980560000	0	0	0	0	249140000	97120000	96050000	140070000	68849000	69930000	80864000	178530000	0	0	0	0	0	0	0	0	0	0	0	0
Q15007	FL2D_HUMAN	WTAP	sp|Q15007|FL2D_HUMAN Pre-mRNA-splicing regulator WTAP OS=Homo sapiens OX=9606 GN=WTAP PE=1 SV=2	Q15007	44.243	439560000	39292000	31451000	37976000	47201000	44712000	24857000	32320000	33576000	16550000	30099000	51560000	49969000	0	0	0	0	0	0	0	0	0	0	0	0
Q15011	HERP1_HUMAN	HERPUD1	sp|Q15011|HERP1_HUMAN Homocysteine-responsive endoplasmic reticulum-resident ubiquitin-like domain member 1 protein OS=Homo sapiens OX=9606 GN=HERPUD1 PE=1 SV=1	Q15011	43.719	107980000	0	0	0	0	18435000	11399000	12849000	13904000	11417000	12579000	21901000	5492800	0	0	0	0	0	0	0	0	0	0	0	0
Q15012	LAP4A_HUMAN	LAPTM4A	sp|Q15012|LAP4A_HUMAN Lysosomal-associated transmembrane protein 4A OS=Homo sapiens OX=9606 GN=LAPTM4A PE=1 SV=1	Q15012	26.8	227970000	0	0	0	0	0	0	0	0	122600000	22666000	59776000	22928000	0	0	0	0	0	0	0	0	0	0	0	0
Q15014	MO4L2_HUMAN	MORF4L2	sp|Q15014|MO4L2_HUMAN Mortality factor 4-like protein 2 OS=Homo sapiens OX=9606 GN=MORF4L2 PE=1 SV=1	Q15014	32.307	819860000	8916100	8912200	15318000	21122000	149070000	127790000	116430000	125250000	73811000	42992000	35857000	83909000	0	10478000	0	0	0	0	0	0	0	0	0	0
Q15021	CND1_HUMAN	NCAPD2	sp|Q15021|CND1_HUMAN Condensin complex subunit 1 OS=Homo sapiens OX=9606 GN=NCAPD2 PE=1 SV=3	Q15021	157.18	3495300000	181100000	220020000	297430000	151530000	469570000	418770000	387150000	409930000	260880000	134560000	229800000	334560000	0	0	0	0	0	0	0	0	0	0	0	0
Q15022	SUZ12_HUMAN	SUZ12	sp|Q15022|SUZ12_HUMAN Polycomb protein SUZ12 OS=Homo sapiens OX=9606 GN=SUZ12 PE=1 SV=3	Q15022	83.054	1809700000	158230000	203790000	186930000	129930000	178560000	145080000	144240000	162070000	117940000	106710000	105480000	170730000	0	0	0	0	0	0	0	0	0	0	0	0
Q15024	EXOS7_HUMAN	EXOSC7	sp|Q15024|EXOS7_HUMAN Exosome complex component RRP42 OS=Homo sapiens OX=9606 GN=EXOSC7 PE=1 SV=3	Q15024	31.821	5711100000	482920000	569310000	553890000	511080000	534870000	468950000	318840000	454630000	463190000	255690000	505850000	585810000	0	0	0	0	0	0	0	0	6074300	0	0	0
Q15031	SYLM_HUMAN	LARS2	sp|Q15031|SYLM_HUMAN Probable leucine--tRNA ligase, mitochondrial OS=Homo sapiens OX=9606 GN=LARS2 PE=1 SV=2	Q15031	101.97	1666600000	124610000	83340000	133770000	123870000	144680000	136060000	119590000	136700000	206240000	115540000	152600000	189620000	0	0	0	0	0	0	0	0	0	0	0	0
Q15035	TRAM2_HUMAN	TRAM2	sp|Q15035|TRAM2_HUMAN Translocating chain-associated membrane protein 2 OS=Homo sapiens OX=9606 GN=TRAM2 PE=1 SV=1	Q15035	43.327	871650000	61101000	56207000	52538000	139700000	416960000	6095900	0	7628500	3858600	21922000	37798000	67843000	0	0	0	0	0	0	0	0	0	0	0	0
Q15041	AR6P1_HUMAN	ARL6IP1	sp|Q15041|AR6P1_HUMAN ADP-ribosylation factor-like protein 6-interacting protein 1 OS=Homo sapiens OX=9606 GN=ARL6IP1 PE=1 SV=2	Q15041	23.362	7010700000	456880000	153360000	302390000	148720000	898110000	153460000	436770000	788140000	1103100000	1000900000	197200000	1367200000	0	0	0	0	0	0	0	0	4428600	0	0	0
Q15050	RRS1_HUMAN	RRS1	sp|Q15050|RRS1_HUMAN Ribosome biogenesis regulatory protein homolog OS=Homo sapiens OX=9606 GN=RRS1 PE=1 SV=2	Q15050	41.193	717010000	27825000	31034000	38379000	27537000	171170000	97999000	76311000	123860000	31982000	20326000	32615000	37981000	0	0	0	0	0	0	0	0	0	0	0	0
Q15058	KIF14_HUMAN	KIF14	sp|Q15058|KIF14_HUMAN Kinesin-like protein KIF14 OS=Homo sapiens OX=9606 GN=KIF14 PE=1 SV=1	Q15058	186.49	29034000	0	0	0	0	0	0	0	0	0	0	0	0	0	0	0	0	0	0	0	0	13057000	6727500	0	9249500
Q15059	BRD3_HUMAN	BRD3	sp|Q15059|BRD3_HUMAN Bromodomain-containing protein 3 OS=Homo sapiens OX=9606 GN=BRD3 PE=1 SV=1	Q15059	79.541	1563800000	198250000	152300000	148900000	185000000	161980000	125420000	126470000	119630000	99887000	78312000	71550000	96087000	0	0	0	0	0	0	0	0	0	0	0	0
Q15061	WDR43_HUMAN	WDR43	sp|Q15061|WDR43_HUMAN WD repeat-containing protein 43 OS=Homo sapiens OX=9606 GN=WDR43 PE=1 SV=3	Q15061	74.89	942350000	95826000	95597000	110330000	107930000	92824000	90383000	68329000	82687000	74035000	11901000	82822000	19143000	0	0	0	0	0	0	0	0	2660700	7874900	0	0
Q15067	ACOX1_HUMAN	ACOX1	sp|Q15067|ACOX1_HUMAN Peroxisomal acyl-coenzyme A oxidase 1 OS=Homo sapiens OX=9606 GN=ACOX1 PE=1 SV=3	Q15067	74.423	19894000000	1831000000	1838000000	1738600000	1755800000	1756800000	1905800000	1682200000	1671500000	1307200000	1496500000	1368200000	1542500000	0	0	0	0	0	0	0	0	0	0	0	0
Q15102	PA1B3_HUMAN	PAFAH1B3	sp|Q15102|PA1B3_HUMAN Platelet-activating factor acetylhydrolase IB subunit alpha1 OS=Homo sapiens OX=9606 GN=PAFAH1B3 PE=1 SV=1	Q15102	25.734	9854900000	606600000	893870000	780680000	523450000	882090000	692230000	831830000	690580000	339120000	615050000	1253800000	1745500000	0	0	0	0	0	0	0	0	0	0	0	0
Q15121	PEA15_HUMAN	PEA15	sp|Q15121|PEA15_HUMAN Astrocytic phosphoprotein PEA-15 OS=Homo sapiens OX=9606 GN=PEA15 PE=1 SV=2	Q15121	15.04	1933300000	54139000	56314000	30772000	45364000	286090000	314810000	263970000	343350000	35289000	169690000	113620000	219870000	0	0	0	0	0	0	0	0	0	0	0	0
Q15126	PMVK_HUMAN	PMVK	sp|Q15126|PMVK_HUMAN Phosphomevalonate kinase OS=Homo sapiens OX=9606 GN=PMVK PE=1 SV=3	Q15126	21.995	678290000	15826000	18944000	16004000	10931000	91138000	57664000	52951000	61214000	61047000	71654000	99002000	121920000	0	0	0	0	0	0	0	0	0	0	0	0
Q15147	PLCB4_HUMAN	PLCB4	sp|Q15147|PLCB4_HUMAN 1-phosphatidylinositol 4,5-bisphosphate phosphodiesterase beta-4 OS=Homo sapiens OX=9606 GN=PLCB4 PE=1 SV=3	Q15147	134.46	226600000	8715100	4426100	22516000	24973000	46494000	19157000	57170000	43150000	0	0	0	0	0	0	0	0	0	0	0	0	0	0	0	0
Q15155	NOMO1_HUMAN	NOMO1	sp|Q15155|NOMO1_HUMAN Nodal modulator 1 OS=Homo sapiens OX=9606 GN=NOMO1 PE=1 SV=5	Q15155	134.32	651070000	75366000	77687000	30826000	50706000	87880000	53850000	38774000	66656000	35922000	31352000	27625000	74430000	0	0	0	0	0	0	0	0	0	0	0	0
Q15166	PON3_HUMAN	PON3	sp|Q15166|PON3_HUMAN Serum paraoxonase/lactonase 3 OS=Homo sapiens OX=9606 GN=PON3 PE=1 SV=3	Q15166	39.607	395970000	51391000	15260000	42052000	56118000	29099000	11905000	10834000	22128000	62007000	28025000	67147000	0	0	0	0	0	0	0	0	0	0	0	0	0
Q15170	TCAL1_HUMAN	TCEAL1	sp|Q15170|TCAL1_HUMAN Transcription elongation factor A protein-like 1 OS=Homo sapiens OX=9606 GN=TCEAL1 PE=1 SV=3	Q15170	18.641	366340000	22543000	20566000	31030000	22766000	30693000	55688000	26670000	45151000	22755000	24476000	15909000	48090000	0	0	0	0	0	0	0	0	0	0	0	0
Q15181	IPYR_HUMAN	PPA1	sp|Q15181|IPYR_HUMAN Inorganic pyrophosphatase OS=Homo sapiens OX=9606 GN=PPA1 PE=1 SV=2	Q15181	32.66	44571000000	2065000000	2754100000	3022400000	1947000000	4646400000	3859800000	3262400000	3211200000	2506700000	3894700000	5479800000	7847400000	0	0	0	0	0	0	0	0	34155000	12734000	12939000	13998000
Q15208	STK38_HUMAN	STK38	sp|Q15208|STK38_HUMAN Serine/threonine-protein kinase 38 OS=Homo sapiens OX=9606 GN=STK38 PE=1 SV=1	Q15208	54.19	418380000	0	20760000	15057000	13231000	23702000	45998000	48900000	38602000	33990000	44818000	52972000	70783000	1694700	3231400	0	0	0	0	0	0	0	0	0	4643800
Q15257	PTPA_HUMAN	PTPA	sp|Q15257|PTPA_HUMAN Serine/threonine-protein phosphatase 2A activator OS=Homo sapiens OX=9606 GN=PTPA PE=1 SV=3	Q15257	40.667	4298700000	208180000	399290000	375720000	156990000	293900000	153280000	199120000	231430000	514340000	427360000	621180000	717940000	0	0	0	0	0	0	0	0	0	0	0	0
Q15262	PTPRK_HUMAN	PTPRK	sp|Q15262|PTPRK_HUMAN Receptor-type tyrosine-protein phosphatase kappa OS=Homo sapiens OX=9606 GN=PTPRK PE=1 SV=2	Q15262	162.1	1154400000	41755000	47805000	33844000	41109000	153070000	109090000	120050000	149250000	117720000	114870000	114750000	82730000	0	0	0	0	0	0	0	0	10342000	9028500	8990200	0
Q15269	PWP2_HUMAN	PWP2	sp|Q15269|PWP2_HUMAN Periodic tryptophan protein 2 homolog OS=Homo sapiens OX=9606 GN=PWP2 PE=2 SV=2	Q15269	102.45	851770000	26246000	17710000	0	27517000	116370000	125060000	80253000	87027000	93885000	69143000	71458000	118100000	0	0	0	0	0	0	0	0	4574200	7101500	2278000	5050100
Q15293	RCN1_HUMAN	RCN1	sp|Q15293|RCN1_HUMAN Reticulocalbin-1 OS=Homo sapiens OX=9606 GN=RCN1 PE=1 SV=1	Q15293	38.89	109060000000	9710000000	10412000000	8631000000	8657300000	12062000000	8212800000	7880300000	8535600000	8120200000	8589100000	8779500000	9466700000	0	0	0	0	0	0	0	0	0	0	0	0
Q15345	LRC41_HUMAN	LRRC41	sp|Q15345|LRC41_HUMAN Leucine-rich repeat-containing protein 41 OS=Homo sapiens OX=9606 GN=LRRC41 PE=1 SV=3	Q15345	88.649	367110000	16565000	6967300	8201700	15305000	56229000	50681000	15431000	39156000	40305000	37733000	45732000	34807000	0	0	0	0	0	0	0	0	0	0	0	0
Q15361	TTF1_HUMAN	TTF1	sp|Q15361|TTF1_HUMAN Transcription termination factor 1 OS=Homo sapiens OX=9606 GN=TTF1 PE=1 SV=3	Q15361	103.05	34025000	0	0	0	0	0	0	0	0	12698000	13609000	0	0	0	7718300	0	0	0	0	0	0	0	0	0	0
Q15363	TMED2_HUMAN	TMED2	sp|Q15363|TMED2_HUMAN Transmembrane emp24 domain-containing protein 2 OS=Homo sapiens OX=9606 GN=TMED2 PE=1 SV=1	Q15363	22.761	37404000000	3233600000	3207800000	2323700000	3828500000	3653800000	3522500000	2848400000	2638700000	2105900000	2152800000	3374900000	4513300000	0	0	0	0	0	0	0	0	0	0	0	0
Q15386	UBE3C_HUMAN	UBE3C	sp|Q15386|UBE3C_HUMAN Ubiquitin-protein ligase E3C OS=Homo sapiens OX=9606 GN=UBE3C PE=1 SV=3	Q15386	123.92	381890000	11036000	8030000	12298000	6223900	38076000	24994000	25292000	38195000	35058000	48769000	74225000	59694000	0	0	0	0	0	0	0	0	0	0	0	0
Q15397	PUM3_HUMAN	PUM3	sp|Q15397|PUM3_HUMAN Pumilio homolog 3 OS=Homo sapiens OX=9606 GN=PUM3 PE=1 SV=3	Q15397	73.584	9736100000	1088300000	1038300000	1077600000	958980000	966500000	855870000	718900000	674760000	814380000	516110000	451670000	574630000	0	0	0	0	0	0	0	0	0	0	0	0
Q15398	DLGP5_HUMAN	DLGAP5	sp|Q15398|DLGP5_HUMAN Disks large-associated protein 5 OS=Homo sapiens OX=9606 GN=DLGAP5 PE=1 SV=2	Q15398	95.114	59327000	0	0	0	0	12540000	6646700	19877000	20263000	0	0	0	0	0	0	0	0	0	0	0	0	0	0	0	0
Q15435	PP1R7_HUMAN	PPP1R7	sp|Q15435|PP1R7_HUMAN Protein phosphatase 1 regulatory subunit 7 OS=Homo sapiens OX=9606 GN=PPP1R7 PE=1 SV=1	Q15435	41.564	551100000	0	0	0	0	48077000	84322000	58009000	57962000	70720000	48958000	67077000	115980000	0	0	0	0	0	0	0	0	0	0	0	0
Q15438	CYH1_HUMAN	CYTH1	sp|Q15438|CYH1_HUMAN Cytohesin-1 OS=Homo sapiens OX=9606 GN=CYTH1 PE=1 SV=1;sp|O43739|CYH3_HUMAN Cytohesin-3 OS=Homo sapiens OX=9606 GN=CYTH3 PE=1 SV=2	Q15438;O43739	46.412	289950000	0	0	0	0	0	0	0	0	5499200	52723000	5676100	7218100	0	0	0	0	46838000	42569000	45522000	36346000	10255000	8859100	28449000	0
Q15477	SKIV2_HUMAN	SKIV2L	sp|Q15477|SKIV2_HUMAN Helicase SKI2W OS=Homo sapiens OX=9606 GN=SKIV2L PE=1 SV=3	Q15477	137.75	572500000	7442600	16336000	17895000	16884000	81533000	46466000	28043000	68390000	61271000	34230000	78041000	115970000	0	0	0	0	0	0	0	0	0	0	0	0
Q15526	SURF1_HUMAN	SURF1	sp|Q15526|SURF1_HUMAN Surfeit locus protein 1 OS=Homo sapiens OX=9606 GN=SURF1 PE=1 SV=1	Q15526	33.331	967510000	91247000	61387000	64136000	40052000	133910000	107130000	30044000	54997000	177360000	96410000	48849000	61985000	0	0	0	0	0	0	0	0	0	0	0	0
Q15527	SURF2_HUMAN	SURF2	sp|Q15527|SURF2_HUMAN Surfeit locus protein 2 OS=Homo sapiens OX=9606 GN=SURF2 PE=1 SV=3	Q15527	29.647	365510000	43975000	52450000	60064000	39973000	44172000	42315000	50149000	32414000	0	0	0	0	0	0	0	0	0	0	0	0	0	0	0	0
Q15532	SSXT_HUMAN	SS18	sp|Q15532|SSXT_HUMAN Protein SSXT OS=Homo sapiens OX=9606 GN=SS18 PE=1 SV=3	Q15532	45.929	445610000	34441000	29593000	41864000	29535000	37846000	46601000	34470000	50562000	39627000	30222000	29347000	41498000	0	0	0	0	0	0	0	0	0	0	0	0
Q15542	TAF5_HUMAN	TAF5	sp|Q15542|TAF5_HUMAN Transcription initiation factor TFIID subunit 5 OS=Homo sapiens OX=9606 GN=TAF5 PE=1 SV=3	Q15542	86.829	161430000	9157300	10218000	0	12544000	16321000	29635000	25489000	14036000	8752600	6338500	14615000	14323000	0	0	0	0	0	0	0	0	0	0	0	0
Q15554	TERF2_HUMAN	TERF2	sp|Q15554|TERF2_HUMAN Telomeric repeat-binding factor 2 OS=Homo sapiens OX=9606 GN=TERF2 PE=1 SV=3	Q15554	59.593	3834800000	340470000	387600000	335580000	318160000	301420000	294050000	271070000	343810000	273020000	257300000	312060000	400210000	0	0	0	0	0	0	0	0	0	0	0	0
Q15555	MARE2_HUMAN	MAPRE2	sp|Q15555|MARE2_HUMAN Microtubule-associated protein RP/EB family member 2 OS=Homo sapiens OX=9606 GN=MAPRE2 PE=1 SV=1	Q15555	37.031	405480000	21278000	28379000	13212000	0	115820000	14447000	11052000	14794000	42584000	19022000	62131000	62762000	0	0	0	0	0	0	0	0	0	0	0	0
Q15582	BGH3_HUMAN	TGFBI	sp|Q15582|BGH3_HUMAN Transforming growth factor-beta-induced protein ig-h3 OS=Homo sapiens OX=9606 GN=TGFBI PE=1 SV=1	Q15582	74.68	18508000000	180500000	121660000	117120000	94570000	3361600000	2397400000	2236900000	2581300000	1945500000	1572000000	1640800000	2198300000	0	3850100	0	0	0	0	0	14673000	0	21044000	0	21322000
Q15628	TRADD_HUMAN	TRADD	sp|Q15628|TRADD_HUMAN Tumor necrosis factor receptor type 1-associated DEATH domain protein OS=Homo sapiens OX=9606 GN=TRADD PE=1 SV=2	Q15628	34.247	682400000	22179000	0	0	3211600	18095000	23360000	20478000	14287000	111420000	98338000	142840000	207670000	0	0	0	0	0	0	0	0	4302400	3103800	3647500	9465600
Q15631	TSN_HUMAN	TSN	sp|Q15631|TSN_HUMAN Translin OS=Homo sapiens OX=9606 GN=TSN PE=1 SV=1	Q15631	26.183	7112500000	447030000	579820000	578230000	398210000	737800000	946640000	679690000	848160000	209560000	275430000	570040000	841920000	0	0	0	0	0	0	0	0	0	0	0	0
Q15633	TRBP2_HUMAN	TARBP2	sp|Q15633|TRBP2_HUMAN RISC-loading complex subunit TARBP2 OS=Homo sapiens OX=9606 GN=TARBP2 PE=1 SV=3	Q15633	39.039	93794000	0	0	0	0	25053000	12663000	0	19036000	14683000	0	10608000	11750000	0	0	0	0	0	0	0	0	0	0	0	0
Q15646	OASL_HUMAN	OASL	sp|Q15646|OASL_HUMAN 2-5-oligoadenylate synthase-like protein OS=Homo sapiens OX=9606 GN=OASL PE=1 SV=2	Q15646	59.225	6656600000	0	0	0	0	0	0	0	0	1448400000	1334700000	1587800000	2010900000	0	0	0	0	0	0	0	0	79780000	68943000	98919000	27144000
Q15649	ZNHI3_HUMAN	ZNHIT3	sp|Q15649|ZNHI3_HUMAN Zinc finger HIT domain-containing protein 3 OS=Homo sapiens OX=9606 GN=ZNHIT3 PE=1 SV=2	Q15649	17.607	52325000	0	0	0	0	17983000	13568000	11163000	9611500	0	0	0	0	0	0	0	0	0	0	0	0	0	0	0	0
Q15653	IKBB_HUMAN	NFKBIB	sp|Q15653|IKBB_HUMAN NF-kappa-B inhibitor beta OS=Homo sapiens OX=9606 GN=NFKBIB PE=1 SV=2	Q15653	37.771	238060000	0	0	0	0	52902000	41346000	38538000	47507000	14142000	12653000	13278000	17692000	0	0	0	0	0	0	0	0	0	0	0	0
Q15785	TOM34_HUMAN	TOMM34	sp|Q15785|TOM34_HUMAN Mitochondrial import receptor subunit TOM34 OS=Homo sapiens OX=9606 GN=TOMM34 PE=1 SV=2	Q15785	34.559	1206500000	39750000	35465000	72120000	58874000	119350000	96441000	111690000	119610000	123400000	108670000	131450000	189730000	0	0	0	0	0	0	0	0	0	0	0	0
Q15796	SMAD2_HUMAN	SMAD2	sp|Q15796|SMAD2_HUMAN Mothers against decapentaplegic homolog 2 OS=Homo sapiens OX=9606 GN=SMAD2 PE=1 SV=1	Q15796	52.306	512400000	30354000	31493000	29707000	24165000	70298000	52441000	42725000	65642000	33163000	39155000	46116000	47144000	0	0	0	0	0	0	0	0	0	0	0	0
Q99717	SMAD5_HUMAN	SMAD5	sp|Q99717|SMAD5_HUMAN Mothers against decapentaplegic homolog 5 OS=Homo sapiens OX=9606 GN=SMAD5 PE=1 SV=1;sp|Q15797|SMAD1_HUMAN Mothers against decapentaplegic homolog 1 OS=Homo sapiens OX=9606 GN=SMAD1 PE=1 SV=1	Q99717;Q15797	52.258	39021000	0	0	0	0	0	0	0	0	0	9296900	13642000	16082000	0	0	0	0	0	0	0	0	0	0	0	0
Q15800	MSMO1_HUMAN	MSMO1	sp|Q15800|MSMO1_HUMAN Methylsterol monooxygenase 1 OS=Homo sapiens OX=9606 GN=MSMO1 PE=1 SV=1	Q15800	35.215	763990000	44118000	46398000	38986000	69889000	26058000	47149000	32493000	47101000	69854000	129270000	110830000	61453000	0	0	0	0	0	0	0	0	14354000	15210000	0	10831000
Q15813	TBCE_HUMAN	TBCE	sp|Q15813|TBCE_HUMAN Tubulin-specific chaperone E OS=Homo sapiens OX=9606 GN=TBCE PE=1 SV=1	Q15813	59.345	1344500000	44798000	50193000	62714000	37642000	168480000	169820000	133530000	159000000	77320000	109640000	94659000	236740000	0	0	0	0	0	0	0	0	0	0	0	0
Q15814	TBCC_HUMAN	TBCC	sp|Q15814|TBCC_HUMAN Tubulin-specific chaperone C OS=Homo sapiens OX=9606 GN=TBCC PE=1 SV=2	Q15814	39.248	52869000	0	0	0	0	0	0	0	0	0	0	0	0	0	0	0	0	0	0	0	0	9829800	16540000	8383200	18116000
Q15819	UB2V2_HUMAN	UBE2V2	sp|Q15819|UB2V2_HUMAN Ubiquitin-conjugating enzyme E2 variant 2 OS=Homo sapiens OX=9606 GN=UBE2V2 PE=1 SV=4	Q15819	16.363	7609500000	1679400000	209680000	1907100000	204760000	399250000	309810000	253170000	273350000	476910000	356800000	555340000	983920000	0	0	0	0	0	0	0	0	0	0	0	0
Q15853	USF2_HUMAN	USF2	sp|Q15853|USF2_HUMAN Upstream stimulatory factor 2 OS=Homo sapiens OX=9606 GN=USF2 PE=1 SV=1	Q15853	36.954	118640000	12909000	12351000	7239200	7251400	13002000	10165000	8809500	12998000	7104400	5733600	10732000	10342000	0	0	0	0	0	0	0	0	0	0	0	0
Q15906	VPS72_HUMAN	VPS72	sp|Q15906|VPS72_HUMAN Vacuolar protein sorting-associated protein 72 homolog OS=Homo sapiens OX=9606 GN=VPS72 PE=1 SV=1	Q15906	40.594	366910000	28036000	13392000	39014000	14941000	54948000	42384000	47349000	58918000	0	22403000	18420000	27102000	0	0	0	0	0	0	0	0	0	0	0	0
Q15907	RB11B_HUMAN	RAB11B	sp|Q15907|RB11B_HUMAN Ras-related protein Rab-11B OS=Homo sapiens OX=9606 GN=RAB11B PE=1 SV=4	Q15907	24.488	2826900000	243540000	130850000	223150000	243670000	278670000	252240000	220470000	264330000	257630000	213230000	227530000	271560000	0	0	0	0	0	0	0	0	0	0	0	0
Q15910	EZH2_HUMAN	EZH2	sp|Q15910|EZH2_HUMAN Histone-lysine N-methyltransferase EZH2 OS=Homo sapiens OX=9606 GN=EZH2 PE=1 SV=2	Q15910	85.362	1302100000	135710000	105670000	83371000	105140000	123660000	110610000	91913000	85936000	127270000	100710000	101970000	130170000	0	0	0	0	0	0	0	0	0	0	0	0
Q15911	ZFHX3_HUMAN	ZFHX3	sp|Q15911|ZFHX3_HUMAN Zinc finger homeobox protein 3 OS=Homo sapiens OX=9606 GN=ZFHX3 PE=1 SV=2	Q15911	404.41	189900000	0	0	0	0	7700000	8667200	0	11833000	7523700	0	13030000	12751000	0	0	0	0	0	70255000	20394000	37749000	0	0	0	0
Q16134	ETFD_HUMAN	ETFDH	sp|Q16134|ETFD_HUMAN Electron transfer flavoprotein-ubiquinone oxidoreductase, mitochondrial OS=Homo sapiens OX=9606 GN=ETFDH PE=1 SV=2	Q16134	68.495	825190000	104450000	100870000	119040000	66853000	86922000	89237000	68679000	54367000	23018000	17346000	43166000	51245000	0	0	0	0	0	0	0	0	0	0	0	0
Q16222	UAP1_HUMAN	UAP1	sp|Q16222|UAP1_HUMAN UDP-N-acetylhexosamine pyrophosphorylase OS=Homo sapiens OX=9606 GN=UAP1 PE=1 SV=3	Q16222	58.768	33051000	0	0	0	0	0	0	0	0	10461000	0	10932000	11657000	0	0	0	0	0	0	0	0	0	0	0	0
Q16254	E2F4_HUMAN	E2F4	sp|Q16254|E2F4_HUMAN Transcription factor E2F4 OS=Homo sapiens OX=9606 GN=E2F4 PE=1 SV=2	Q16254	43.96	90687000	0	0	0	0	16852000	13321000	11696000	0	17690000	18499000	0	12630000	0	0	0	0	0	0	0	0	0	0	0	0
Q16527	CSRP2_HUMAN	CSRP2	sp|Q16527|CSRP2_HUMAN Cysteine and glycine-rich protein 2 OS=Homo sapiens OX=9606 GN=CSRP2 PE=1 SV=3	Q16527	20.954	1082400000	75040000	57147000	50366000	44435000	189420000	104980000	90776000	50266000	111360000	69182000	77342000	162140000	0	0	0	0	0	0	0	0	0	0	0	0
Q16531	DDB1_HUMAN	DDB1	sp|Q16531|DDB1_HUMAN DNA damage-binding protein 1 OS=Homo sapiens OX=9606 GN=DDB1 PE=1 SV=1	Q16531	126.97	54316000000	4822600000	4564500000	4121400000	4333500000	6617100000	5406000000	3828500000	5077000000	2760100000	3015100000	4415600000	5355200000	0	0	0	0	0	0	0	0	0	0	0	0
Q16537	2A5E_HUMAN	PPP2R5E	sp|Q16537|2A5E_HUMAN Serine/threonine-protein phosphatase 2A 56 kDa regulatory subunit epsilon isoform OS=Homo sapiens OX=9606 GN=PPP2R5E PE=1 SV=1	Q16537	54.699	997490000	28836000	42352000	39091000	27822000	180440000	87586000	71141000	148600000	99827000	52911000	88005000	130880000	0	0	0	0	0	0	0	0	0	0	0	0
Q16539	MK14_HUMAN	MAPK14	sp|Q16539|MK14_HUMAN Mitogen-activated protein kinase 14 OS=Homo sapiens OX=9606 GN=MAPK14 PE=1 SV=3	Q16539	41.293	250390000	0	7962100	7799000	3951100	32889000	25765000	23673000	23477000	33957000	35501000	22515000	32904000	0	0	0	0	0	0	0	0	0	0	0	0
Q16540	RM23_HUMAN	MRPL23	sp|Q16540|RM23_HUMAN 39S ribosomal protein L23, mitochondrial OS=Homo sapiens OX=9606 GN=MRPL23 PE=1 SV=1	Q16540	17.781	3763000000	409580000	378910000	396800000	354070000	444770000	319670000	336820000	286520000	233290000	185540000	235750000	181240000	0	0	0	0	0	0	0	0	0	0	0	0
Q16543	CDC37_HUMAN	CDC37	sp|Q16543|CDC37_HUMAN Hsp90 co-chaperone Cdc37 OS=Homo sapiens OX=9606 GN=CDC37 PE=1 SV=1	Q16543	44.468	11219000000	852720000	1139200000	1078600000	1113200000	1460500000	1205800000	944410000	1130700000	434500000	401660000	577150000	880770000	0	0	0	0	0	0	0	0	0	0	0	0
Q16563	SYPL1_HUMAN	SYPL1	sp|Q16563|SYPL1_HUMAN Synaptophysin-like protein 1 OS=Homo sapiens OX=9606 GN=SYPL1 PE=1 SV=1	Q16563	28.565	5262700000	418970000	372130000	381450000	363310000	648210000	360110000	394440000	425620000	486980000	395180000	489650000	526630000	0	0	0	0	0	0	0	0	0	0	0	0
Q16595	FRDA_HUMAN	FXN	sp|Q16595|FRDA_HUMAN Frataxin, mitochondrial OS=Homo sapiens OX=9606 GN=FXN PE=1 SV=2	Q16595	23.135	1988100000	267150000	142050000	269830000	263510000	185420000	106340000	141720000	138710000	115980000	78067000	139990000	139330000	0	0	0	0	0	0	0	0	0	0	0	0
Q16611	BAK_HUMAN	BAK1	sp|Q16611|BAK_HUMAN Bcl-2 homologous antagonist/killer OS=Homo sapiens OX=9606 GN=BAK1 PE=1 SV=1	Q16611	23.408	104980000	15099000	10428000	33196000	0	8025100	13471000	13452000	11313000	0	0	0	0	0	0	0	0	0	0	0	0	0	0	0	0
Q16656	NRF1_HUMAN	NRF1	sp|Q16656|NRF1_HUMAN Nuclear respiratory factor 1 OS=Homo sapiens OX=9606 GN=NRF1 PE=1 SV=1	Q16656	53.54	378700000	27660000	35255000	44070000	29935000	30898000	28368000	29280000	32030000	33401000	26375000	29511000	31923000	0	0	0	0	0	0	0	0	0	0	0	0
Q16658	FSCN1_HUMAN	FSCN1	sp|Q16658|FSCN1_HUMAN Fascin OS=Homo sapiens OX=9606 GN=FSCN1 PE=1 SV=3	Q16658	54.529	46752000000	2248000000	2991600000	2233400000	2176800000	7332800000	4420300000	3744300000	4547100000	2610400000	3542300000	4205100000	6526500000	0	0	0	0	0	14017000	0	0	17396000	36998000	70271000	35116000
Q16678	CP1B1_HUMAN	CYP1B1	sp|Q16678|CP1B1_HUMAN Cytochrome P450 1B1 OS=Homo sapiens OX=9606 GN=CYP1B1 PE=1 SV=2	Q16678	60.845	1098400000	0	0	0	0	39353000	42688000	27732000	22743000	160850000	161410000	163030000	285450000	0	0	0	0	0	0	0	0	52863000	57289000	40822000	44213000
Q16706	MA2A1_HUMAN	MAN2A1	sp|Q16706|MA2A1_HUMAN Alpha-mannosidase 2 OS=Homo sapiens OX=9606 GN=MAN2A1 PE=1 SV=2	Q16706	131.14	4122200000	236270000	351690000	276380000	273000000	416670000	360540000	228940000	320930000	362630000	323230000	481510000	490420000	0	0	0	0	0	0	0	0	0	0	0	0
Q16719	KYNU_HUMAN	KYNU	sp|Q16719|KYNU_HUMAN Kynureninase OS=Homo sapiens OX=9606 GN=KYNU PE=1 SV=1	Q16719	52.351	46780000000	2387300000	3121200000	2765900000	2344300000	4211300000	4251300000	3417300000	3639800000	3666800000	3737000000	5217900000	7956300000	0	0	0	0	0	0	0	0	24425000	11285000	6285200	21179000
Q16740	CLPP_HUMAN	CLPP	sp|Q16740|CLPP_HUMAN ATP-dependent Clp protease proteolytic subunit, mitochondrial OS=Homo sapiens OX=9606 GN=CLPP PE=1 SV=1	Q16740	30.18	5509100000	463030000	545470000	442210000	462270000	598490000	386110000	390210000	383260000	443810000	412580000	437810000	543810000	0	0	0	0	0	0	0	0	0	0	0	0
Q16762	THTR_HUMAN	TST	sp|Q16762|THTR_HUMAN Thiosulfate sulfurtransferase OS=Homo sapiens OX=9606 GN=TST PE=1 SV=4	Q16762	33.429	36236000000	2934500000	3355600000	3617500000	2947300000	3231700000	2462300000	2736200000	2727000000	2642400000	2552500000	2991200000	4028500000	0	0	0	0	0	0	0	0	0	0	0	9498700
Q16763	UBE2S_HUMAN	UBE2S	sp|Q16763|UBE2S_HUMAN Ubiquitin-conjugating enzyme E2 S OS=Homo sapiens OX=9606 GN=UBE2S PE=1 SV=2	Q16763	23.845	446180000	0	0	0	0	94968000	43458000	59112000	54663000	32261000	45144000	58601000	57971000	0	0	0	0	0	0	0	0	0	0	0	0
Q16769	QPCT_HUMAN	QPCT	sp|Q16769|QPCT_HUMAN Glutaminyl-peptide cyclotransferase OS=Homo sapiens OX=9606 GN=QPCT PE=1 SV=1	Q16769	40.876	111450000	0	0	0	0	13546000	13328000	0	14949000	3235900	46239000	10318000	9830500	0	0	0	0	0	0	0	0	0	0	0	0
Q16774	KGUA_HUMAN	GUK1	sp|Q16774|KGUA_HUMAN Guanylate kinase OS=Homo sapiens OX=9606 GN=GUK1 PE=1 SV=2	Q16774	21.725	790040000	24367000	35779000	86689000	13204000	79541000	94931000	118830000	136130000	53470000	47031000	85141000	14932000	0	0	0	0	0	0	0	0	0	0	0	0
Q16775	GLO2_HUMAN	HAGH	sp|Q16775|GLO2_HUMAN Hydroxyacylglutathione hydrolase, mitochondrial OS=Homo sapiens OX=9606 GN=HAGH PE=1 SV=2	Q16775	33.805	1613000000	141420000	135740000	140820000	136510000	199540000	151180000	102140000	126750000	92670000	121310000	139980000	124980000	0	0	0	0	0	0	0	0	0	0	0	0
Q16798	MAON_HUMAN	ME3	sp|Q16798|MAON_HUMAN NADP-dependent malic enzyme, mitochondrial OS=Homo sapiens OX=9606 GN=ME3 PE=2 SV=2	Q16798	67.068	4371400000	408080000	318240000	315710000	291660000	417700000	434580000	301610000	269860000	247120000	232790000	480770000	653310000	0	0	0	0	0	0	0	0	0	0	0	0
Q16831	UPP1_HUMAN	UPP1	sp|Q16831|UPP1_HUMAN Uridine phosphorylase 1 OS=Homo sapiens OX=9606 GN=UPP1 PE=1 SV=1	Q16831	33.934	343980000	29114000	32775000	34131000	18257000	33462000	26507000	13548000	27048000	31244000	19008000	20267000	58620000	0	0	0	0	0	0	0	0	0	0	0	0
Q16836	HCDH_HUMAN	HADH	sp|Q16836|HCDH_HUMAN Hydroxyacyl-coenzyme A dehydrogenase, mitochondrial OS=Homo sapiens OX=9606 GN=HADH PE=1 SV=3	Q16836	34.293	21315000000	1955300000	1863300000	1761500000	1633100000	2147700000	1979600000	1510600000	1738600000	1960200000	1152100000	1550200000	2063200000	0	0	0	0	0	0	0	0	0	0	0	0
Q16851	UGPA_HUMAN	UGP2	sp|Q16851|UGPA_HUMAN UTP--glucose-1-phosphate uridylyltransferase OS=Homo sapiens OX=9606 GN=UGP2 PE=1 SV=5	Q16851	56.94	20040000000	944090000	1074400000	1011800000	700680000	1962600000	1862400000	1483000000	1600800000	1779800000	1738300000	2417100000	3387600000	0	0	0	0	0	0	0	0	12683000	11480000	9454500	43963000
Q16854	DGUOK_HUMAN	DGUOK	sp|Q16854|DGUOK_HUMAN Deoxyguanosine kinase, mitochondrial OS=Homo sapiens OX=9606 GN=DGUOK PE=1 SV=2	Q16854	32.055	2066300000	180270000	196910000	280460000	180410000	275620000	158540000	143630000	169570000	73017000	123900000	146570000	137430000	0	0	0	0	0	0	0	0	0	0	0	0
Q16864	VATF_HUMAN	ATP6V1F	sp|Q16864|VATF_HUMAN V-type proton ATPase subunit F OS=Homo sapiens OX=9606 GN=ATP6V1F PE=1 SV=2	Q16864	13.37	965640000	44699000	40616000	34116000	53839000	124680000	111130000	55025000	133150000	77134000	62812000	109900000	118540000	0	0	0	0	0	0	0	0	0	0	0	0
Q16875	F263_HUMAN	PFKFB3	sp|Q16875|F263_HUMAN 6-phosphofructo-2-kinase/fructose-2,6-bisphosphatase 3 OS=Homo sapiens OX=9606 GN=PFKFB3 PE=1 SV=1	Q16875	59.608	686130000	26374000	27888000	29946000	13276000	124680000	96278000	78145000	74329000	42030000	34373000	57064000	81749000	0	0	0	0	0	0	0	0	0	0	0	0
Q16881	TRXR1_HUMAN	TXNRD1	sp|Q16881|TRXR1_HUMAN Thioredoxin reductase 1, cytoplasmic OS=Homo sapiens OX=9606 GN=TXNRD1 PE=1 SV=3	Q16881	70.905	67797000000	3558200000	4101000000	4975900000	2952800000	7126100000	7046700000	5459800000	6790100000	4458600000	4951200000	7092200000	9276100000	0	0	0	0	0	0	0	0	4457000	3947200	0	0
Q16890	TPD53_HUMAN	TPD52L1	sp|Q16890|TPD53_HUMAN Tumor protein D53 OS=Homo sapiens OX=9606 GN=TPD52L1 PE=1 SV=1	Q16890	22.449	241950000	10305000	18894000	12332000	15739000	41610000	21845000	16941000	17270000	10988000	12422000	12979000	33068000	0	5925300	0	0	0	0	0	0	3676400	2544200	0	5414600
Q17RN3	FA98C_HUMAN	FAM98C	sp|Q17RN3|FA98C_HUMAN Protein FAM98C OS=Homo sapiens OX=9606 GN=FAM98C PE=1 SV=1	Q17RN3	37.329	111980000	19835000	15612000	23565000	7354900	0	0	0	0	15091000	7764000	22758000	0	0	0	0	0	0	0	0	0	0	0	0	0
Q1KMD3	HNRL2_HUMAN	HNRNPUL2	sp|Q1KMD3|HNRL2_HUMAN Heterogeneous nuclear ribonucleoprotein U-like protein 2 OS=Homo sapiens OX=9606 GN=HNRNPUL2 PE=1 SV=1	Q1KMD3	85.104	34654000000	3228800000	3272600000	2827700000	3546700000	3751800000	2663000000	1840500000	2875500000	1911800000	2161800000	2799700000	3725600000	0	0	0	0	0	0	0	0	10021000	15633000	10027000	12902000
Q29983	MICA_HUMAN	MICA	sp|Q29983|MICA_HUMAN MHC class I polypeptide-related sequence A OS=Homo sapiens OX=9606 GN=MICA PE=1 SV=1	Q29983	42.915	290550000	24577000	23123000	19421000	15765000	30155000	26131000	29680000	53514000	10808000	15246000	19831000	22294000	0	0	0	0	0	0	0	0	0	0	0	0
Q2KHR3	QSER1_HUMAN	QSER1	sp|Q2KHR3|QSER1_HUMAN Glutamine and serine-rich protein 1 OS=Homo sapiens OX=9606 GN=QSER1 PE=1 SV=3	Q2KHR3	189.97	677810000	0	0	0	0	11079000	9358500	0	6725700	0	0	335240000	313700000	0	0	0	0	0	0	0	0	0	0	0	1708900
Q2NL82	TSR1_HUMAN	TSR1	sp|Q2NL82|TSR1_HUMAN Pre-rRNA-processing protein TSR1 homolog OS=Homo sapiens OX=9606 GN=TSR1 PE=1 SV=1	Q2NL82	91.809	7807200000	874730000	858610000	862000000	783530000	704650000	701810000	504110000	596310000	446620000	400090000	535940000	538810000	0	0	0	0	0	0	0	0	0	0	0	0
Q2T9J0	TYSD1_HUMAN	TYSND1	sp|Q2T9J0|TYSD1_HUMAN Peroxisomal leader peptide-processing protease OS=Homo sapiens OX=9606 GN=TYSND1 PE=1 SV=3	Q2T9J0	59.308	235830000	0	0	0	0	50019000	31634000	29123000	34878000	29525000	16940000	21954000	21756000	0	0	0	0	0	0	0	0	0	0	0	0
Q2TAA5	ALG11_HUMAN	ALG11	sp|Q2TAA5|ALG11_HUMAN GDP-Man:Man(3)GlcNAc(2)-PP-Dol alpha-1,2-mannosyltransferase OS=Homo sapiens OX=9606 GN=ALG11 PE=1 SV=2	Q2TAA5	55.65	367460000	32235000	38060000	22058000	29299000	37678000	24938000	18052000	27237000	31081000	34873000	42100000	29846000	0	0	0	0	0	0	0	0	0	0	0	0
Q2TAL8	QRIC1_HUMAN	QRICH1	sp|Q2TAL8|QRIC1_HUMAN Transcriptional regulator QRICH1 OS=Homo sapiens OX=9606 GN=QRICH1 PE=1 SV=1	Q2TAL8	86.435	958350000	22971000	23461000	26539000	25443000	74114000	108980000	128450000	106290000	113150000	81402000	117650000	129900000	0	0	0	0	0	0	0	0	0	0	0	0
Q2TAY7	SMU1_HUMAN	SMU1	sp|Q2TAY7|SMU1_HUMAN WD40 repeat-containing protein SMU1 OS=Homo sapiens OX=9606 GN=SMU1 PE=1 SV=2	Q2TAY7	57.543	11389000000	1134400000	1103300000	981470000	939020000	1111700000	976540000	868100000	1057900000	679510000	563750000	786650000	1186200000	0	0	0	0	0	0	0	0	0	0	0	0
Q2TAZ0	ATG2A_HUMAN	ATG2A	sp|Q2TAZ0|ATG2A_HUMAN Autophagy-related protein 2 homolog A OS=Homo sapiens OX=9606 GN=ATG2A PE=1 SV=3	Q2TAZ0	212.86	112180000	0	0	0	0	0	0	0	0	0	0	0	0	0	4390700	0	0	0	0	0	0	28983000	23824000	12603000	42380000
Q2VPK5	CTU2_HUMAN	CTU2	sp|Q2VPK5|CTU2_HUMAN Cytoplasmic tRNA 2-thiolation protein 2 OS=Homo sapiens OX=9606 GN=CTU2 PE=1 SV=1	Q2VPK5	56.107	20671000	0	0	0	0	0	0	0	0	0	0	0	0	0	0	0	0	0	0	0	13651000	0	0	0	7020300
Q30201	HFE_HUMAN	HFE	sp|Q30201|HFE_HUMAN Hereditary hemochromatosis protein OS=Homo sapiens OX=9606 GN=HFE PE=1 SV=1	Q30201	40.108	296340000	29854000	33433000	32320000	23977000	53895000	29868000	24758000	27327000	23955000	16952000	0	0	0	0	0	0	0	0	0	0	0	0	0	0
Q32NC0	CR021_HUMAN	C18orf21	sp|Q32NC0|CR021_HUMAN UPF0711 protein C18orf21 OS=Homo sapiens OX=9606 GN=C18orf21 PE=1 SV=1	Q32NC0	24.826	494490000	43087000	79263000	51029000	9142200	30929000	30993000	53567000	48886000	42494000	37101000	33337000	34659000	0	0	0	0	0	0	0	0	0	0	0	0
Q32P28	P3H1_HUMAN	P3H1	sp|Q32P28|P3H1_HUMAN Prolyl 3-hydroxylase 1 OS=Homo sapiens OX=9606 GN=P3H1 PE=1 SV=2	Q32P28	83.393	4935900000	294500000	284020000	312150000	342880000	617920000	407370000	362160000	328240000	474660000	424860000	478790000	608330000	0	0	0	0	0	0	0	0	0	0	0	0
Q3B726	RPA43_HUMAN	POLR1F	sp|Q3B726|RPA43_HUMAN DNA-directed RNA polymerase I subunit RPA43 OS=Homo sapiens OX=9606 GN=POLR1F PE=1 SV=1	Q3B726	37.432	315270000	30941000	20945000	27498000	19906000	28605000	45760000	19806000	27217000	24334000	20751000	19027000	30482000	0	0	0	0	0	0	0	0	0	0	0	0
Q3KQZ1	S2535_HUMAN	SLC25A35	sp|Q3KQZ1|S2535_HUMAN Solute carrier family 25 member 35 OS=Homo sapiens OX=9606 GN=SLC25A35 PE=1 SV=1	Q3KQZ1	32.437	23253000	4664800	0	0	0	3727200	0	0	0	6199500	1277600	0	4011500	0	3372100	0	0	0	0	0	0	0	0	0	0
Q3LXA3	TKFC_HUMAN	TKFC	sp|Q3LXA3|TKFC_HUMAN Triokinase/FMN cyclase OS=Homo sapiens OX=9606 GN=TKFC PE=1 SV=2	Q3LXA3	58.946	1541500000	91534000	96739000	70396000	46609000	114290000	89917000	86326000	89300000	186550000	107910000	224340000	337550000	0	0	0	0	0	0	0	0	0	0	0	0
Q3MJ13	WDR72_HUMAN	WDR72	sp|Q3MJ13|WDR72_HUMAN WD repeat-containing protein 72 OS=Homo sapiens OX=9606 GN=WDR72 PE=2 SV=2	Q3MJ13	123.42	23801000	0	0	0	0	0	0	0	0	0	0	0	0	0	0	0	0	0	0	0	0	7781000	6820600	0	9199900
Q49A26	GLYR1_HUMAN	GLYR1	sp|Q49A26|GLYR1_HUMAN Putative oxidoreductase GLYR1 OS=Homo sapiens OX=9606 GN=GLYR1 PE=1 SV=4	Q49A26	60.547	3514100000	198120000	226820000	218360000	204050000	366670000	283520000	262910000	294700000	398330000	324290000	338260000	359410000	0	0	0	0	0	0	0	0	0	14461000	0	24177000
Q49AR2	CE022_HUMAN	C5orf22	sp|Q49AR2|CE022_HUMAN UPF0489 protein C5orf22 OS=Homo sapiens OX=9606 GN=C5orf22 PE=1 SV=2	Q49AR2	49.967	0	0	0	0	0	0	0	0	0	0	0	0	0	0	0	0	0	0	0	0	0	0	0	0	0
Q4G0F5	VP26B_HUMAN	VPS26B	sp|Q4G0F5|VP26B_HUMAN Vacuolar protein sorting-associated protein 26B OS=Homo sapiens OX=9606 GN=VPS26B PE=1 SV=2	Q4G0F5	39.154	572510000	58002000	59310000	59818000	60322000	45942000	38879000	41773000	51670000	24243000	36545000	38305000	57704000	0	0	0	0	0	0	0	0	0	0	0	0
Q4G0I0	CSMT1_HUMAN	CCSMST1	sp|Q4G0I0|CSMT1_HUMAN Protein CCSMST1 OS=Homo sapiens OX=9606 GN=CCSMST1 PE=2 SV=1	Q4G0I0	15.004	222240000	23398000	24523000	31299000	20487000	28145000	12667000	13993000	12569000	11704000	7126900	15975000	20350000	0	0	0	0	0	0	0	0	0	0	0	0
Q4G0J3	LARP7_HUMAN	LARP7	sp|Q4G0J3|LARP7_HUMAN La-related protein 7 OS=Homo sapiens OX=9606 GN=LARP7 PE=1 SV=1	Q4G0J3	66.898	2545200000	205520000	233200000	176580000	184680000	320160000	212260000	239230000	250660000	164800000	147840000	163910000	211790000	0	0	0	0	0	0	0	0	6097300	14880000	3764200	9807700
Q4G0N4	NAKD2_HUMAN	NADK2	sp|Q4G0N4|NAKD2_HUMAN NAD kinase 2, mitochondrial OS=Homo sapiens OX=9606 GN=NADK2 PE=1 SV=2	Q4G0N4	49.432	5115100000	527910000	512390000	483160000	422790000	375360000	350830000	309910000	329040000	536560000	346250000	459300000	461610000	0	0	0	0	0	0	0	0	0	0	0	0
Q4G148	GXLT1_HUMAN	GXYLT1	sp|Q4G148|GXLT1_HUMAN Glucoside xylosyltransferase 1 OS=Homo sapiens OX=9606 GN=GXYLT1 PE=1 SV=2	Q4G148	50.566	713590000	47763000	82535000	56087000	36232000	71707000	53891000	45579000	47861000	61003000	48141000	57732000	105060000	0	0	0	0	0	0	0	0	0	0	0	0
Q4G176	ACSF3_HUMAN	ACSF3	sp|Q4G176|ACSF3_HUMAN Malonate--CoA ligase ACSF3, mitochondrial OS=Homo sapiens OX=9606 GN=ACSF3 PE=1 SV=3	Q4G176	64.129	1595800000	176860000	165200000	85846000	186310000	206560000	112960000	106890000	134270000	65229000	103080000	151860000	100770000	0	0	0	0	0	0	0	0	0	0	0	0
Q4J6C6	PPCEL_HUMAN	PREPL	sp|Q4J6C6|PPCEL_HUMAN Prolyl endopeptidase-like OS=Homo sapiens OX=9606 GN=PREPL PE=1 SV=1	Q4J6C6	83.926	142930000	2993200	0	5738400	0	28596000	21843000	26743000	22148000	0	0	9422800	25447000	0	0	0	0	0	0	0	0	0	0	0	0
Q4KMQ1	TPRN_HUMAN	TPRN	sp|Q4KMQ1|TPRN_HUMAN Taperin OS=Homo sapiens OX=9606 GN=TPRN PE=1 SV=2	Q4KMQ1	75.555	149860000	13756000	16307000	19056000	15508000	14989000	17860000	16622000	16188000	8186000	6011500	0	5376100	0	0	0	0	0	0	0	0	0	0	0	0
Q4LE39	ARI4B_HUMAN	ARID4B	sp|Q4LE39|ARI4B_HUMAN AT-rich interactive domain-containing protein 4B OS=Homo sapiens OX=9606 GN=ARID4B PE=1 SV=2	Q4LE39	147.81	406640000	17784000	22167000	6747500	9574300	35830000	40495000	44875000	53951000	41373000	35190000	47887000	50761000	0	0	0	0	0	0	0	0	0	0	0	0
Q4U2R6	RM51_HUMAN	MRPL51	sp|Q4U2R6|RM51_HUMAN 39S ribosomal protein L51, mitochondrial OS=Homo sapiens OX=9606 GN=MRPL51 PE=1 SV=1	Q4U2R6	15.095	1419700000	95798000	100980000	99739000	143210000	215360000	115460000	91592000	134700000	120630000	68302000	111720000	122210000	0	0	0	0	0	0	0	0	0	0	0	0
Q4VC31	MIX23_HUMAN	MIX23	sp|Q4VC31|MIX23_HUMAN Protein MIX23 OS=Homo sapiens OX=9606 GN=MIX23 PE=1 SV=1	Q4VC31	16.62	8893500000	1195900000	1163000000	1105300000	1129700000	708020000	453490000	542720000	631830000	562840000	391750000	528800000	480090000	0	0	0	0	0	0	0	0	0	0	0	0
Q4ZIN3	MBRL_HUMAN	TMEM259	sp|Q4ZIN3|MBRL_HUMAN Membralin OS=Homo sapiens OX=9606 GN=TMEM259 PE=1 SV=1	Q4ZIN3	67.888	142770000	0	6167900	6345100	7968900	0	0	0	0	33521000	20547000	24595000	35298000	0	0	0	0	0	0	0	0	5426200	0	0	2897600
Q52LG2	KR132_HUMAN	KRTAP13-2	sp|Q52LG2|KR132_HUMAN Keratin-associated protein 13-2 OS=Homo sapiens OX=9606 GN=KRTAP13-2 PE=1 SV=1;sp|Q8IUC0|KR131_HUMAN Keratin-associated protein 13-1 OS=Homo sapiens OX=9606 GN=KRTAP13-1 PE=2 SV=2	Q52LG2;Q8IUC0	18.727	13616000	0	0	0	0	0	0	0	0	0	0	0	0	0	13616000	0	0	0	0	0	0	0	0	0	0
Q53EL6	PDCD4_HUMAN	PDCD4	sp|Q53EL6|PDCD4_HUMAN Programmed cell death protein 4 OS=Homo sapiens OX=9606 GN=PDCD4 PE=1 SV=2	Q53EL6	51.735	413240000	0	0	0	0	106880000	53244000	63032000	82879000	31405000	15028000	8929400	51844000	0	0	0	0	0	0	0	0	0	0	0	0
Q53F19	NCBP3_HUMAN	NCBP3	sp|Q53F19|NCBP3_HUMAN Nuclear cap-binding protein subunit 3 OS=Homo sapiens OX=9606 GN=NCBP3 PE=1 SV=2	Q53F19	70.592	533630000	48992000	40586000	62333000	48166000	47302000	35062000	47274000	59015000	38513000	34546000	29834000	42008000	0	0	0	0	0	0	0	0	0	0	0	0
Q53FA7	QORX_HUMAN	TP53I3	sp|Q53FA7|QORX_HUMAN Quinone oxidoreductase PIG3 OS=Homo sapiens OX=9606 GN=TP53I3 PE=1 SV=2	Q53FA7	35.536	9866000000	380880000	584530000	594900000	453210000	1181500000	779730000	720570000	990500000	734850000	886030000	907570000	1651800000	0	0	0	0	0	0	0	0	0	0	0	0
Q53FV1	ORML2_HUMAN	ORMDL2	sp|Q53FV1|ORML2_HUMAN ORM1-like protein 2 OS=Homo sapiens OX=9606 GN=ORMDL2 PE=1 SV=2	Q53FV1	17.363	2167600000	221480000	176220000	105910000	228180000	254850000	171290000	47848000	52412000	151090000	71584000	237050000	166440000	14443000	36560000	9140400	12131000	24401000	42676000	30203000	24405000	19860000	27494000	8002500	33872000
Q53FZ2	ACSM3_HUMAN	ACSM3	sp|Q53FZ2|ACSM3_HUMAN Acyl-coenzyme A synthetase ACSM3, mitochondrial OS=Homo sapiens OX=9606 GN=ACSM3 PE=1 SV=2	Q53FZ2	66.152	350480000	9220200	33675000	8212300	10108000	257390000	16629000	6678400	8570900	0	0	0	0	0	0	0	0	0	0	0	0	0	0	0	0
Q53GL7	PAR10_HUMAN	PARP10	sp|Q53GL7|PAR10_HUMAN Protein mono-ADP-ribosyltransferase PARP10 OS=Homo sapiens OX=9606 GN=PARP10 PE=1 SV=2	Q53GL7	110	7516500000	0	0	0	0	0	0	0	0	38384000	671700000	3425600000	3380800000	0	0	0	0	0	0	0	0	0	0	0	0
Q53GS7	GLE1_HUMAN	GLE1	sp|Q53GS7|GLE1_HUMAN mRNA export factor GLE1 OS=Homo sapiens OX=9606 GN=GLE1 PE=1 SV=2	Q53GS7	79.835	718150000	33491000	97874000	117970000	88830000	66849000	44423000	36205000	44744000	38554000	21030000	41417000	86762000	0	0	0	0	0	0	0	0	0	0	0	0
Q53GS9	SNUT2_HUMAN	USP39	sp|Q53GS9|SNUT2_HUMAN U4/U6.U5 tri-snRNP-associated protein 2 OS=Homo sapiens OX=9606 GN=USP39 PE=1 SV=2	Q53GS9	65.38	13451000000	1423300000	1426400000	1298200000	1186900000	1408800000	1164300000	911210000	1308600000	782430000	577110000	925760000	1037400000	0	0	0	0	0	0	0	0	0	0	0	0
Q53H12	AGK_HUMAN	AGK	sp|Q53H12|AGK_HUMAN Acylglycerol kinase, mitochondrial OS=Homo sapiens OX=9606 GN=AGK PE=1 SV=2	Q53H12	47.137	16958000000	1752400000	1701700000	1648800000	1639100000	1295000000	1021000000	1009400000	1190500000	1712000000	1115300000	1237800000	1635200000	0	0	0	0	0	0	0	0	0	0	0	0
Q53H82	LACB2_HUMAN	LACTB2	sp|Q53H82|LACB2_HUMAN Endoribonuclease LACTB2 OS=Homo sapiens OX=9606 GN=LACTB2 PE=1 SV=2	Q53H82	32.805	18649000000	1438700000	2040500000	1447100000	1426700000	2212600000	1547900000	1543500000	1455900000	1165400000	1101000000	1444300000	1825100000	0	0	0	0	0	0	0	0	0	0	0	0
Q53HC9	EIPR1_HUMAN	EIPR1	sp|Q53HC9|EIPR1_HUMAN EARP and GARP complex-interacting protein 1 OS=Homo sapiens OX=9606 GN=EIPR1 PE=1 SV=2	Q53HC9	43.603	412800000	8543400	11340000	8755800	12310000	43998000	47403000	40843000	39777000	36560000	24757000	47748000	90765000	0	0	0	0	0	0	0	0	0	0	0	0
Q53HL2	BOREA_HUMAN	CDCA8	sp|Q53HL2|BOREA_HUMAN Borealin OS=Homo sapiens OX=9606 GN=CDCA8 PE=1 SV=2	Q53HL2	31.323	79779000	0	0	0	0	25608000	20061000	15920000	18190000	0	0	0	0	0	0	0	0	0	0	0	0	0	0	0	0
Q53R41	FAKD1_HUMAN	FASTKD1	sp|Q53R41|FAKD1_HUMAN FAST kinase domain-containing protein 1, mitochondrial OS=Homo sapiens OX=9606 GN=FASTKD1 PE=1 SV=1	Q53R41	97.41	266440000	45437000	81534000	61073000	28525000	22802000	9951900	10524000	6592500	0	0	0	0	0	0	0	0	0	0	0	0	0	0	0	0
Q53S08	RAB6D_HUMAN	RAB6D	sp|Q53S08|RAB6D_HUMAN Ras-related protein Rab-6D OS=Homo sapiens OX=9606 GN=RAB6D PE=2 SV=1;sp|Q9H0N0|RAB6C_HUMAN Ras-related protein Rab-6C OS=Homo sapiens OX=9606 GN=RAB6C PE=1 SV=2	Q53S08;Q9H0N0	28.242	825850000	110810000	71599000	74511000	51949000	76653000	65494000	43763000	13966000	154440000	53152000	69008000	40504000	0	0	0	0	0	0	0	0	0	0	0	0
Q53S33	BOLA3_HUMAN	BOLA3	sp|Q53S33|BOLA3_HUMAN BolA-like protein 3 OS=Homo sapiens OX=9606 GN=BOLA3 PE=1 SV=1	Q53S33	12.114	1564300000	178180000	124070000	107260000	165180000	151870000	100150000	117490000	146430000	101110000	123950000	140750000	107880000	0	0	0	0	0	0	0	0	0	0	0	0
Q53T59	H1BP3_HUMAN	HS1BP3	sp|Q53T59|H1BP3_HUMAN HCLS1-binding protein 3 OS=Homo sapiens OX=9606 GN=HS1BP3 PE=1 SV=1	Q53T59	42.78	294160000	0	0	0	0	27703000	28195000	15968000	18397000	29607000	34278000	62814000	77198000	0	0	0	0	0	0	0	0	0	0	0	0
Q53TN4	CYBR1_HUMAN	CYBRD1	sp|Q53TN4|CYBR1_HUMAN Plasma membrane ascorbate-dependent reductase CYBRD1 OS=Homo sapiens OX=9606 GN=CYBRD1 PE=1 SV=1	Q53TN4	31.641	411520000	8127600	9243400	0	0	11521000	107200000	89799000	86682000	0	32613000	61949000	0	0	0	0	4386100	0	0	0	0	0	0	0	0
Q567U6	CCD93_HUMAN	CCDC93	sp|Q567U6|CCD93_HUMAN Coiled-coil domain-containing protein 93 OS=Homo sapiens OX=9606 GN=CCDC93 PE=1 SV=2	Q567U6	73.197	414750000	14020000	23979000	14241000	15779000	53786000	46480000	30051000	33428000	36171000	30041000	43709000	73063000	0	0	0	0	0	0	0	0	0	0	0	0
Q56NI9	ESCO2_HUMAN	ESCO2	sp|Q56NI9|ESCO2_HUMAN N-acetyltransferase ESCO2 OS=Homo sapiens OX=9606 GN=ESCO2 PE=1 SV=1	Q56NI9	68.306	121340000	0	0	0	0	9633500	7275800	0	0	11547000	21262000	23511000	25432000	0	0	0	0	0	0	0	0	6680300	5582700	4320700	6096900
Q56P03	EAPP_HUMAN	EAPP	sp|Q56P03|EAPP_HUMAN E2F-associated phosphoprotein OS=Homo sapiens OX=9606 GN=EAPP PE=1 SV=4	Q56P03	32.762	285790000	38301000	53084000	73687000	41002000	23328000	17889000	23894000	14605000	0	0	0	0	0	0	0	0	0	0	0	0	0	0	0	0
Q56VL3	OCAD2_HUMAN	OCIAD2	sp|Q56VL3|OCAD2_HUMAN OCIA domain-containing protein 2 OS=Homo sapiens OX=9606 GN=OCIAD2 PE=1 SV=1	Q56VL3	16.953	36613000000	4125100000	3371800000	2920600000	2476500000	4275000000	3095300000	2356100000	3159000000	2797700000	2486000000	2631700000	2918500000	0	0	0	0	0	0	0	0	0	0	0	0
Q58FF6	H90B4_HUMAN	HSP90AB4P	sp|Q58FF6|H90B4_HUMAN Putative heat shock protein HSP 90-beta 4 OS=Homo sapiens OX=9606 GN=HSP90AB4P PE=5 SV=1	Q58FF6	58.264	4197700000	309050000	333400000	324730000	282440000	327090000	394600000	292010000	381250000	265400000	293340000	422540000	571830000	0	0	0	0	0	0	0	0	0	0	0	0
Q58FF8	H90B2_HUMAN	HSP90AB2P	sp|Q58FF8|H90B2_HUMAN Putative heat shock protein HSP 90-beta 2 OS=Homo sapiens OX=9606 GN=HSP90AB2P PE=1 SV=2	Q58FF8	44.348	34808000000	2876900000	2912900000	3756900000	2583500000	3150400000	3341800000	2634600000	2634600000	1814000000	2392200000	3184500000	3525100000	0	0	0	0	0	0	0	0	0	0	0	0
Q58FG1	HS904_HUMAN	HSP90AA4P	sp|Q58FG1|HS904_HUMAN Putative heat shock protein HSP 90-alpha A4 OS=Homo sapiens OX=9606 GN=HSP90AA4P PE=5 SV=1	Q58FG1	47.711	337450000	15316000	15276000	16362000	40505000	27397000	21960000	16703000	21133000	26022000	30143000	26574000	80062000	0	0	0	0	0	0	0	0	0	0	0	0
Q5BJD5	TM41B_HUMAN	TMEM41B	sp|Q5BJD5|TM41B_HUMAN Transmembrane protein 41B OS=Homo sapiens OX=9606 GN=TMEM41B PE=1 SV=1	Q5BJD5	32.513	1809900000	268900000	187280000	79720000	128200000	241440000	129120000	107420000	197940000	128450000	72409000	90648000	172940000	5459100	0	0	0	0	0	0	0	0	0	0	0
Q5I7T1	AG10B_HUMAN	ALG10B	sp|Q5I7T1|AG10B_HUMAN Putative Dol-P-Glc:Glc(2)Man(9)GlcNAc(2)-PP-Dol alpha-1,2-glucosyltransferase OS=Homo sapiens OX=9606 GN=ALG10B PE=1 SV=2;sp|Q5BKT4|AG10A_HUMAN Dol-P-Glc:Glc(2)Man(9)GlcNAc(2)-PP-Dol alpha-1,2-glucosyltransferase OS=Homo sapiens OX=96	Q5I7T1;Q5BKT4	55.447	352750000	46114000	33187000	25329000	16193000	47855000	28548000	32362000	29824000	0	14875000	35621000	42844000	0	0	0	0	0	0	0	0	0	0	0	0
Q5EB52	MEST_HUMAN	MEST	sp|Q5EB52|MEST_HUMAN Mesoderm-specific transcript homolog protein OS=Homo sapiens OX=9606 GN=MEST PE=1 SV=2	Q5EB52	38.83	466730000	72036000	97153000	82942000	46346000	0	0	0	0	0	28778000	87637000	51841000	0	0	0	0	0	0	0	0	0	0	0	0
Q5EBM0	CMPK2_HUMAN	CMPK2	sp|Q5EBM0|CMPK2_HUMAN UMP-CMP kinase 2, mitochondrial OS=Homo sapiens OX=9606 GN=CMPK2 PE=1 SV=3	Q5EBM0	49.447	1107400000	0	0	0	0	0	0	0	0	351270000	229240000	261800000	254670000	0	0	0	0	0	0	0	0	2613300	2227900	2173800	3388600
Q5F1R6	DJC21_HUMAN	DNAJC21	sp|Q5F1R6|DJC21_HUMAN DnaJ homolog subfamily C member 21 OS=Homo sapiens OX=9606 GN=DNAJC21 PE=1 SV=2	Q5F1R6	62.027	104210000	8860600	22925000	10651000	9098400	0	3367500	14024000	7161100	9788100	11758000	1353200	5223800	0	0	0	0	0	0	0	0	0	0	0	0
Q5GLZ8	HERC4_HUMAN	HERC4	sp|Q5GLZ8|HERC4_HUMAN Probable E3 ubiquitin-protein ligase HERC4 OS=Homo sapiens OX=9606 GN=HERC4 PE=1 SV=1	Q5GLZ8	118.56	2084400000	65928000	74498000	75555000	71670000	245550000	206850000	186880000	215230000	147380000	220440000	278840000	295580000	0	0	0	0	0	0	0	0	0	0	0	0
Q5H8A4	PIGG_HUMAN	PIGG	sp|Q5H8A4|PIGG_HUMAN GPI ethanolamine phosphate transferase 2 OS=Homo sapiens OX=9606 GN=PIGG PE=1 SV=1	Q5H8A4	108.17	95879000	15465000	0	0	9990600	10345000	4109500	5747700	6941600	8921200	7970100	9989700	13765000	0	0	0	0	0	0	0	0	2633900	0	0	0
Q5HYJ3	FA76B_HUMAN	FAM76B	sp|Q5HYJ3|FA76B_HUMAN Protein FAM76B OS=Homo sapiens OX=9606 GN=FAM76B PE=1 SV=3	Q5HYJ3	38.708	18830000	0	0	0	0	0	9028800	0	9801200	0	0	0	0	0	0	0	0	0	0	0	0	0	0	0	0
Q5HYK7	SH319_HUMAN	SH3D19	sp|Q5HYK7|SH319_HUMAN SH3 domain-containing protein 19 OS=Homo sapiens OX=9606 GN=SH3D19 PE=1 SV=2	Q5HYK7	86.524	447410000	171070000	195700000	33109000	45244000	0	0	0	0	0	0	0	0	0	0	0	0	0	0	0	0	0	0	0	2288700
Q5J8M3	EMC4_HUMAN	EMC4	sp|Q5J8M3|EMC4_HUMAN ER membrane protein complex subunit 4 OS=Homo sapiens OX=9606 GN=EMC4 PE=1 SV=2	Q5J8M3	20.086	1706600000	143170000	86494000	157020000	176320000	92767000	133940000	105010000	126220000	190820000	145220000	155700000	168040000	0	0	0	0	0	0	0	0	14791000	0	0	11059000
Q5JPH6	SYEM_HUMAN	EARS2	sp|Q5JPH6|SYEM_HUMAN Probable glutamate--tRNA ligase, mitochondrial OS=Homo sapiens OX=9606 GN=EARS2 PE=1 SV=2	Q5JPH6	58.688	5521000000	489810000	426550000	502110000	362090000	773170000	554250000	390250000	586570000	270960000	308080000	371730000	485480000	0	0	0	0	0	0	0	0	0	0	0	0
Q5JRX3	PREP_HUMAN	PITRM1	sp|Q5JRX3|PREP_HUMAN Presequence protease, mitochondrial OS=Homo sapiens OX=9606 GN=PITRM1 PE=1 SV=3	Q5JRX3	117.41	42106000000	3766900000	3561900000	3463300000	3047200000	4974200000	3201500000	3150100000	3648600000	3130200000	2706300000	3418600000	4015700000	13017000	0	0	0	0	0	0	0	2574300	1395500	0	4732800
Q5JTJ3	COA6_HUMAN	COA6	sp|Q5JTJ3|COA6_HUMAN Cytochrome c oxidase assembly factor 6 homolog OS=Homo sapiens OX=9606 GN=COA6 PE=1 SV=1	Q5JTJ3	14.116	2891500000	251190000	284260000	184490000	256830000	350700000	210800000	203280000	215890000	246630000	209660000	251560000	226220000	0	0	0	0	0	0	0	0	0	0	0	0
Q5JTZ9	SYAM_HUMAN	AARS2	sp|Q5JTZ9|SYAM_HUMAN Alanine--tRNA ligase, mitochondrial OS=Homo sapiens OX=9606 GN=AARS2 PE=1 SV=1	Q5JTZ9	107.34	1737700000	129010000	118170000	159770000	146810000	187710000	123080000	122490000	158620000	180910000	138750000	156900000	115500000	0	0	0	0	0	0	0	0	0	0	0	0
Q5K651	SAMD9_HUMAN	SAMD9	sp|Q5K651|SAMD9_HUMAN Sterile alpha motif domain-containing protein 9 OS=Homo sapiens OX=9606 GN=SAMD9 PE=1 SV=1	Q5K651	184.28	3999500000	0	4271900	0	0	0	0	0	13617000	983260000	897420000	819400000	1116500000	0	0	0	0	0	0	0	0	32982000	26382000	59015000	46612000
Q5MIZ7	P4R3B_HUMAN	PPP4R3B	sp|Q5MIZ7|P4R3B_HUMAN Serine/threonine-protein phosphatase 4 regulatory subunit 3B OS=Homo sapiens OX=9606 GN=PPP4R3B PE=1 SV=2	Q5MIZ7	97.457	138830000	0	0	0	0	28471000	29636000	21257000	29969000	7963800	5064400	5682200	10785000	0	0	0	0	0	0	0	0	0	0	0	0
Q5MNZ6	WIPI3_HUMAN	WDR45B	sp|Q5MNZ6|WIPI3_HUMAN WD repeat domain phosphoinositide-interacting protein 3 OS=Homo sapiens OX=9606 GN=WDR45B PE=1 SV=2	Q5MNZ6	38.121	457500000	44304000	46974000	25280000	30614000	19851000	38252000	16159000	29359000	53713000	38311000	51162000	63516000	0	0	0	0	0	0	0	0	0	0	0	0
Q5NDL2	EOGT_HUMAN	EOGT	sp|Q5NDL2|EOGT_HUMAN EGF domain-specific O-linked N-acetylglucosamine transferase OS=Homo sapiens OX=9606 GN=EOGT PE=1 SV=1	Q5NDL2	62.01	154920000	16783000	0	31644000	18990000	15687000	13468000	14758000	14088000	10905000	8003400	10594000	0	0	0	0	0	0	0	0	0	0	0	0	0
Q5PRF9	SMAG2_HUMAN	SAMD4B	sp|Q5PRF9|SMAG2_HUMAN Protein Smaug homolog 2 OS=Homo sapiens OX=9606 GN=SAMD4B PE=1 SV=1	Q5PRF9	75.483	1099200000	0	0	9564000	0	116660000	185290000	109480000	133740000	116130000	111740000	147920000	168690000	0	0	0	0	0	0	0	0	0	0	0	0
Q5RI15	COX20_HUMAN	COX20	sp|Q5RI15|COX20_HUMAN Cytochrome c oxidase assembly protein COX20, mitochondrial OS=Homo sapiens OX=9606 GN=COX20 PE=1 SV=2	Q5RI15	13.291	2459800000	254250000	135600000	163090000	133690000	142850000	88024000	120430000	132860000	339970000	268560000	317510000	362970000	0	0	0	0	0	0	0	0	0	0	0	0
Q5RKV6	EXOS6_HUMAN	EXOSC6	sp|Q5RKV6|EXOS6_HUMAN Exosome complex component MTR3 OS=Homo sapiens OX=9606 GN=EXOSC6 PE=1 SV=1	Q5RKV6	28.235	5171700000	484960000	440110000	421700000	339700000	564810000	395100000	362490000	409980000	513130000	359740000	448870000	431110000	0	0	0	0	0	0	0	0	0	0	0	0
Q5SVS4	KMCP1_HUMAN	SLC25A30	sp|Q5SVS4|KMCP1_HUMAN Kidney mitochondrial carrier protein 1 OS=Homo sapiens OX=9606 GN=SLC25A30 PE=1 SV=1	Q5SVS4	32.474	4543800	0	0	0	0	0	0	0	0	4543800	0	0	0	0	0	0	0	0	0	0	0	0	0	0	0
Q5SXM8	DNLZ_HUMAN	DNLZ	sp|Q5SXM8|DNLZ_HUMAN DNL-type zinc finger protein OS=Homo sapiens OX=9606 GN=DNLZ PE=1 SV=1	Q5SXM8	19.204	585670000	52542000	42661000	36912000	43396000	16131000	45704000	19819000	74371000	115210000	29708000	64440000	44781000	0	0	0	0	0	0	0	0	0	0	0	0
Q5T011	SZT2_HUMAN	SZT2	sp|Q5T011|SZT2_HUMAN KICSTOR complex protein SZT2 OS=Homo sapiens OX=9606 GN=SZT2 PE=1 SV=3	Q5T011	378.02	1190600000	0	0	0	0	383080000	200100000	234240000	326510000	46718000	0	0	0	0	0	0	0	0	0	0	0	0	0	0	0
Q5T0D9	TPRGL_HUMAN	TPRG1L	sp|Q5T0D9|TPRGL_HUMAN Tumor protein p63-regulated gene 1-like protein OS=Homo sapiens OX=9606 GN=TPRG1L PE=1 SV=1	Q5T0D9	30.211	165020000	9222600	11224000	10361000	0	26877000	17721000	15654000	0	25644000	14274000	24591000	9448500	0	0	0	0	0	0	0	0	0	0	0	0
Q5T280	CI114_HUMAN	SPOUT1	sp|Q5T280|CI114_HUMAN Putative methyltransferase C9orf114 OS=Homo sapiens OX=9606 GN=SPOUT1 PE=1 SV=3	Q5T280	42.008	1188100000	153270000	129910000	116720000	120790000	105590000	80544000	94946000	90778000	133840000	59349000	47792000	54606000	0	0	0	0	0	0	0	0	0	0	0	0
Q5T440	CAF17_HUMAN	IBA57	sp|Q5T440|CAF17_HUMAN Putative transferase CAF17, mitochondrial OS=Homo sapiens OX=9606 GN=IBA57 PE=1 SV=1	Q5T440	38.155	966520000	56226000	73424000	102080000	108670000	176820000	109030000	117660000	70587000	21225000	29687000	36361000	64756000	0	0	0	0	0	0	0	0	0	0	0	0
Q5T447	HECD3_HUMAN	HECTD3	sp|Q5T447|HECD3_HUMAN E3 ubiquitin-protein ligase HECTD3 OS=Homo sapiens OX=9606 GN=HECTD3 PE=1 SV=1	Q5T447	97.112	63529000	3447100	0	0	0	16596000	6567200	6010700	10998000	6027400	5506000	8377100	0	0	0	0	0	0	0	0	0	0	0	0	0
Q5T5X7	BEND3_HUMAN	BEND3	sp|Q5T5X7|BEND3_HUMAN BEN domain-containing protein 3 OS=Homo sapiens OX=9606 GN=BEND3 PE=1 SV=1	Q5T5X7	94.474	64952000	12620000	7224200	6362300	8549500	14618000	0	6903400	8674600	0	0	0	0	0	0	0	0	0	0	0	0	0	0	0	0
Q5T653	RM02_HUMAN	MRPL2	sp|Q5T653|RM02_HUMAN 39S ribosomal protein L2, mitochondrial OS=Homo sapiens OX=9606 GN=MRPL2 PE=1 SV=2	Q5T653	33.3	4734600000	488770000	262580000	285680000	520800000	414650000	386460000	525210000	403500000	496990000	247620000	326330000	369320000	0	6652700	0	0	0	0	0	0	0	0	0	0
Q5T7W0	ZN618_HUMAN	ZNF618	sp|Q5T7W0|ZN618_HUMAN Zinc finger protein 618 OS=Homo sapiens OX=9606 GN=ZNF618 PE=1 SV=1	Q5T7W0	104.95	34336000	0	0	0	0	0	7320900	0	0	3278100	4876000	8489500	10372000	0	0	0	0	0	0	0	0	0	0	0	0
Q5T8P6	RBM26_HUMAN	RBM26	sp|Q5T8P6|RBM26_HUMAN RNA-binding protein 26 OS=Homo sapiens OX=9606 GN=RBM26 PE=1 SV=3	Q5T8P6	113.6	2987300000	325470000	327900000	305180000	304260000	318800000	240940000	205130000	210050000	170870000	168970000	173330000	236360000	0	0	0	0	0	0	0	0	0	0	0	0
Q5T9A4	ATD3B_HUMAN	ATAD3B	sp|Q5T9A4|ATD3B_HUMAN ATPase family AAA domain-containing protein 3B OS=Homo sapiens OX=9606 GN=ATAD3B PE=1 SV=1	Q5T9A4	72.572	200550000	21627000	20158000	27815000	20427000	0	0	0	0	29844000	20329000	23655000	28434000	0	0	0	8261600	0	0	0	0	0	0	0	0
Q5T9L3	WLS_HUMAN	WLS	sp|Q5T9L3|WLS_HUMAN Protein wntless homolog OS=Homo sapiens OX=9606 GN=WLS PE=1 SV=2	Q5T9L3	62.253	421640000	3404200	4889400	4125200	2773900	45646000	16009000	19360000	21341000	84596000	64388000	71660000	83447000	0	0	0	0	0	0	0	0	0	0	0	0
Q5TAQ9	DCAF8_HUMAN	DCAF8	sp|Q5TAQ9|DCAF8_HUMAN DDB1- and CUL4-associated factor 8 OS=Homo sapiens OX=9606 GN=DCAF8 PE=1 SV=1	Q5TAQ9	66.851	135420000	5831000	7653600	5716500	5459800	31463000	10247000	11126000	16810000	4576100	0	11624000	24910000	0	0	0	0	0	0	0	0	0	0	0	0
Q5TBB1	RNH2B_HUMAN	RNASEH2B	sp|Q5TBB1|RNH2B_HUMAN Ribonuclease H2 subunit B OS=Homo sapiens OX=9606 GN=RNASEH2B PE=1 SV=1	Q5TBB1	35.138	239800000	22540000	38399000	30777000	27298000	25889000	7500000	18160000	25585000	14310000	10865000	0	18479000	0	0	0	0	0	0	0	0	0	0	0	0
Q5TC12	ATPF1_HUMAN	ATPAF1	sp|Q5TC12|ATPF1_HUMAN ATP synthase mitochondrial F1 complex assembly factor 1 OS=Homo sapiens OX=9606 GN=ATPAF1 PE=1 SV=1	Q5TC12	36.436	1631500000	136450000	156420000	116540000	106140000	106570000	77073000	41739000	92585000	151830000	86254000	280020000	279900000	0	0	0	0	0	0	0	0	0	0	0	0
Q5TDH0	DDI2_HUMAN	DDI2	sp|Q5TDH0|DDI2_HUMAN Protein DDI1 homolog 2 OS=Homo sapiens OX=9606 GN=DDI2 PE=1 SV=1	Q5TDH0	44.522	426110000	13448000	99688000	46022000	53175000	17916000	11270000	8779700	10444000	41258000	34852000	31329000	57928000	0	0	0	0	0	0	0	0	0	0	0	0
Q5TEU4	NDUF5_HUMAN	NDUFAF5	sp|Q5TEU4|NDUF5_HUMAN Arginine-hydroxylase NDUFAF5, mitochondrial OS=Homo sapiens OX=9606 GN=NDUFAF5 PE=1 SV=1	Q5TEU4	38.918	280760000	81458000	96273000	51568000	29707000	0	0	21756000	0	0	0	0	0	0	0	0	0	0	0	0	0	0	0	0	0
Q5TFE4	NT5D1_HUMAN	NT5DC1	sp|Q5TFE4|NT5D1_HUMAN 5-nucleotidase domain-containing protein 1 OS=Homo sapiens OX=9606 GN=NT5DC1 PE=1 SV=1	Q5TFE4	51.844	865650000	0	0	0	0	129870000	64740000	93479000	91960000	53881000	90482000	132020000	209220000	0	0	0	0	0	0	0	0	0	0	0	0
Q5THJ4	VP13D_HUMAN	VPS13D	sp|Q5THJ4|VP13D_HUMAN Vacuolar protein sorting-associated protein 13D OS=Homo sapiens OX=9606 GN=VPS13D PE=1 SV=2	Q5THJ4	491.91	323250000	65101000	37947000	26794000	41931000	0	0	0	8112500	26686000	23597000	20168000	29248000	0	0	0	0	0	0	0	0	7720000	14954000	4776500	16211000
Q5U3C3	TM164_HUMAN	TMEM164	sp|Q5U3C3|TM164_HUMAN Transmembrane protein 164 OS=Homo sapiens OX=9606 GN=TMEM164 PE=2 SV=1	Q5U3C3	33.507	82746000	0	0	0	0	22981000	7739400	12092000	13952000	6349200	0	8289000	11343000	0	0	0	0	0	0	0	0	0	0	0	0
Q5U5X0	LYRM7_HUMAN	LYRM7	sp|Q5U5X0|LYRM7_HUMAN Complex III assembly factor LYRM7 OS=Homo sapiens OX=9606 GN=LYRM7 PE=1 SV=1	Q5U5X0	11.955	2208200000	234080000	280770000	131350000	83696000	321920000	217930000	71208000	229820000	191110000	74292000	103360000	268680000	0	0	0	0	0	0	0	0	0	0	0	0
Q5UCC4	EMC10_HUMAN	EMC10	sp|Q5UCC4|EMC10_HUMAN ER membrane protein complex subunit 10 OS=Homo sapiens OX=9606 GN=EMC10 PE=1 SV=1	Q5UCC4	27.347	1659200000	93728000	105260000	181610000	118270000	123760000	169150000	99893000	143370000	210640000	133390000	146310000	130150000	0	0	0	0	0	0	0	0	3671700	0	0	0
Q5VST6	AB17B_HUMAN	ABHD17B	sp|Q5VST6|AB17B_HUMAN Alpha/beta hydrolase domain-containing protein 17B OS=Homo sapiens OX=9606 GN=ABHD17B PE=1 SV=1	Q5VST6	32.214	175510000	12288000	13521000	10315000	13295000	13967000	16851000	9528500	14247000	26474000	16921000	14209000	13897000	0	0	0	0	0	0	0	0	0	0	0	0
Q5VT25	MRCKA_HUMAN	CDC42BPA	sp|Q5VT25|MRCKA_HUMAN Serine/threonine-protein kinase MRCK alpha OS=Homo sapiens OX=9606 GN=CDC42BPA PE=1 SV=1	Q5VT25	197.3	2805600000	267180000	255310000	235170000	276850000	317300000	316940000	133270000	263920000	147740000	120160000	189970000	259970000	0	4875100	0	0	0	0	0	0	6616100	5152900	5177300	0
Q5VTJ3	KLD7A_HUMAN	KLHDC7A	sp|Q5VTJ3|KLD7A_HUMAN Kelch domain-containing protein 7A OS=Homo sapiens OX=9606 GN=KLHDC7A PE=1 SV=5	Q5VTJ3	84.478	18782000	0	0	0	0	0	0	0	0	0	0	0	0	0	0	0	0	0	0	0	0	6143800	6162600	6476000	0
Q5VW32	BROX_HUMAN	BROX	sp|Q5VW32|BROX_HUMAN BRO1 domain-containing protein BROX OS=Homo sapiens OX=9606 GN=BROX PE=1 SV=1	Q5VW32	46.476	1123400000	40668000	36035000	65967000	30677000	115720000	127690000	73276000	85706000	92388000	124220000	130290000	200800000	0	0	0	0	0	0	0	0	0	0	0	0
Q5VW38	GP107_HUMAN	GPR107	sp|Q5VW38|GP107_HUMAN Protein GPR107 OS=Homo sapiens OX=9606 GN=GPR107 PE=1 SV=1	Q5VW38	66.99	975090000	54000000	60050000	59749000	80117000	127350000	131120000	51932000	133200000	62351000	49986000	57781000	107460000	0	0	0	0	0	0	0	0	0	0	0	0
Q5VWZ2	LYPL1_HUMAN	LYPLAL1	sp|Q5VWZ2|LYPL1_HUMAN Lysophospholipase-like protein 1 OS=Homo sapiens OX=9606 GN=LYPLAL1 PE=1 SV=3	Q5VWZ2	26.316	1828700000	101540000	112220000	112680000	124890000	232580000	150950000	163220000	125820000	115390000	178260000	197200000	212410000	0	0	0	1557600	0	0	0	0	0	0	0	0
Q5VYY1	ANR22_HUMAN	ANKRD22	sp|Q5VYY1|ANR22_HUMAN Ankyrin repeat domain-containing protein 22 OS=Homo sapiens OX=9606 GN=ANKRD22 PE=2 SV=1	Q5VYY1	21.848	16696000	0	0	0	0	0	0	0	0	11870000	4826700	0	0	0	0	0	0	0	0	0	0	0	0	0	0
Q5VZE5	NAA35_HUMAN	NAA35	sp|Q5VZE5|NAA35_HUMAN N-alpha-acetyltransferase 35, NatC auxiliary subunit OS=Homo sapiens OX=9606 GN=NAA35 PE=1 SV=1	Q5VZE5	83.638	246590000	7093100	11353000	6656200	6081200	37880000	28713000	28307000	32615000	20183000	16968000	24447000	26288000	0	0	0	0	0	0	0	0	0	0	0	0
Q5VZF2	MBNL2_HUMAN	MBNL2	sp|Q5VZF2|MBNL2_HUMAN Muscleblind-like protein 2 OS=Homo sapiens OX=9606 GN=MBNL2 PE=1 SV=2	Q5VZF2	40.517	95067000	0	0	13197000	0	11310000	8619700	5166800	9754900	14238000	14830000	5781600	12169000	0	0	0	0	0	0	0	0	0	0	0	0
Q5VZL5	ZMYM4_HUMAN	ZMYM4	sp|Q5VZL5|ZMYM4_HUMAN Zinc finger MYM-type protein 4 OS=Homo sapiens OX=9606 GN=ZMYM4 PE=1 SV=1	Q5VZL5	172.79	20836000	0	0	0	0	0	0	0	0	8499400	3778100	0	8558400	0	0	0	0	0	0	0	0	0	0	0	0
Q5W111	SPRY7_HUMAN	SPRYD7	sp|Q5W111|SPRY7_HUMAN SPRY domain-containing protein 7 OS=Homo sapiens OX=9606 GN=SPRYD7 PE=1 SV=2	Q5W111	21.666	1086000000	80443000	109130000	89486000	79501000	102210000	70109000	74215000	100290000	107420000	86880000	74603000	111750000	0	0	0	0	0	0	0	0	0	0	0	0
Q5ZPR3	CD276_HUMAN	CD276	sp|Q5ZPR3|CD276_HUMAN CD276 antigen OS=Homo sapiens OX=9606 GN=CD276 PE=1 SV=1	Q5ZPR3	57.235	265330000	24168000	27401000	30381000	23921000	0	0	14017000	15652000	129790000	0	0	0	0	0	0	0	0	0	0	0	0	0	0	0
Q63ZY6	NSN5C_HUMAN	NSUN5P2	sp|Q63ZY6|NSN5C_HUMAN Putative methyltransferase NSUN5C OS=Homo sapiens OX=9606 GN=NSUN5P2 PE=5 SV=2	Q63ZY6	34.346	46536000	12389000	15558000	11109000	7479900	0	0	0	0	0	0	0	0	0	0	0	0	0	0	0	0	0	0	0	0
Q66K14	TBC9B_HUMAN	TBC1D9B	sp|Q66K14|TBC9B_HUMAN TBC1 domain family member 9B OS=Homo sapiens OX=9606 GN=TBC1D9B PE=1 SV=3	Q66K14	140.52	106420000	0	0	0	0	14623000	15779000	8290900	17826000	8412200	15941000	14572000	10974000	0	0	0	0	0	0	0	0	0	0	0	0
Q66K74	MAP1S_HUMAN	MAP1S	sp|Q66K74|MAP1S_HUMAN Microtubule-associated protein 1S OS=Homo sapiens OX=9606 GN=MAP1S PE=1 SV=2	Q66K74	112.21	784980000	16261000	18689000	22793000	15048000	92593000	86910000	62825000	82148000	92574000	71226000	86636000	137280000	0	0	0	0	0	0	0	0	0	0	0	0
Q68CP4	HGNAT_HUMAN	HGSNAT	sp|Q68CP4|HGNAT_HUMAN Heparan-alpha-glucosaminide N-acetyltransferase OS=Homo sapiens OX=9606 GN=HGSNAT PE=1 SV=2	Q68CP4	73.293	390960000	36239000	41308000	40434000	43743000	43902000	21218000	32711000	38280000	31056000	14993000	31368000	15706000	0	0	0	0	0	0	0	0	0	0	0	0
Q68CQ4	UTP25_HUMAN	UTP25	sp|Q68CQ4|UTP25_HUMAN U3 small nucleolar RNA-associated protein 25 homolog OS=Homo sapiens OX=9606 GN=UTP25 PE=1 SV=2	Q68CQ4	87.054	2735600000	305640000	325000000	307280000	315860000	299510000	215760000	197480000	209460000	145210000	108340000	160560000	145510000	0	0	0	0	0	0	0	0	0	0	0	0
Q68D10	SPT2_HUMAN	SPTY2D1	sp|Q68D10|SPT2_HUMAN Protein SPT2 homolog OS=Homo sapiens OX=9606 GN=SPTY2D1 PE=1 SV=3	Q68D10	75.598	716600000	61446000	81169000	44402000	50508000	65308000	90482000	57445000	31163000	66502000	6452300	71556000	90166000	0	0	0	0	0	0	0	0	0	0	0	0
Q68DK2	ZFY26_HUMAN	ZFYVE26	sp|Q68DK2|ZFY26_HUMAN Zinc finger FYVE domain-containing protein 26 OS=Homo sapiens OX=9606 GN=ZFYVE26 PE=1 SV=3	Q68DK2	284.57	124590000	72562000	0	0	0	0	3697700	4297600	25478000	0	0	0	0	0	0	0	0	0	0	0	0	4031800	4604100	0	9920100
Q68E01	INT3_HUMAN	INTS3	sp|Q68E01|INT3_HUMAN Integrator complex subunit 3 OS=Homo sapiens OX=9606 GN=INTS3 PE=1 SV=1	Q68E01	118.07	5852700000	813820000	812250000	533280000	561540000	372890000	456960000	381560000	411500000	322640000	282720000	376540000	527020000	0	0	0	0	0	0	0	0	0	0	0	0
Q69YN2	C19L1_HUMAN	CWF19L1	sp|Q69YN2|C19L1_HUMAN CWF19-like protein 1 OS=Homo sapiens OX=9606 GN=CWF19L1 PE=1 SV=2	Q69YN2	60.618	976860000	83530000	155710000	85931000	102120000	65339000	53011000	50393000	71955000	105980000	60258000	57235000	85393000	0	0	0	0	0	0	0	0	0	0	0	0
Q69YN4	VIR_HUMAN	VIRMA	sp|Q69YN4|VIR_HUMAN Protein virilizer homolog OS=Homo sapiens OX=9606 GN=VIRMA PE=1 SV=2	Q69YN4	202.02	482410000	21089000	28034000	22864000	27985000	48788000	21454000	37371000	60808000	18516000	52830000	22437000	120230000	0	0	0	0	0	0	0	0	0	0	0	0
Q6DD87	ZN787_HUMAN	ZNF787	sp|Q6DD87|ZN787_HUMAN Zinc finger protein 787 OS=Homo sapiens OX=9606 GN=ZNF787 PE=1 SV=4	Q6DD87	40.428	825580000	89633000	125170000	151450000	120570000	61784000	54523000	77173000	40411000	26252000	19873000	26889000	31853000	0	0	0	0	0	0	0	0	0	0	0	0
Q6DKJ4	NXN_HUMAN	NXN	sp|Q6DKJ4|NXN_HUMAN Nucleoredoxin OS=Homo sapiens OX=9606 GN=NXN PE=1 SV=2	Q6DKJ4	48.392	76709000	0	0	0	0	14745000	0	11678000	10842000	17592000	0	0	21852000	0	0	0	0	0	0	0	0	0	0	0	0
Q6DKK2	TTC19_HUMAN	TTC19	sp|Q6DKK2|TTC19_HUMAN Tetratricopeptide repeat protein 19, mitochondrial OS=Homo sapiens OX=9606 GN=TTC19 PE=1 SV=4	Q6DKK2	42.456	1147500000	63564000	60135000	72791000	75560000	88447000	53866000	46140000	56736000	237930000	160020000	128170000	104130000	0	0	0	0	0	0	0	0	0	0	0	0
Q6DN14	MCTP1_HUMAN	MCTP1	sp|Q6DN14|MCTP1_HUMAN Multiple C2 and transmembrane domain-containing protein 1 OS=Homo sapiens OX=9606 GN=MCTP1 PE=2 SV=2	Q6DN14	111.62	11033000	0	0	0	0	0	0	0	0	0	0	0	0	0	0	0	0	0	0	0	0	3524600	4237300	0	3270700
Q6DN90	IQEC1_HUMAN	IQSEC1	sp|Q6DN90|IQEC1_HUMAN IQ motif and SEC7 domain-containing protein 1 OS=Homo sapiens OX=9606 GN=IQSEC1 PE=1 SV=1	Q6DN90	108.31	54927000	0	0	0	0	8563900	6524200	5915600	4454000	6281600	4853600	5520900	7103000	0	0	0	0	0	0	0	0	0	0	3527100	2182800
Q6FIF0	ZFAN6_HUMAN	ZFAND6	sp|Q6FIF0|ZFAN6_HUMAN AN1-type zinc finger protein 6 OS=Homo sapiens OX=9606 GN=ZFAND6 PE=1 SV=2	Q6FIF0	22.555	208810000	12191000	21519000	14253000	6647100	21129000	23158000	20552000	13190000	21087000	14253000	27944000	12890000	0	0	0	0	0	0	0	0	0	0	0	0
Q6GMV2	SMYD5_HUMAN	SMYD5	sp|Q6GMV2|SMYD5_HUMAN Histone-lysine N-trimethyltransferase SMYD5 OS=Homo sapiens OX=9606 GN=SMYD5 PE=1 SV=2	Q6GMV2	47.34	118910000	0	0	0	0	20056000	16637000	7810800	25865000	12737000	9447100	12749000	13605000	0	0	0	0	0	0	0	0	0	0	0	0
[truncated: 1,468 more rows]

## Sheet: PresInInfluenza_AbsInMock
Uniprot accession	Average iBAQ Influenza	Protein name	Gene name	Protein.IDs	Majority.protein.IDs	Peptide.counts..all.	Peptide.counts..razor.unique.	Peptide.counts..unique.	Protein.names	Gene.names	Fasta.headers	Number.of.proteins	Peptides	Razor...unique.peptides	Unique.peptides	Peptides.Input.F.1	Peptides.Input.F.2	Peptides.Input.F.3	Peptides.Input.F.4	Peptides.Input.M.1	Peptides.Input.M.2	Peptides.Input.M.3	Peptides.Input.M.4	Peptides.Input.R.1	Peptides.Input.R.2	Peptides.Input.R.3	Peptides.Input.R.4	Peptides.IP.F.1	Peptides.IP.F.2	Peptides.IP.F.3	Peptides.IP.F.4	Peptides.IP.M.1	Peptides.IP.M.2	Peptides.IP.M.3	Peptides.IP.M.4	Peptides.IP.R.1	Peptides.IP.R.2	Peptides.IP.R.3	Peptides.IP.R.4	Razor...unique.peptides.Input.F.1	Razor...unique.peptides.Input.F.2	Razor...unique.peptides.Input.F.3	Razor...unique.peptides.Input.F.4	Razor...unique.peptides.Input.M.1	Razor...unique.peptides.Input.M.2	Razor...unique.peptides.Input.M.3	Razor...unique.peptides.Input.M.4	Razor...unique.peptides.Input.R.1	Razor...unique.peptides.Input.R.2
[truncated: 382 more rows]
[truncated: 217 more columns]

[truncated: 12 more sheets: PresInMock_AbsInInfenza, FC_inf_to2, NonSignif_with_FC_sup_to2, MoreAbInInfenzaThanInMock, MoreAbInMockThanInInfenza, MoreAbundInOneOrTheOther, RAB, DataVolcano, Imputation, ParametersAnalysis, SampleCorrelation, SamplCorrAfterNormImput]
