# Supplementary material for: Influenza A virus induces PI4P production at the endoplasmic reticulum in an ATG16L1-dependent manner to promote the egress of viral ribonucleoproteins
Source: PLoS Biol. 2025 Jul 16;23(7):e3002958. doi: 10.1371/journal.pbio.3002958 (PMC12286409; doi:10.1371/journal.pbio.3002958)
Supplement: S3 File — Separate datasets are listed in separate tabs, as defined in the first tab labeled “S3_File”. (XLSX) [file pbio.3002958.s012.xlsx]

## Sheet: S3_File
S3_File : Differential analysis of mass spectrometry data from lysates of the proximity labeling experiment.
Without enough values : proteins that have been identified but with insufficient quantified values to make statistics between the two conditions.
PresinInfluenza_AbsInMock : proteins quantitatively present in "Influenza" samples but not in "mock" samples
PresInMock_AbsInInfluenza : proteins quantitatively present in "mock" samples but not in "influenza" samples
FC_inf_to2 : proteins quantified in both "influenza" and "mock" samples, with a FC (fold-change) < 2 between conditions
NonSignif_With_FC_sp_to2 : proteins quantified in both "influenza" and "mock" samples, with a FC > 2, but with an FDR (False Discovery Rate) < 1%
MoreAbInInfluenzaThanInMock : proteins of "PresinInfluenza_AbsInMock" -(top of the list) AND proteins more abundant in the "influenza" samples compared to the "mock" samples with a FC > 2 and an FDR < 1% (bottom of the list)
MoreAbInMockThanInInfluenza : proteins of "PresinMock_AbsInInfluenza" (top of the list) AND proteins more abundant in the "mock" samples compared to the "influenza" samples with a FC > 2 and an FDR < 1 % (bottom of the list)
MoreAbInOneOrTheOther : proteins more abundant in either the "influenza" or the "mock" samples (proteins of "MoreAbInInfluenzaThanInMock"+ proteins of "MoreAbInMockThanInInfluenza")
DataVolcano : proteins and their data represented in the volcano plot (Fig 3A)
Imputation : intensities after the log2, normalisation and imputation steps of the data analysis pipeline
Parameter Analysis : parameters related to the statistical analysis
Sample Correlation : correlation matrix between the log2(intensities) of each sample
SamplCorrAfterNormImput: correlation matrix between the log2(intensities) of each sample after normalisation and imputation of missing values

## Sheet: without_enough_values
Uniprot accession	Protein name	Gene name	Fasta.headers	Majority.protein.IDs	Mol.weight.kDa.	Intensity	Intensity.Input.F.1	Intensity.Input.F.2	Intensity.Input.F.3	Intensity.Input.F.4	Intensity.Input.M.1	Intensity.Input.M.2	Intensity.Input.M.3	Intensity.Input.M.4	Intensity.Input.R.1	Intensity.Input.R.2	Intensity.Input.R.3	Intensity.Input.R.4	Intensity.IP.F.1	Intensity.IP.F.2	Intensity.IP.F.3	Intensity.IP.F.4	Intensity.IP.M.1	Intensity.IP.M.2	Intensity.IP.M.3	Intensity.IP.M.4	Intensity.IP.R.1	Intensity.IP.R.2	Intensity.IP.R.3	Intensity.IP.R.4
A0JNW5	UH1BL_HUMAN	UHRF1BP1L	sp|A0JNW5|UH1BL_HUMAN UHRF1-binding protein 1-like OS=Homo sapiens OX=9606 GN=UHRF1BP1L PE=1 SV=2	A0JNW5	164.2	17280000000	0	0	0	0	0	0	0	0	0	0	0	0	350160000	749880000	360020000	175170000	2693600000	3310200000	2265600000	1964400000	869730000	1743300000	1480500000	1317900000
A2RUS2	DEND3_HUMAN	DENND3	sp|A2RUS2|DEND3_HUMAN DENN domain-containing protein 3 OS=Homo sapiens OX=9606 GN=DENND3 PE=1 SV=2	A2RUS2	135.89	86004000	0	0	0	0	0	0	0	0	0	6062500	5771300	0	5831700	5295200	0	0	0	0	0	0	14452000	16530000	6611800	25450000
A4D1P6	WDR91_HUMAN	WDR91	sp|A4D1P6|WDR91_HUMAN WD repeat-containing protein 91 OS=Homo sapiens OX=9606 GN=WDR91 PE=1 SV=2	A4D1P6	83.343	101370000	0	9022300	0	0	0	0	0	0	10177000	0	12373000	0	0	0	0	0	20382000	26027000	9966600	13423000	0	0	0	0
A6ND36	FA83G_HUMAN	FAM83G	sp|A6ND36|FA83G_HUMAN Protein FAM83G OS=Homo sapiens OX=9606 GN=FAM83G PE=1 SV=2	A6ND36	90.834	265600000	0	0	0	0	0	0	0	0	0	0	0	0	12187000	3783400	11267000	11645000	57524000	40465000	37680000	30307000	14589000	13704000	18770000	13682000
A6NI28	RHG42_HUMAN	ARHGAP42	sp|A6NI28|RHG42_HUMAN Rho GTPase-activating protein 42 OS=Homo sapiens OX=9606 GN=ARHGAP42 PE=1 SV=3	A6NI28	98.568	41688000	0	0	0	0	0	0	0	0	0	0	0	0	10924000	22468000	8295100	0	0	0	0	0	0	0	0	0
A6NK89	RASFA_HUMAN	RASSF10	sp|A6NK89|RASFA_HUMAN Ras association domain-containing protein 10 OS=Homo sapiens OX=9606 GN=RASSF10 PE=1 SV=3	A6NK89	56.899	64112000	0	0	0	0	0	0	0	0	0	0	0	0	0	0	0	0	11890000	14955000	0	13030000	6580000	5249200	0	12409000
A8MQB3	CQ051_HUMAN	LINC02693	sp|A8MQB3|CQ051_HUMAN Putative uncharacterized protein LINC02693 OS=Homo sapiens OX=9606 GN=LINC02693 PE=5 SV=1	A8MQB3	24.325	0	0	0	0	0	0	0	0	0	0	0	0	0	0	0	0	0	0	0	0	0	0	0	0	0
B2RTY4	MYO9A_HUMAN	MYO9A	sp|B2RTY4|MYO9A_HUMAN Unconventional myosin-IXa OS=Homo sapiens OX=9606 GN=MYO9A PE=1 SV=2	B2RTY4	292.7	45695000	0	0	0	0	0	0	0	0	0	0	0	0	0	2522300	0	0	12107000	22842000	8223600	0	0	0	0	0
B7ZAP0	RBG10_HUMAN	RABGAP1L	sp|B7ZAP0|RBG10_HUMAN Rab GTPase-activating protein 1-like, isoform 10 OS=Homo sapiens OX=9606 GN=RABGAP1L PE=1 SV=1	B7ZAP0	29.038	569420000	0	0	0	0	0	0	0	0	0	0	0	15895000	10316000	38954000	5688500	6273800	61424000	168630000	59804000	100980000	0	32899000	17408000	51144000
O00182	LEG9_HUMAN	LGALS9	sp|O00182|LEG9_HUMAN Galectin-9 OS=Homo sapiens OX=9606 GN=LGALS9 PE=1 SV=2	O00182	39.518	42198000	0	0	0	0	0	0	0	0	0	0	0	0	0	0	0	0	0	0	0	0	12679000	8690200	20829000	0
O00189	AP4M1_HUMAN	AP4M1	sp|O00189|AP4M1_HUMAN AP-4 complex subunit mu-1 OS=Homo sapiens OX=9606 GN=AP4M1 PE=1 SV=2	O00189	49.976	4599300000	0	0	0	0	0	0	0	9880000	0	22329000	0	0	152430000	361440000	180440000	83025000	692920000	742070000	629490000	463810000	251860000	264890000	339330000	405400000
O00213	APBB1_HUMAN	APBB1	sp|O00213|APBB1_HUMAN Amyloid beta precursor protein binding family B member 1 OS=Homo sapiens OX=9606 GN=APBB1 PE=1 SV=2	O00213	77.243	10354000000	0	0	0	0	0	0	0	0	0	0	0	0	53375000	143240000	37575000	30185000	2050900000	1714300000	1638400000	1883200000	522370000	671230000	978410000	630720000
O00458	IFRD1_HUMAN	IFRD1	sp|O00458|IFRD1_HUMAN Interferon-related developmental regulator 1 OS=Homo sapiens OX=9606 GN=IFRD1 PE=1 SV=4	O00458	50.268	7261000	0	0	0	0	0	0	0	7261000	0	0	0	0	0	0	0	0	0	0	0	0	0	0	0	0
O00478	BT3A3_HUMAN	BTN3A3	sp|O00478|BT3A3_HUMAN Butyrophilin subfamily 3 member A3 OS=Homo sapiens OX=9606 GN=BTN3A3 PE=1 SV=1;sp|P78410|BT3A2_HUMAN Butyrophilin subfamily 3 member A2 OS=Homo sapiens OX=9606 GN=BTN3A2 PE=1 SV=2	O00478;P78410	65.001	22064000	0	0	0	0	0	0	0	0	0	0	0	0	0	0	0	0	0	0	0	0	6199600	4155400	0	11709000
O00522	KRIT1_HUMAN	KRIT1	sp|O00522|KRIT1_HUMAN Krev interaction trapped protein 1 OS=Homo sapiens OX=9606 GN=KRIT1 PE=1 SV=2	O00522	84.347	138650000	0	0	0	0	0	0	0	0	0	0	0	0	0	0	0	0	37301000	47227000	21457000	32665000	0	0	0	0
O00635	TRI38_HUMAN	TRIM38	sp|O00635|TRI38_HUMAN E3 ubiquitin-protein ligase TRIM38 OS=Homo sapiens OX=9606 GN=TRIM38 PE=1 SV=1	O00635	53.415	131890000	0	0	0	0	0	0	0	0	15299000	23142000	40109000	53339000	0	0	0	0	0	0	0	0	0	0	0	0
O00763	ACACB_HUMAN	ACACB	sp|O00763|ACACB_HUMAN Acetyl-CoA carboxylase 2 OS=Homo sapiens OX=9606 GN=ACACB PE=1 SV=3	O00763	276.54	672130000	0	0	0	0	0	0	0	0	93669000	65692000	68063000	127460000	10739000	0	38223000	0	102570000	35213000	74293000	20834000	4900100	13374000	8945000	8156000
O14595	CTDS2_HUMAN	CTDSP2	sp|O14595|CTDS2_HUMAN Carboxy-terminal domain RNA polymerase II polypeptide A small phosphatase 2 OS=Homo sapiens OX=9606 GN=CTDSP2 PE=1 SV=2	O14595	30.664	1176200000	0	0	0	0	0	0	0	0	0	0	0	0	20339000	32405000	11971000	0	154930000	255960000	154520000	170440000	82698000	97046000	132070000	63779000
O14686	KMT2D_HUMAN	KMT2D	sp|O14686|KMT2D_HUMAN Histone-lysine N-methyltransferase 2D OS=Homo sapiens OX=9606 GN=KMT2D PE=1 SV=2	O14686	593.38	22106000	0	0	0	0	0	0	0	0	4551900	0	5099100	12455000	0	0	0	0	0	0	0	0	0	0	0	0
O14715	RGPD8_HUMAN	RGPD8	sp|O14715|RGPD8_HUMAN RANBP2-like and GRIP domain-containing protein 8 OS=Homo sapiens OX=9606 GN=RGPD8 PE=1 SV=2	O14715	198.99	4776600	4776600	0	0	0	0	0	0	0	0	0	0	0	0	0	0	0	0	0	0	0	0	0	0	0
O14791	APOL1_HUMAN	APOL1	sp|O14791|APOL1_HUMAN Apolipoprotein L1 OS=Homo sapiens OX=9606 GN=APOL1 PE=1 SV=5	O14791	43.974	832500000	0	0	0	0	0	0	0	0	258360000	183690000	122610000	267830000	0	0	0	0	0	0	0	0	0	0	0	0
O14879	IFIT3_HUMAN	IFIT3	sp|O14879|IFIT3_HUMAN Interferon-induced protein with tetratricopeptide repeats 3 OS=Homo sapiens OX=9606 GN=IFIT3 PE=1 SV=1	O14879	55.984	21961000000	0	0	0	0	0	0	0	0	4081700000	4099100000	5758800000	7046500000	0	0	0	0	0	0	0	0	179080000	237900000	250430000	307250000
O14933	UB2L6_HUMAN	UBE2L6	sp|O14933|UB2L6_HUMAN Ubiquitin/ISG15-conjugating enzyme E2 L6 OS=Homo sapiens OX=9606 GN=UBE2L6 PE=1 SV=4	O14933	17.769	2071900000	0	0	0	0	0	0	0	0	289620000	438930000	557390000	727660000	0	0	0	0	0	0	0	0	9542300	13833000	10990000	23896000
O15040	TCPR2_HUMAN	TECPR2	sp|O15040|TCPR2_HUMAN Tectonin beta-propeller repeat-containing protein 2 OS=Homo sapiens OX=9606 GN=TECPR2 PE=1 SV=4	O15040	153.85	94213000	0	0	0	0	0	0	0	0	0	0	0	0	14013000	47968000	11809000	0	0	0	0	0	4126100	5783300	4669800	5843900
O15050	TRNK1_HUMAN	TRANK1	sp|O15050|TRNK1_HUMAN TPR and ankyrin repeat-containing protein 1 OS=Homo sapiens OX=9606 GN=TRANK1 PE=2 SV=4	O15050	336.22	684520000	0	0	0	0	0	0	0	0	70576000	96603000	166480000	237580000	11014000	22262000	0	0	0	0	0	36603000	9630100	15489000	9282100	9009500
O15111	IKKA_HUMAN	CHUK	sp|O15111|IKKA_HUMAN Inhibitor of nuclear factor kappa-B kinase subunit alpha OS=Homo sapiens OX=9606 GN=CHUK PE=1 SV=2	O15111	84.639	113260000	0	0	0	0	0	0	0	0	3721900	4912800	6040700	0	0	0	0	0	22411000	16849000	17775000	16822000	6477200	5257300	5014500	7979100
O15427	MOT4_HUMAN	SLC16A3	sp|O15427|MOT4_HUMAN Monocarboxylate transporter 4 OS=Homo sapiens OX=9606 GN=SLC16A3 PE=1 SV=1	O15427	49.469	37950000	0	0	0	0	0	0	0	0	13780000	7050500	0	17119000	0	0	0	0	0	0	0	0	0	0	0	0
O43150	ASAP2_HUMAN	ASAP2	sp|O43150|ASAP2_HUMAN Arf-GAP with SH3 domain, ANK repeat and PH domain-containing protein 2 OS=Homo sapiens OX=9606 GN=ASAP2 PE=1 SV=3	O43150	111.65	31806000	0	0	0	0	0	0	0	0	12097000	7340100	0	12369000	0	0	0	0	0	0	0	0	0	0	0	0
O43155	FLRT2_HUMAN	FLRT2	sp|O43155|FLRT2_HUMAN Leucine-rich repeat transmembrane protein FLRT2 OS=Homo sapiens OX=9606 GN=FLRT2 PE=1 SV=1	O43155	74.048	334190000	0	0	0	0	0	0	0	0	0	0	0	0	0	1463400	0	0	119090000	94683000	60312000	45725000	0	4031000	3654000	5225900
O43166	SI1L1_HUMAN	SIPA1L1	sp|O43166|SI1L1_HUMAN Signal-induced proliferation-associated 1-like protein 1 OS=Homo sapiens OX=9606 GN=SIPA1L1 PE=1 SV=4	O43166	200.03	57984000	0	0	22566000	0	0	0	0	0	12405000	0	0	14416000	0	0	0	0	0	0	0	0	0	0	0	8597400
O43353	RIPK2_HUMAN	RIPK2	sp|O43353|RIPK2_HUMAN Receptor-interacting serine/threonine-protein kinase 2 OS=Homo sapiens OX=9606 GN=RIPK2 PE=1 SV=2	O43353	61.194	121740000	0	0	0	0	0	0	0	0	0	0	0	0	0	0	0	0	14028000	18110000	23045000	16938000	13460000	10762000	9499000	15897000
O43502	RA51C_HUMAN	RAD51C	sp|O43502|RA51C_HUMAN DNA repair protein RAD51 homolog 3 OS=Homo sapiens OX=9606 GN=RAD51C PE=1 SV=1	O43502	42.189	19953000	0	0	0	0	0	0	0	0	0	0	0	0	0	0	0	0	0	4323700	0	15629000	0	0	0	0
O43516	WIPF1_HUMAN	WIPF1	sp|O43516|WIPF1_HUMAN WAS/WASL-interacting protein family member 1 OS=Homo sapiens OX=9606 GN=WIPF1 PE=1 SV=3	O43516	51.258	428460000	0	0	0	0	0	0	0	0	0	0	0	0	0	0	4330100	0	74930000	149950000	70480000	46242000	25739000	28461000	16973000	11347000
O43572	AKA10_HUMAN	AKAP10	sp|O43572|AKA10_HUMAN A-kinase anchor protein 10, mitochondrial OS=Homo sapiens OX=9606 GN=AKAP10 PE=1 SV=2	O43572	73.817	7609500000	0	0	0	0	0	0	0	7752600	11357000	7898200	10650000	14558000	246380000	392600000	213610000	77846000	1280800000	1522600000	1053900000	986490000	315730000	460270000	512050000	495030000
O43854	EDIL3_HUMAN	EDIL3	sp|O43854|EDIL3_HUMAN EGF-like repeat and discoidin I-like domain-containing protein 3 OS=Homo sapiens OX=9606 GN=EDIL3 PE=1 SV=1	O43854	53.764	211140000	0	0	0	0	0	0	0	0	62493000	48095000	40367000	60189000	0	0	0	0	0	0	0	0	0	0	0	0
O43896	KIF1C_HUMAN	KIF1C	sp|O43896|KIF1C_HUMAN Kinesin-like protein KIF1C OS=Homo sapiens OX=9606 GN=KIF1C PE=1 SV=3	O43896	122.95	166180000	0	0	0	0	41830000	12311000	31934000	11517000	14737000	15703000	0	24221000	985250	8694500	0	4247400	0	0	0	0	0	0	0	0
O60239	3BP5_HUMAN	SH3BP5	sp|O60239|3BP5_HUMAN SH3 domain-binding protein 5 OS=Homo sapiens OX=9606 GN=SH3BP5 PE=1 SV=2	O60239	50.424	511580000	0	0	0	0	0	0	0	0	0	0	0	0	5307300	21765000	0	6626900	105850000	174800000	79078000	90688000	3797800	4956600	7016200	11697000
O60245	PCDH7_HUMAN	PCDH7	sp|O60245|PCDH7_HUMAN Protocadherin-7 OS=Homo sapiens OX=9606 GN=PCDH7 PE=1 SV=2	O60245	116.07	333000000	0	0	0	0	0	0	0	0	18977000	14696000	16673000	10204000	0	8326100	0	0	0	0	0	0	42385000	72289000	85054000	64399000
O60269	GRIN2_HUMAN	GPRIN2	sp|O60269|GRIN2_HUMAN G protein-regulated inducer of neurite outgrowth 2 OS=Homo sapiens OX=9606 GN=GPRIN2 PE=1 SV=2	O60269	47.45	103320000	0	0	0	0	0	0	0	0	0	0	0	0	5839300	6047000	4518000	1721900	22148000	20667000	19396000	10264000	0	0	4324800	8392100
O60312	AT10A_HUMAN	ATP10A	sp|O60312|AT10A_HUMAN Phospholipid-transporting ATPase VA OS=Homo sapiens OX=9606 GN=ATP10A PE=1 SV=2	O60312	167.69	52901000	0	0	0	0	0	0	0	0	0	0	0	0	1635100	3006900	0	0	0	0	0	0	11374000	12160000	7464600	17261000
O60347	TBC12_HUMAN	TBC1D12	sp|O60347|TBC12_HUMAN TBC1 domain family member 12 OS=Homo sapiens OX=9606 GN=TBC1D12 PE=1 SV=3	O60347	85.625	388110000	0	0	0	0	0	0	0	12067000	0	0	0	0	12551000	43522000	7610600	0	47460000	75975000	48404000	13021000	6636800	0	10719000	110150000
O60437	PEPL_HUMAN	PPL	sp|O60437|PEPL_HUMAN Periplakin OS=Homo sapiens OX=9606 GN=PPL PE=1 SV=4	O60437	204.74	11667000000	0	0	35118000	0	0	0	0	0	347060000	311800000	178170000	156780000	10243000	49235000	16374000	12177000	3998900000	4699500000	1296600000	265050000	58728000	69091000	76593000	85375000
O60447	EVI5_HUMAN	EVI5	sp|O60447|EVI5_HUMAN Ecotropic viral integration site 5 protein homolog OS=Homo sapiens OX=9606 GN=EVI5 PE=1 SV=3	O60447	92.948	1524600000	0	0	0	0	0	0	0	0	0	0	0	0	41567000	89955000	43400000	29712000	206920000	405330000	249180000	226480000	60641000	55147000	45376000	70934000
O75051	PLXA2_HUMAN	PLXNA2	sp|O75051|PLXA2_HUMAN Plexin-A2 OS=Homo sapiens OX=9606 GN=PLXNA2 PE=1 SV=4	O75051	211.1	79727000	0	0	0	0	0	0	0	0	5846900	11498000	17155000	45227000	0	0	0	0	0	0	0	0	0	0	0	0
O75096	LRP4_HUMAN	LRP4	sp|O75096|LRP4_HUMAN Low-density lipoprotein receptor-related protein 4 OS=Homo sapiens OX=9606 GN=LRP4 PE=1 SV=4	O75096	212.04	250260000	42431000	0	0	0	0	0	0	0	29892000	25496000	34861000	0	0	0	0	0	35074000	25397000	20334000	29795000	2548500	0	0	4436300
O75110	ATP9A_HUMAN	ATP9A	sp|O75110|ATP9A_HUMAN Probable phospholipid-transporting ATPase IIA OS=Homo sapiens OX=9606 GN=ATP9A PE=1 SV=3	O75110	118.58	6643600000	8020900	7833300	6581500	8511600	0	0	0	0	15512000	8903000	5945700	0	359260000	662160000	401370000	247360000	1076300000	1045700000	816120000	861160000	200520000	293490000	350310000	268590000
O75113	N4BP1_HUMAN	N4BP1	sp|O75113|N4BP1_HUMAN NEDD4-binding protein 1 OS=Homo sapiens OX=9606 GN=N4BP1 PE=1 SV=4	O75113	100.38	179740000	0	0	0	0	0	0	0	0	0	0	58667000	5118800	0	0	0	0	0	0	0	0	15543000	20529000	23836000	56045000
O75154	RFIP3_HUMAN	RAB11FIP3	sp|O75154|RFIP3_HUMAN Rab11 family-interacting protein 3 OS=Homo sapiens OX=9606 GN=RAB11FIP3 PE=1 SV=1	O75154	82.439	2415400000	0	0	0	0	0	0	0	0	0	0	0	0	78977000	104100000	63127000	4319700	432390000	356570000	381300000	283340000	89443000	121080000	162180000	338520000
O75179	ANR17_HUMAN	ANKRD17	sp|O75179|ANR17_HUMAN Ankyrin repeat domain-containing protein 17 OS=Homo sapiens OX=9606 GN=ANKRD17 PE=1 SV=3	O75179	274.25	101310000	0	0	0	0	0	0	0	0	0	9726800	4763400	7173500	0	0	0	0	0	20260000	38419000	0	5101500	6529600	0	9338400
O75190	DNJB6_HUMAN	DNAJB6	sp|O75190|DNJB6_HUMAN DnaJ homolog subfamily B member 6 OS=Homo sapiens OX=9606 GN=DNAJB6 PE=1 SV=2	O75190	36.087	69030000	0	0	0	0	0	0	0	0	0	0	0	0	0	0	0	0	18290000	50740000	0	0	0	0	0	0
O75197	LRP5_HUMAN	LRP5	sp|O75197|LRP5_HUMAN Low-density lipoprotein receptor-related protein 5 OS=Homo sapiens OX=9606 GN=LRP5 PE=1 SV=2	O75197	179.14	257470000	0	0	0	0	0	0	0	0	0	0	0	0	0	0	0	0	54746000	75358000	16795000	76064000	6822000	9476000	0	18204000
O75317	UBP12_HUMAN	USP12	sp|O75317|UBP12_HUMAN Ubiquitin carboxyl-terminal hydrolase 12 OS=Homo sapiens OX=9606 GN=USP12 PE=1 SV=2	O75317	42.857	328850000	0	0	0	0	0	0	0	0	15158000	12689000	0	18592000	10340000	40669000	18884000	0	21537000	26899000	17561000	18344000	5551700	23236000	64175000	35216000
O75330	HMMR_HUMAN	HMMR	sp|O75330|HMMR_HUMAN Hyaluronan mediated motility receptor OS=Homo sapiens OX=9606 GN=HMMR PE=1 SV=2	O75330	84.099	841740000	0	0	0	0	0	0	0	0	0	0	0	0	0	8347500	3105200	0	126880000	268370000	147720000	130590000	8980200	44107000	44013000	59631000
O75363	BCAS1_HUMAN	BCAS1	sp|O75363|BCAS1_HUMAN Breast carcinoma-amplified sequence 1 OS=Homo sapiens OX=9606 GN=BCAS1 PE=1 SV=2	O75363	61.708	78107000	0	0	0	0	0	0	0	0	0	0	0	0	3268100	15482000	5065500	4410900	0	26846000	11938000	11096000	0	0	0	0
O75367	H2AY_HUMAN	MACROH2A1	sp|O75367|H2AY_HUMAN Core histone macro-H2A.1 OS=Homo sapiens OX=9606 GN=MACROH2A1 PE=1 SV=4	O75367	39.617	1959900000	0	0	0	0	23649000	19723000	0	0	8633700	10671000	21892000	0	106260000	229070000	36431000	5132200	333890000	116650000	347210000	121110000	59428000	398280000	71337000	50492000
O75379	VAMP4_HUMAN	VAMP4	sp|O75379|VAMP4_HUMAN Vesicle-associated membrane protein 4 OS=Homo sapiens OX=9606 GN=VAMP4 PE=1 SV=2	O75379	16.397	0	0	0	0	0	0	0	0	0	0	0	0	0	0	0	0	0	0	0	0	0	0	0	0	0
O75449	KTNA1_HUMAN	KATNA1	sp|O75449|KTNA1_HUMAN Katanin p60 ATPase-containing subunit A1 OS=Homo sapiens OX=9606 GN=KATNA1 PE=1 SV=1	O75449	55.964	30236000	0	0	0	0	0	0	0	0	5600700	5626900	5771100	6455400	0	0	0	0	0	0	0	0	0	3446500	0	3335400
O75781	PALM_HUMAN	PALM	sp|O75781|PALM_HUMAN Paralemmin-1 OS=Homo sapiens OX=9606 GN=PALM PE=1 SV=2	O75781	42.075	132210000	0	0	0	0	0	0	0	0	17291000	10670000	15031000	25995000	8519600	8811800	8581200	5698400	0	0	0	0	10565000	8503800	3925600	8615400
O75864	PPR37_HUMAN	PPP1R37	sp|O75864|PPR37_HUMAN Protein phosphatase 1 regulatory subunit 37 OS=Homo sapiens OX=9606 GN=PPP1R37 PE=1 SV=4	O75864	74.766	56988000	0	0	0	0	0	0	0	0	0	0	0	0	0	0	0	0	19779000	0	29298000	7911300	0	0	0	0
O76095	JTB_HUMAN	JTB	sp|O76095|JTB_HUMAN Protein JTB OS=Homo sapiens OX=9606 GN=JTB PE=1 SV=1	O76095	16.358	46630000	0	0	11284000	0	0	0	0	0	13376000	11643000	10328000	0	0	0	0	0	0	0	0	0	0	0	0	0
O94782	UBP1_HUMAN	USP1	sp|O94782|UBP1_HUMAN Ubiquitin carboxyl-terminal hydrolase 1 OS=Homo sapiens OX=9606 GN=USP1 PE=1 SV=1	O94782	88.206	4943100	0	0	0	0	0	0	0	0	0	0	0	0	0	0	0	0	0	4943100	0	0	0	0	0	0
O94832	MYO1D_HUMAN	MYO1D	sp|O94832|MYO1D_HUMAN Unconventional myosin-Id OS=Homo sapiens OX=9606 GN=MYO1D PE=1 SV=2	O94832	116.2	3543900000	0	0	0	0	0	0	0	0	0	0	0	0	55251000	176470000	49961000	63187000	607190000	595880000	493960000	316070000	385960000	356400000	224190000	219370000
O94854	K0754_HUMAN	KIAA0754	sp|O94854|K0754_HUMAN Uncharacterized protein KIAA0754 OS=Homo sapiens OX=9606 GN=KIAA0754 PE=2 SV=4	O94854	135.15	215740000	0	0	0	0	0	0	0	0	0	0	0	0	5042900	0	5549500	0	32766000	42650000	45421000	49238000	3465600	5050300	23277000	3279200
O94880	PHF14_HUMAN	PHF14	sp|O94880|PHF14_HUMAN PHD finger protein 14 OS=Homo sapiens OX=9606 GN=PHF14 PE=1 SV=2	O94880	100.05	0	0	0	0	0	0	0	0	0	0	0	0	0	0	0	0	0	0	0	0	0	0	0	0	0
O94901	SUN1_HUMAN	SUN1	sp|O94901|SUN1_HUMAN SUN domain-containing protein 1 OS=Homo sapiens OX=9606 GN=SUN1 PE=1 SV=4	O94901	87.109	127260000	0	0	0	0	0	0	0	0	0	0	0	0	0	0	0	2724600	35418000	29595000	15743000	23956000	0	8394200	11425000	0
O94916	NFAT5_HUMAN	NFAT5	sp|O94916|NFAT5_HUMAN Nuclear factor of activated T-cells 5 OS=Homo sapiens OX=9606 GN=NFAT5 PE=1 SV=1	O94916	165.76	11037000	0	0	0	0	0	0	0	0	0	0	0	0	0	0	0	0	0	0	0	0	0	6201700	0	4835000
O94927	HAUS5_HUMAN	HAUS5	sp|O94927|HAUS5_HUMAN HAUS augmin-like complex subunit 5 OS=Homo sapiens OX=9606 GN=HAUS5 PE=1 SV=2	O94927	71.682	600710000	0	0	10252000	0	0	0	0	0	0	5501400	10976000	8154600	3525600	2651600	2045500	0	125980000	85662000	116590000	98074000	27069000	25011000	48941000	30267000
O94986	CE152_HUMAN	CEP152	sp|O94986|CE152_HUMAN Centrosomal protein of 152 kDa OS=Homo sapiens OX=9606 GN=CEP152 PE=1 SV=4	O94986	195.62	822920000	0	0	0	0	0	0	0	0	0	0	0	0	0	0	0	0	241170000	92780000	232260000	174530000	13340000	43729000	9760200	15358000
O95081	AGFG2_HUMAN	AGFG2	sp|O95081|AGFG2_HUMAN Arf-GAP domain and FG repeat-containing protein 2 OS=Homo sapiens OX=9606 GN=AGFG2 PE=1 SV=2	O95081	48.962	44253000	0	0	0	0	0	0	0	0	5058000	11343000	9395600	18456000	0	0	0	0	0	0	0	0	0	0	0	0
O95248	MTMR5_HUMAN	SBF1	sp|O95248|MTMR5_HUMAN Myotubularin-related protein 5 OS=Homo sapiens OX=9606 GN=SBF1 PE=1 SV=4	O95248	208.44	27857000	0	0	0	0	0	0	0	0	0	0	0	0	3152900	2467200	2130200	0	0	0	0	0	3135300	7764400	2768900	6438000
O95352	ATG7_HUMAN	ATG7	sp|O95352|ATG7_HUMAN Ubiquitin-like modifier-activating enzyme ATG7 OS=Homo sapiens OX=9606 GN=ATG7 PE=1 SV=1	O95352	77.959	0	0	0	0	0	0	0	0	0	0	0	0	0	0	0	0	0	0	0	0	0	0	0	0	0
O95402	MED26_HUMAN	MED26	sp|O95402|MED26_HUMAN Mediator of RNA polymerase II transcription subunit 26 OS=Homo sapiens OX=9606 GN=MED26 PE=1 SV=2	O95402	65.446	16394000	0	0	0	0	0	0	0	16394000	0	0	0	0	0	0	0	0	0	0	0	0	0	0	0	0
O95405	ZFYV9_HUMAN	ZFYVE9	sp|O95405|ZFYV9_HUMAN Zinc finger FYVE domain-containing protein 9 OS=Homo sapiens OX=9606 GN=ZFYVE9 PE=1 SV=2	O95405	156.4	298570000	0	0	0	0	0	0	0	0	0	0	0	0	0	0	0	3228000	95727000	73924000	49079000	76611000	0	0	0	0
O95415	BRI3_HUMAN	BRI3	sp|O95415|BRI3_HUMAN Brain protein I3 OS=Homo sapiens OX=9606 GN=BRI3 PE=1 SV=1	O95415	13.645	52050000	0	0	0	0	0	0	0	0	21415000	8905600	21729000	0	0	0	0	0	0	0	0	0	0	0	0	0
O95476	CNEP1_HUMAN	CTDNEP1	sp|O95476|CNEP1_HUMAN CTD nuclear envelope phosphatase 1 OS=Homo sapiens OX=9606 GN=CTDNEP1 PE=1 SV=2	O95476	28.377	225890000	0	0	0	0	0	0	0	0	12515000	7842300	0	8567400	0	0	24910000	0	0	0	0	0	39384000	44498000	41780000	46397000
O95619	YETS4_HUMAN	YEATS4	sp|O95619|YETS4_HUMAN YEATS domain-containing protein 4 OS=Homo sapiens OX=9606 GN=YEATS4 PE=1 SV=1	O95619	26.499	3889800	0	0	3889800	0	0	0	0	0	0	0	0	0	0	0	0	0	0	0	0	0	0	0	0	0
O95671	ASML_HUMAN	ASMTL	sp|O95671|ASML_HUMAN Probable bifunctional dTTP/UTP pyrophosphatase/methyltransferase protein OS=Homo sapiens OX=9606 GN=ASMTL PE=1 SV=3	O95671	68.856	37525000	0	0	0	0	0	0	0	0	3583500	4216000	10964000	9829500	0	0	0	0	0	0	0	0	5225700	3706200	0	0
O95755	RAB36_HUMAN	RAB36	sp|O95755|RAB36_HUMAN Ras-related protein Rab-36 OS=Homo sapiens OX=9606 GN=RAB36 PE=1 SV=2	O95755	36.322	43000000	16336000	0	0	0	0	0	0	11835000	0	0	0	0	0	0	0	0	0	0	0	0	0	2360800	12467000	0
O95786	DDX58_HUMAN	DDX58	sp|O95786|DDX58_HUMAN Antiviral innate immune response receptor RIG-I OS=Homo sapiens OX=9606 GN=DDX58 PE=1 SV=2	O95786	106.6	8648500000	0	0	0	0	0	0	0	0	1710500000	1567100000	2376800000	2454200000	0	0	0	0	0	0	0	0	76472000	118340000	195660000	149430000
O95985	TOP3B_HUMAN	TOP3B	sp|O95985|TOP3B_HUMAN DNA topoisomerase 3-beta-1 OS=Homo sapiens OX=9606 GN=TOP3B PE=1 SV=1	O95985	96.661	599980000	10538000	14390000	9873800	9296900	17664000	15462000	10752000	15297000	0	11251000	13059000	18290000	77000000	36963000	43832000	8378200	76269000	96984000	45451000	37492000	8266400	5286400	2830500	15349000
P00736	C1R_HUMAN	C1R	sp|P00736|C1R_HUMAN Complement C1r subcomponent OS=Homo sapiens OX=9606 GN=C1R PE=1 SV=2	P00736	80.118	106960000	0	0	0	0	0	0	0	0	27678000	10921000	16929000	51428000	0	0	0	0	0	0	0	0	0	0	0	0
P00973	OAS1_HUMAN	OAS1	sp|P00973|OAS1_HUMAN 2-5-oligoadenylate synthase 1 OS=Homo sapiens OX=9606 GN=OAS1 PE=1 SV=4	P00973	46.028	2328000000	0	0	0	0	0	0	0	0	343750000	478160000	639920000	765650000	0	0	0	0	0	0	0	0	19928000	22691000	32380000	25531000
P01024	CO3_HUMAN	C3	sp|P01024|CO3_HUMAN Complement C3 OS=Homo sapiens OX=9606 GN=C3 PE=1 SV=2	P01024	187.15	124330000	0	0	0	0	0	0	0	0	28690000	22378000	26730000	46528000	0	0	0	0	0	0	0	0	0	0	0	0
P01040	CYTA_HUMAN	CSTA	sp|P01040|CYTA_HUMAN Cystatin-A OS=Homo sapiens OX=9606 GN=CSTA PE=1 SV=1	P01040	11.006	34097000	0	0	0	0	0	0	0	0	0	0	0	0	9527800	16761000	7808300	0	0	0	0	0	0	0	0	0
P01116	RASK_HUMAN	KRAS	sp|P01116|RASK_HUMAN GTPase KRas OS=Homo sapiens OX=9606 GN=KRAS PE=1 SV=1	P01116	21.656	56581000	0	0	0	40086000	16495000	0	0	0	0	0	0	0	0	0	0	0	0	0	0	0	0	0	0	0
P01857	IGHG1_HUMAN	IGHG1	sp|P01857|IGHG1_HUMAN Immunoglobulin heavy constant gamma 1 OS=Homo sapiens OX=9606 GN=IGHG1 PE=1 SV=1	P01857	36.105	33751000	0	0	0	0	0	0	0	0	0	0	0	0	0	0	0	0	0	0	16800000	16952000	0	0	0	0
P01876	IGHA1_HUMAN	IGHA1	sp|P01876|IGHA1_HUMAN Immunoglobulin heavy constant alpha 1 OS=Homo sapiens OX=9606 GN=IGHA1 PE=1 SV=2	P01876	37.654	80925000	0	0	0	0	0	0	0	0	0	0	0	0	9596600	13212000	8523000	2814900	0	7069600	7804400	0	8733900	2612500	0	20558000
P02656	APOC3_HUMAN	APOC3	sp|P02656|APOC3_HUMAN Apolipoprotein C-III OS=Homo sapiens OX=9606 GN=APOC3 PE=1 SV=1	P02656	10.852	33625000	0	0	0	0	0	0	0	0	21150000	0	0	12475000	0	0	0	0	0	0	0	0	0	0	0	0
P04114	APOB_HUMAN	APOB	sp|P04114|APOB_HUMAN Apolipoprotein B-100 OS=Homo sapiens OX=9606 GN=APOB PE=1 SV=2	P04114	515.6	185990000	0	0	0	0	0	0	0	0	47127000	18340000	61311000	54893000	1685200	0	2630400	0	0	0	0	0	0	0	0	0
P04259	K2C6B_HUMAN	KRT6B	sp|P04259|K2C6B_HUMAN Keratin, type II cytoskeletal 6B OS=Homo sapiens OX=9606 GN=KRT6B PE=1 SV=5	P04259	60.066	135820000	0	0	0	0	0	0	0	0	0	0	0	0	42350000	30373000	15917000	12646000	14325000	20209000	0	0	0	0	0	0
P04626	ERBB2_HUMAN	ERBB2	sp|P04626|ERBB2_HUMAN Receptor tyrosine-protein kinase erbB-2 OS=Homo sapiens OX=9606 GN=ERBB2 PE=1 SV=1	P04626	137.91	481230000	0	0	0	0	0	0	0	0	0	0	0	0	1423100	9010100	0	0	119190000	101290000	67553000	65800000	24136000	29026000	24891000	38917000
P05161	ISG15_HUMAN	ISG15	sp|P05161|ISG15_HUMAN Ubiquitin-like protein ISG15 OS=Homo sapiens OX=9606 GN=ISG15 PE=1 SV=5	P05161	17.887	20664000000	0	0	0	0	0	0	0	0	3106800000	3791000000	4717300000	7375500000	0	0	0	0	0	0	0	0	506550000	377190000	286850000	503190000
P05187	PPB1_HUMAN	ALPP	sp|P05187|PPB1_HUMAN Alkaline phosphatase, placental type OS=Homo sapiens OX=9606 GN=ALPP PE=1 SV=2;sp|P10696|PPBN_HUMAN Alkaline phosphatase, germ cell type OS=Homo sapiens OX=9606 GN=ALPG PE=1 SV=4	P05187;P10696	57.953	61261000	0	0	0	0	0	0	0	0	12795000	10028000	22204000	16234000	0	0	0	0	0	0	0	0	0	0	0	0
P07093	GDN_HUMAN	SERPINE2	sp|P07093|GDN_HUMAN Glia-derived nexin OS=Homo sapiens OX=9606 GN=SERPINE2 PE=1 SV=1	P07093	44.002	225150000	0	0	0	0	0	0	0	0	13598000	12350000	12454000	0	20925000	46942000	8679300	9092900	0	42392000	35709000	23007000	0	0	0	0
P07311	ACYP1_HUMAN	ACYP1	sp|P07311|ACYP1_HUMAN Acylphosphatase-1 OS=Homo sapiens OX=9606 GN=ACYP1 PE=1 SV=2	P07311	11.261	86410000	0	0	0	0	0	0	0	0	10803000	18506000	21416000	35685000	0	0	0	0	0	0	0	0	0	0	0	0
P07992	ERCC1_HUMAN	ERCC1	sp|P07992|ERCC1_HUMAN DNA excision repair protein ERCC-1 OS=Homo sapiens OX=9606 GN=ERCC1 PE=1 SV=1	P07992	32.562	309480000	0	0	0	0	0	0	0	0	0	69747000	148430000	91303000	0	0	0	0	0	0	0	0	0	0	0	0
P08833	IBP1_HUMAN	IGFBP1	sp|P08833|IBP1_HUMAN Insulin-like growth factor-binding protein 1 OS=Homo sapiens OX=9606 GN=IGFBP1 PE=1 SV=1	P08833	27.903	412730000	0	0	0	0	0	0	0	0	72849000	88053000	132110000	119720000	0	0	0	0	0	0	0	0	0	0	0	0
P09871	C1S_HUMAN	C1S	sp|P09871|C1S_HUMAN Complement C1s subcomponent OS=Homo sapiens OX=9606 GN=C1S PE=1 SV=1	P09871	76.684	391220000	0	0	0	0	0	0	0	0	72008000	98947000	61851000	158420000	0	0	0	0	0	0	0	0	0	0	0	0
P09913	IFIT2_HUMAN	IFIT2	sp|P09913|IFIT2_HUMAN Interferon-induced protein with tetratricopeptide repeats 2 OS=Homo sapiens OX=9606 GN=IFIT2 PE=1 SV=1	P09913	54.632	21492000000	0	0	0	0	0	0	0	0	3468700000	3933000000	5857000000	7377600000	0	0	0	0	0	0	0	0	152090000	179220000	267030000	256970000
P09914	IFIT1_HUMAN	IFIT1	sp|P09914|IFIT1_HUMAN Interferon-induced protein with tetratricopeptide repeats 1 OS=Homo sapiens OX=9606 GN=IFIT1 PE=1 SV=2	P09914	55.36	36733000000	0	0	0	0	0	0	0	0	4883400000	6216800000	8693400000	12412000000	0	0	0	0	0	0	0	0	902060000	956640000	1444600000	1224300000
Q99878	H2A1J_HUMAN	H2AC14	sp|Q99878|H2A1J_HUMAN Histone H2A type 1-J OS=Homo sapiens OX=9606 GN=H2AC14 PE=1 SV=3;sp|Q96KK5|H2A1H_HUMAN Histone H2A type 1-H OS=Homo sapiens OX=9606 GN=H2AC12 PE=1 SV=3;sp|Q9BTM1|H2AJ_HUMAN Histone H2A.J OS=Homo sapiens OX=9606 GN=H2AJ PE=1 SV=1;sp|Q1	Q99878;Q96KK5;Q9BTM1;Q16777;Q6FI13;P0C0S8;P20671	13.936	96011000000	3793500000	3778800000	2914700000	3211400000	8434700000	4451400000	4157900000	4687300000	4402700000	2814500000	3568600000	4362800000	2863100000	8154900000	1623400000	547760000	4691800000	5051300000	4885700000	3951600000	2119200000	9225200000	1151700000	1166900000
P0CAP2	GRL1A_HUMAN	POLR2M	sp|P0CAP2|GRL1A_HUMAN DNA-directed RNA polymerase II subunit GRINL1A OS=Homo sapiens OX=9606 GN=POLR2M PE=1 SV=1	P0CAP2	41.739	103120000	0	0	0	0	0	0	0	0	0	0	0	0	0	0	0	0	11432000	37060000	9068100	23927000	0	7315000	8756800	5562800
P10124	SRGN_HUMAN	SRGN	sp|P10124|SRGN_HUMAN Serglycin OS=Homo sapiens OX=9606 GN=SRGN PE=1 SV=3	P10124	17.652	31664000	0	0	0	0	0	0	0	0	13345000	0	18319000	0	0	0	0	0	0	0	0	0	0	0	0	0
P11274	BCR_HUMAN	BCR	sp|P11274|BCR_HUMAN Breakpoint cluster region protein OS=Homo sapiens OX=9606 GN=BCR PE=1 SV=2	P11274	142.82	74240000	0	0	0	0	0	0	56012000	0	0	0	0	0	4932200	9214400	4081000	0	0	0	0	0	0	0	0	0
P12273	PIP_HUMAN	PIP	sp|P12273|PIP_HUMAN Prolactin-inducible protein OS=Homo sapiens OX=9606 GN=PIP PE=1 SV=1	P12273	16.572	227150000	0	0	0	0	0	0	0	0	0	0	0	0	44839000	30101000	5316700	6919900	50079000	17077000	37345000	7822800	12144000	0	15511000	0
P13688	CEAM1_HUMAN	CEACAM1	sp|P13688|CEAM1_HUMAN Carcinoembryonic antigen-related cell adhesion molecule 1 OS=Homo sapiens OX=9606 GN=CEACAM1 PE=1 SV=2	P13688	57.56	393020000	0	0	0	0	0	0	0	0	91557000	89286000	64349000	147830000	0	0	0	0	0	0	0	0	0	0	0	0
P14373	TRI27_HUMAN	TRIM27	sp|P14373|TRI27_HUMAN Zinc finger protein RFP OS=Homo sapiens OX=9606 GN=TRIM27 PE=1 SV=1	P14373	58.489	6398300	0	0	0	0	0	0	6398300	0	0	0	0	0	0	0	0	0	0	0	0	0	0	0	0	0
P14621	ACYP2_HUMAN	ACYP2	sp|P14621|ACYP2_HUMAN Acylphosphatase-2 OS=Homo sapiens OX=9606 GN=ACYP2 PE=1 SV=2	P14621	11.139	13590000	0	0	0	0	0	0	0	0	0	0	0	13590000	0	0	0	0	0	0	0	0	0	0	0	0
P14902	I23O1_HUMAN	IDO1	sp|P14902|I23O1_HUMAN Indoleamine 2,3-dioxygenase 1 OS=Homo sapiens OX=9606 GN=IDO1 PE=1 SV=1	P14902	45.326	176830000	0	0	0	0	0	0	0	0	53341000	23050000	60441000	14222000	0	0	0	0	0	0	0	0	0	17293000	0	8483100
P15260	INGR1_HUMAN	IFNGR1	sp|P15260|INGR1_HUMAN Interferon gamma receptor 1 OS=Homo sapiens OX=9606 GN=IFNGR1 PE=1 SV=1	P15260	54.404	1131300000	0	0	0	0	0	0	0	0	12421000	11288000	0	26897000	0	0	0	0	163650000	126940000	80309000	119800000	132760000	154130000	115940000	187200000
P15336	ATF2_HUMAN	ATF2	sp|P15336|ATF2_HUMAN Cyclic AMP-dependent transcription factor ATF-2 OS=Homo sapiens OX=9606 GN=ATF2 PE=1 SV=4	P15336	54.537	7619100	0	0	0	0	0	0	0	0	7619100	0	0	0	0	0	0	0	0	0	0	0	0	0	0	0
P15515	HIS1_HUMAN	HTN1	sp|P15515|HIS1_HUMAN Histatin-1 OS=Homo sapiens OX=9606 GN=HTN1 PE=1 SV=2	P15515	6.9628	17228000	0	0	0	0	0	0	0	0	0	0	0	0	17228000	0	0	0	0	0	0	0	0	0	0	0
P17676	CEBPB_HUMAN	CEBPB	sp|P17676|CEBPB_HUMAN CCAAT/enhancer-binding protein beta OS=Homo sapiens OX=9606 GN=CEBPB PE=1 SV=2	P17676	36.105	0	0	0	0	0	0	0	0	0	0	0	0	0	0	0	0	0	0	0	0	0	0	0	0	0
P19793	RXRA_HUMAN	RXRA	sp|P19793|RXRA_HUMAN Retinoic acid receptor RXR-alpha OS=Homo sapiens OX=9606 GN=RXRA PE=1 SV=1;sp|P48443|RXRG_HUMAN Retinoic acid receptor RXR-gamma OS=Homo sapiens OX=9606 GN=RXRG PE=1 SV=1	P19793;P48443	50.811	1575000000	14106000	5210100	22827000	31719000	73393000	65307000	20299000	65339000	23368000	28081000	31621000	34781000	0	0	0	0	548050000	181760000	231310000	197780000	0	0	0	0
P20592	MX2_HUMAN	MX2	sp|P20592|MX2_HUMAN Interferon-induced GTP-binding protein Mx2 OS=Homo sapiens OX=9606 GN=MX2 PE=1 SV=1	P20592	82.088	691490000	0	0	0	0	0	0	0	0	8158700	13138000	19756000	9655500	0	0	0	0	0	0	0	0	142880000	149990000	208820000	139090000
P20933	ASPG_HUMAN	AGA	sp|P20933|ASPG_HUMAN N(4)-(beta-N-acetylglucosaminyl)-L-asparaginase OS=Homo sapiens OX=9606 GN=AGA PE=1 SV=2	P20933	37.208	41097000	0	0	0	0	0	0	0	0	10058000	8370000	8426300	14243000	0	0	0	0	0	0	0	0	0	0	0	0
P21580	TNAP3_HUMAN	TNFAIP3	sp|P21580|TNAP3_HUMAN Tumor necrosis factor alpha-induced protein 3 OS=Homo sapiens OX=9606 GN=TNFAIP3 PE=1 SV=1	P21580	89.613	46629000	0	0	0	0	0	0	0	0	0	0	0	0	0	0	0	0	0	0	0	0	11244000	13812000	4051900	17521000
P35321	SPR1A_HUMAN	SPRR1A	sp|P35321|SPR1A_HUMAN Cornifin-A OS=Homo sapiens OX=9606 GN=SPRR1A PE=1 SV=2;sp|P22528|SPR1B_HUMAN Cornifin-B OS=Homo sapiens OX=9606 GN=SPRR1B PE=1 SV=2	P35321;P22528	9.8774	306360000	0	0	0	0	0	0	0	0	0	0	0	0	24339000	40011000	16298000	83075000	31358000	26433000	22052000	15897000	20005000	8249300	11109000	7539500
P35326	SPR2A_HUMAN	SPRR2A	sp|P35326|SPR2A_HUMAN Small proline-rich protein 2A OS=Homo sapiens OX=9606 GN=SPRR2A PE=1 SV=1;sp|P35325|SPR2B_HUMAN Small proline-rich protein 2B OS=Homo sapiens OX=9606 GN=SPRR2B PE=2 SV=1;sp|P22532|SPR2D_HUMAN Small proline-rich protein 2D OS=Homo sapi	P35326;P35325;P22532;P22531;Q9BYE4;Q96RM1	7.9653	127920000	0	0	0	0	0	0	0	0	0	0	0	0	8991400	42555000	10204000	35486000	0	0	0	0	8499000	8228100	8573700	5380000
P22612	KAPCG_HUMAN	PRKACG	sp|P22612|KAPCG_HUMAN cAMP-dependent protein kinase catalytic subunit gamma OS=Homo sapiens OX=9606 GN=PRKACG PE=1 SV=3	P22612	40.434	179310000	0	0	0	0	0	0	0	114700000	0	64614000	0	0	0	0	0	0	0	0	0	0	0	0	0	0
P22735	TGM1_HUMAN	TGM1	sp|P22735|TGM1_HUMAN Protein-glutamine gamma-glutamyltransferase K OS=Homo sapiens OX=9606 GN=TGM1 PE=1 SV=4	P22735	89.786	20409000	0	0	0	0	0	0	0	0	0	0	0	0	5906100	9807300	4695200	0	0	0	0	0	0	0	0	0
P23490	LORI_HUMAN	LORICRIN	sp|P23490|LORI_HUMAN Loricrin OS=Homo sapiens OX=9606 GN=LORICRIN PE=1 SV=2	P23490	25.76	72555000	0	0	0	0	0	0	0	0	0	0	0	0	9839100	27053000	0	0	0	0	0	0	10587000	11726000	13350000	0
P23497	SP100_HUMAN	SP100	sp|P23497|SP100_HUMAN Nuclear autoantigen Sp-100 OS=Homo sapiens OX=9606 GN=SP100 PE=1 SV=3	P23497	100.42	299000000	0	0	0	0	0	0	0	0	71746000	34884000	69536000	122840000	0	0	0	0	0	0	0	0	0	0	0	0
P24386	RAE1_HUMAN	CHM	sp|P24386|RAE1_HUMAN Rab proteins geranylgeranyltransferase component A 1 OS=Homo sapiens OX=9606 GN=CHM PE=1 SV=3	P24386	73.475	84382000	0	0	0	0	0	0	0	0	9950200	18445000	19140000	36846000	0	0	0	0	0	0	0	0	0	0	0	0
P24394	IL4RA_HUMAN	IL4R	sp|P24394|IL4RA_HUMAN Interleukin-4 receptor subunit alpha OS=Homo sapiens OX=9606 GN=IL4R PE=1 SV=1	P24394	89.657	209060000	0	0	0	0	0	0	0	0	0	0	0	0	0	0	0	0	0	0	0	42759000	52266000	36520000	24730000	52788000
P24592	IBP6_HUMAN	IGFBP6	sp|P24592|IBP6_HUMAN Insulin-like growth factor-binding protein 6 OS=Homo sapiens OX=9606 GN=IGFBP6 PE=1 SV=1	P24592	25.322	100970000	0	0	0	0	0	0	0	0	22629000	25098000	25747000	27492000	0	0	0	0	0	0	0	0	0	0	0	0
P25054	APC_HUMAN	APC	sp|P25054|APC_HUMAN Adenomatous polyposis coli protein OS=Homo sapiens OX=9606 GN=APC PE=1 SV=2	P25054	311.64	5533800000	0	0	0	0	0	0	0	0	0	0	0	0	18436000	39113000	24349000	13876000	4957300000	125680000	121350000	144780000	31991000	18411000	6545500	31999000
P35626	ARBK2_HUMAN	GRK3	sp|P35626|ARBK2_HUMAN Beta-adrenergic receptor kinase 2 OS=Homo sapiens OX=9606 GN=GRK3 PE=1 SV=2;sp|P25098|ARBK1_HUMAN Beta-adrenergic receptor kinase 1 OS=Homo sapiens OX=9606 GN=GRK2 PE=1 SV=2	P35626;P25098	79.709	44655000	5414200	0	0	0	0	0	0	0	3033800	5073800	11747000	11431000	0	4256900	3698600	0	0	0	0	0	0	0	0	0
P25311	ZA2G_HUMAN	AZGP1	sp|P25311|ZA2G_HUMAN Zinc-alpha-2-glycoprotein OS=Homo sapiens OX=9606 GN=AZGP1 PE=1 SV=2	P25311	34.258	17572000	0	0	0	0	0	0	0	0	0	0	0	0	0	8115200	9456400	0	0	0	0	0	0	0	0	0
P26232	CTNA2_HUMAN	CTNNA2	sp|P26232|CTNA2_HUMAN Catenin alpha-2 OS=Homo sapiens OX=9606 GN=CTNNA2 PE=1 SV=5	P26232	105.31	1463400000	0	0	0	0	0	0	0	571430000	285770000	0	606230000	0	0	0	0	0	0	0	0	0	0	0	0	0
P26374	RAE2_HUMAN	CHML	sp|P26374|RAE2_HUMAN Rab proteins geranylgeranyltransferase component A 2 OS=Homo sapiens OX=9606 GN=CHML PE=1 SV=2	P26374	74.071	602790000	0	0	0	0	0	0	0	209960000	0	0	0	0	7202600	13797000	2819700	0	50705000	101960000	58113000	58128000	21875000	21404000	17457000	39367000
P48594	SPB4_HUMAN	SERPINB4	sp|P48594|SPB4_HUMAN Serpin B4 OS=Homo sapiens OX=9606 GN=SERPINB4 PE=1 SV=2;sp|P29508|SPB3_HUMAN Serpin B3 OS=Homo sapiens OX=9606 GN=SERPINB3 PE=1 SV=2	P48594;P29508	44.853	40498000	0	0	0	0	0	0	0	0	0	0	0	0	10216000	0	4496700	25785000	0	0	0	0	0	0	0	0
P29728	OAS2_HUMAN	OAS2	sp|P29728|OAS2_HUMAN 2-5-oligoadenylate synthase 2 OS=Homo sapiens OX=9606 GN=OAS2 PE=1 SV=3	P29728	82.43	2244700000	0	0	0	0	0	0	0	0	502500000	380760000	527750000	637660000	0	0	0	0	0	0	0	0	45930000	54375000	59911000	35770000
P30511	HLAF_HUMAN	HLA-F	sp|P30511|HLAF_HUMAN HLA class I histocompatibility antigen, alpha chain F OS=Homo sapiens OX=9606 GN=HLA-F PE=1 SV=3	P30511	39.061	85828000	0	0	0	0	0	0	0	0	18497000	29349000	16827000	21155000	0	0	0	0	0	0	0	0	0	0	0	0
Q5VSP4	LC1L1_HUMAN	LCN1P1	sp|Q5VSP4|LC1L1_HUMAN Putative lipocalin 1-like protein 1 OS=Homo sapiens OX=9606 GN=LCN1P1 PE=5 SV=1;sp|P31025|LCN1_HUMAN Lipocalin-1 OS=Homo sapiens OX=9606 GN=LCN1 PE=1 SV=1	Q5VSP4;P31025	17.918	29768000	0	0	0	0	0	0	0	0	0	0	0	0	0	0	0	0	0	0	29768000	0	0	0	0	0
P31151	S10A7_HUMAN	S100A7	sp|P31151|S10A7_HUMAN Protein S100-A7 OS=Homo sapiens OX=9606 GN=S100A7 PE=1 SV=4;sp|Q86SG5|S1A7A_HUMAN Protein S100-A7A OS=Homo sapiens OX=9606 GN=S100A7A PE=1 SV=3	P31151;Q86SG5	11.471	194890000	0	0	0	0	0	0	0	0	0	0	0	0	10129000	5574900	20844000	0	11007000	32389000	8066700	58580000	16115000	22603000	6453300	3132200
P31944	CASPE_HUMAN	CASP14	sp|P31944|CASPE_HUMAN Caspase-14 OS=Homo sapiens OX=9606 GN=CASP14 PE=1 SV=2	P31944	27.679	166400000	0	0	0	0	0	0	0	0	0	14494000	35510000	0	18415000	21797000	16384000	36305000	0	0	0	0	3373900	6620000	9585300	3912400
P32004	L1CAM_HUMAN	L1CAM	sp|P32004|L1CAM_HUMAN Neural cell adhesion molecule L1 OS=Homo sapiens OX=9606 GN=L1CAM PE=1 SV=2	P32004	140	156510000	0	0	0	0	0	0	0	0	34559000	26187000	45420000	50347000	0	0	0	0	0	0	0	0	0	0	0	0
P32019	I5P2_HUMAN	INPP5B	sp|P32019|I5P2_HUMAN Type II inositol 1,4,5-trisphosphate 5-phosphatase OS=Homo sapiens OX=9606 GN=INPP5B PE=1 SV=4	P32019	112.85	268490000	0	0	0	0	0	0	0	0	0	0	0	0	24809000	7123300	24976000	0	18838000	33277000	19725000	13924000	20270000	19953000	17664000	67935000
P32119	PRDX2_HUMAN	PRDX2	sp|P32119|PRDX2_HUMAN Peroxiredoxin-2 OS=Homo sapiens OX=9606 GN=PRDX2 PE=1 SV=5	P32119	21.892	1384800000	0	0	0	0	0	0	0	0	0	263280000	0	394870000	156300000	310830000	0	250920000	0	0	0	0	0	0	8602800	0
P32320	CDD_HUMAN	CDA	sp|P32320|CDD_HUMAN Cytidine deaminase OS=Homo sapiens OX=9606 GN=CDA PE=1 SV=2	P32320	16.185	73474000	0	0	0	0	0	0	0	0	0	15951000	24815000	32708000	0	0	0	0	0	0	0	0	0	0	0	0
P32455	GBP1_HUMAN	GBP1	sp|P32455|GBP1_HUMAN Guanylate-binding protein 1 OS=Homo sapiens OX=9606 GN=GBP1 PE=1 SV=2	P32455	67.93	4506200000	0	0	0	0	0	0	0	0	836710000	842490000	1114000000	1713000000	0	0	0	0	0	0	0	0	0	0	0	0
P32456	GBP2_HUMAN	GBP2	sp|P32456|GBP2_HUMAN Guanylate-binding protein 2 OS=Homo sapiens OX=9606 GN=GBP2 PE=1 SV=3	P32456	67.208	38976000	0	0	0	0	0	0	0	0	7911200	13268000	0	17797000	0	0	0	0	0	0	0	0	0	0	0	0
P33981	TTK_HUMAN	TTK	sp|P33981|TTK_HUMAN Dual specificity protein kinase TTK OS=Homo sapiens OX=9606 GN=TTK PE=1 SV=2	P33981	97.071	478320000	0	0	0	0	0	0	0	0	0	0	0	0	9584000	20532000	7781500	0	111510000	135650000	57069000	91427000	14035000	10917000	0	19816000
P34810	CD68_HUMAN	CD68	sp|P34810|CD68_HUMAN Macrosialin OS=Homo sapiens OX=9606 GN=CD68 PE=1 SV=2	P34810	37.408	214360000	0	0	0	0	0	0	0	0	55291000	45286000	52498000	61289000	0	0	0	0	0	0	0	0	0	0	0	0
P34931	HS71L_HUMAN	HSPA1L	sp|P34931|HS71L_HUMAN Heat shock 70 kDa protein 1-like OS=Homo sapiens OX=9606 GN=HSPA1L PE=1 SV=2	P34931	70.374	83303000	0	0	0	0	0	0	0	0	0	0	0	0	0	0	3885000	0	17431000	27665000	17933000	16388000	0	0	0	0
P35573	GDE_HUMAN	AGL	sp|P35573|GDE_HUMAN Glycogen debranching enzyme OS=Homo sapiens OX=9606 GN=AGL PE=1 SV=3	P35573	174.76	35450000	0	0	0	0	0	0	0	0	4356400	5292000	15473000	10329000	0	0	0	0	0	0	0	0	0	0	0	0
P35869	AHR_HUMAN	AHR	sp|P35869|AHR_HUMAN Aryl hydrocarbon receptor OS=Homo sapiens OX=9606 GN=AHR PE=1 SV=2	P35869	96.146	38531000	0	0	0	0	0	0	0	0	0	0	0	0	0	0	0	0	8171700	7116100	16029000	7214200	0	0	0	0
P36956	SRBP1_HUMAN	SREBF1	sp|P36956|SRBP1_HUMAN Sterol regulatory element-binding protein 1 OS=Homo sapiens OX=9606 GN=SREBF1 PE=1 SV=2	P36956	121.67	215590000	0	0	0	0	0	0	0	0	0	0	0	0	0	0	0	0	49759000	62067000	29157000	26175000	11730000	11884000	7145000	17677000
P37840	SYUA_HUMAN	SNCA	sp|P37840|SYUA_HUMAN Alpha-synuclein OS=Homo sapiens OX=9606 GN=SNCA PE=1 SV=1	P37840	14.46	59761000	0	0	0	0	0	0	0	0	0	0	0	0	0	0	0	0	0	9965500	10533000	12454000	7403700	9622700	9781500	0
P38398	BRCA1_HUMAN	BRCA1	sp|P38398|BRCA1_HUMAN Breast cancer type 1 susceptibility protein OS=Homo sapiens OX=9606 GN=BRCA1 PE=1 SV=2	P38398	207.72	1204700000	0	0	0	0	0	0	0	0	0	0	0	0	2616800	1956100	1997900	0	392160000	277410000	376720000	151830000	0	0	0	0
P40189	IL6RB_HUMAN	IL6ST	sp|P40189|IL6RB_HUMAN Interleukin-6 receptor subunit beta OS=Homo sapiens OX=9606 GN=IL6ST PE=1 SV=2	P40189	103.54	490590000	0	0	0	0	0	0	0	0	50302000	31012000	36437000	40545000	0	0	0	0	47409000	51672000	40107000	30434000	53295000	48167000	38363000	22848000
P40305	IFI27_HUMAN	IFI27	sp|P40305|IFI27_HUMAN Interferon alpha-inducible protein 27, mitochondrial OS=Homo sapiens OX=9606 GN=IFI27 PE=1 SV=4	P40305	11.542	87594000	0	0	0	0	0	0	0	0	21427000	15697000	19565000	21348000	0	0	0	0	0	0	0	0	3763900	2768300	0	3024600
P40306	PSB10_HUMAN	PSMB10	sp|P40306|PSB10_HUMAN Proteasome subunit beta type-10 OS=Homo sapiens OX=9606 GN=PSMB10 PE=1 SV=1	P40306	28.936	807630000	0	0	0	0	0	0	0	0	151020000	176750000	222490000	242940000	0	0	0	0	0	0	0	0	0	0	0	14428000
P42357	HUTH_HUMAN	HAL	sp|P42357|HUTH_HUMAN Histidine ammonia-lyase OS=Homo sapiens OX=9606 GN=HAL PE=1 SV=1	P42357	72.697	205110000	0	0	0	0	0	0	0	0	0	0	0	0	44729000	107640000	43152000	9587200	0	0	0	0	0	0	0	0
P42858	HD_HUMAN	HTT	sp|P42858|HD_HUMAN Huntingtin OS=Homo sapiens OX=9606 GN=HTT PE=1 SV=2	P42858	347.6	1450300000	0	0	0	0	0	0	0	20892000	34133000	28509000	6573300	0	34917000	46494000	24110000	10740000	297560000	291980000	183810000	179480000	72744000	69677000	68535000	80157000
P43121	MUC18_HUMAN	MCAM	sp|P43121|MUC18_HUMAN Cell surface glycoprotein MUC18 OS=Homo sapiens OX=9606 GN=MCAM PE=1 SV=2	P43121	71.607	11016000	0	0	0	0	0	0	0	0	0	0	0	0	3307700	5252800	2455400	0	0	0	0	0	0	0	0	0
P45985	MP2K4_HUMAN	MAP2K4	sp|P45985|MP2K4_HUMAN Dual specificity mitogen-activated protein kinase kinase 4 OS=Homo sapiens OX=9606 GN=MAP2K4 PE=1 SV=1	P45985	44.287	22928000	0	0	0	0	0	0	0	0	0	8280400	2552500	12095000	0	0	0	0	0	0	0	0	0	0	0	0
P46531	NOTC1_HUMAN	NOTCH1	sp|P46531|NOTC1_HUMAN Neurogenic locus notch homolog protein 1 OS=Homo sapiens OX=9606 GN=NOTCH1 PE=1 SV=4	P46531	272.5	121630000	0	0	0	0	0	0	0	0	9812800	12931000	21813000	0	0	0	0	0	14562000	23786000	2653100	6826300	4284900	9337900	10474000	5148300
P47929	LEG7_HUMAN	LGALS7	sp|P47929|LEG7_HUMAN Galectin-7 OS=Homo sapiens OX=9606 GN=LGALS7 PE=1 SV=2	P47929	15.075	93944000	0	0	0	0	0	0	0	0	0	0	0	0	13242000	12796000	22660000	27861000	0	0	0	0	7428400	5265900	4691400	0
P48681	NEST_HUMAN	NES	sp|P48681|NEST_HUMAN Nestin OS=Homo sapiens OX=9606 GN=NES PE=1 SV=2	P48681	177.44	0	0	0	0	0	0	0	0	0	0	0	0	0	0	0	0	0	0	0	0	0	0	0	0	0
P48751	B3A3_HUMAN	SLC4A3	sp|P48751|B3A3_HUMAN Anion exchange protein 3 OS=Homo sapiens OX=9606 GN=SLC4A3 PE=1 SV=2	P48751	135.79	0	0	0	0	0	0	0	0	0	0	0	0	0	0	0	0	0	0	0	0	0	0	0	0	0
P49754	VPS41_HUMAN	VPS41	sp|P49754|VPS41_HUMAN Vacuolar protein sorting-associated protein 41 homolog OS=Homo sapiens OX=9606 GN=VPS41 PE=1 SV=3	P49754	98.565	303300000	0	0	0	0	0	0	0	0	7095200	6231600	9357200	8419000	8902100	29887000	0	0	50104000	49665000	37933000	51456000	2646700	8444400	10300000	22861000
P49815	TSC2_HUMAN	TSC2	sp|P49815|TSC2_HUMAN Tuberin OS=Homo sapiens OX=9606 GN=TSC2 PE=1 SV=2	P49815	200.61	127840000	0	0	0	0	0	0	0	0	13791000	15209000	0	21022000	0	0	0	0	14639000	25752000	22596000	14835000	0	0	0	0
Q9H2L5	RASF4_HUMAN	RASSF4	sp|Q9H2L5|RASF4_HUMAN Ras association domain-containing protein 4 OS=Homo sapiens OX=9606 GN=RASSF4 PE=1 SV=2;sp|P50749|RASF2_HUMAN Ras association domain-containing protein 2 OS=Homo sapiens OX=9606 GN=RASSF2 PE=1 SV=1	Q9H2L5;P50749	36.748	7736300	0	0	0	0	0	0	0	0	0	0	0	0	0	0	0	0	0	0	0	0	2544400	0	0	5191900
P51617	IRAK1_HUMAN	IRAK1	sp|P51617|IRAK1_HUMAN Interleukin-1 receptor-associated kinase 1 OS=Homo sapiens OX=9606 GN=IRAK1 PE=1 SV=2	P51617	76.536	63114000	0	0	0	0	0	0	0	0	4339600	0	0	10874000	0	0	0	0	18857000	12184000	9332900	7526100	0	0	0	0
P51668	UB2D1_HUMAN	UBE2D1	sp|P51668|UB2D1_HUMAN Ubiquitin-conjugating enzyme E2 D1 OS=Homo sapiens OX=9606 GN=UBE2D1 PE=1 SV=1;sp|Q9Y2X8|UB2D4_HUMAN Ubiquitin-conjugating enzyme E2 D4 OS=Homo sapiens OX=9606 GN=UBE2D4 PE=1 SV=1	P51668;Q9Y2X8	16.602	12919000	0	0	0	0	0	0	0	0	0	0	0	0	0	0	0	0	0	0	0	0	0	0	0	12919000
P52630	STAT2_HUMAN	STAT2	sp|P52630|STAT2_HUMAN Signal transducer and activator of transcription 2 OS=Homo sapiens OX=9606 GN=STAT2 PE=1 SV=1	P52630	97.915	2416700000	0	0	0	0	0	0	0	0	297650000	386760000	472470000	614450000	0	0	0	0	0	0	0	0	106990000	138840000	202230000	197350000
P53801	PTTG_HUMAN	PTTG1IP	sp|P53801|PTTG_HUMAN Pituitary tumor-transforming gene 1 protein-interacting protein OS=Homo sapiens OX=9606 GN=PTTG1IP PE=1 SV=1	P53801	20.324	4375100000	34006000	0	0	0	0	0	0	0	64414000	80200000	74568000	160220000	357710000	244750000	455090000	137440000	343210000	0	826580000	340600000	261120000	383880000	191610000	419700000
P54277	PMS1_HUMAN	PMS1	sp|P54277|PMS1_HUMAN PMS1 protein homolog 1 OS=Homo sapiens OX=9606 GN=PMS1 PE=1 SV=1	P54277	105.83	971530000	0	0	0	0	0	0	0	0	0	0	0	0	51868000	19646000	54555000	0	209000000	237420000	173780000	137790000	40681000	0	35046000	11743000
P54760	EPHB4_HUMAN	EPHB4	sp|P54760|EPHB4_HUMAN Ephrin type-B receptor 4 OS=Homo sapiens OX=9606 GN=EPHB4 PE=1 SV=2	P54760	108.27	55370000	0	0	0	4766200	0	0	0	0	9016600	21690000	19897000	0	0	0	0	0	0	0	0	0	0	0	0	0
P55042	RAD_HUMAN	RRAD	sp|P55042|RAD_HUMAN GTP-binding protein RAD OS=Homo sapiens OX=9606 GN=RRAD PE=1 SV=2	P55042	33.245	24488000	0	0	0	0	0	0	0	0	8747800	5082900	0	10658000	0	0	0	0	0	0	0	0	0	0	0	0
P55085	PAR2_HUMAN	F2RL1	sp|P55085|PAR2_HUMAN Proteinase-activated receptor 2 OS=Homo sapiens OX=9606 GN=F2RL1 PE=1 SV=1	P55085	44.126	40154000	0	0	0	0	0	0	0	0	9232700	9301100	7042900	14577000	0	0	0	0	0	0	0	0	0	0	0	0
P56199	ITA1_HUMAN	ITGA1	sp|P56199|ITA1_HUMAN Integrin alpha-1 OS=Homo sapiens OX=9606 GN=ITGA1 PE=1 SV=2	P56199	130.85	52946000	0	0	0	0	0	0	0	0	12086000	3184700	7938800	14543000	0	0	0	2981900	0	0	0	0	5042500	0	0	7169500
P57679	EVC_HUMAN	EVC	sp|P57679|EVC_HUMAN Ellis-van Creveld syndrome protein OS=Homo sapiens OX=9606 GN=EVC PE=1 SV=1	P57679	111.99	46061000	0	0	0	0	0	0	0	0	0	0	0	0	8773000	28935000	4388300	0	0	0	0	0	0	0	0	3964600
P59780	AP3S2_HUMAN	AP3S2	sp|P59780|AP3S2_HUMAN AP-3 complex subunit sigma-2 OS=Homo sapiens OX=9606 GN=AP3S2 PE=2 SV=1	P59780	22.017	153690000	0	0	0	0	0	0	0	0	0	0	0	0	5822500	11431000	4670900	0	21021000	15082000	19702000	12689000	21153000	21800000	6653700	13669000
P61626	LYSC_HUMAN	LYZ	sp|P61626|LYSC_HUMAN Lysozyme C OS=Homo sapiens OX=9606 GN=LYZ PE=1 SV=1	P61626	16.537	428960000	0	0	0	0	0	0	0	0	0	0	0	0	207980000	37629000	39071000	12017000	0	18450000	27427000	0	26250000	10630000	4932300	44566000
P62068	UBP46_HUMAN	USP46	sp|P62068|UBP46_HUMAN Ubiquitin carboxyl-terminal hydrolase 46 OS=Homo sapiens OX=9606 GN=USP46 PE=1 SV=1	P62068	42.442	93622000	0	0	0	0	0	0	0	0	0	0	0	0	10336000	10639000	8419500	5418800	0	12579000	12741000	8643700	9408900	7492600	0	7942400
P62714	PP2AB_HUMAN	PPP2CB	sp|P62714|PP2AB_HUMAN Serine/threonine-protein phosphatase 2A catalytic subunit beta isoform OS=Homo sapiens OX=9606 GN=PPP2CB PE=1 SV=1	P62714	35.575	42486000	0	0	0	19867000	0	0	0	0	22619000	0	0	0	0	0	0	0	0	0	0	0	0	0	0	0
P68431	H31_HUMAN	H3C1	sp|P68431|H31_HUMAN Histone H3.1 OS=Homo sapiens OX=9606 GN=H3C1 PE=1 SV=2;sp|Q16695|H31T_HUMAN Histone H3.1t OS=Homo sapiens OX=9606 GN=H3-4 PE=1 SV=3;sp|Q6NXT2|H3C_HUMAN Histone H3.3C OS=Homo sapiens OX=9606 GN=H3-5 PE=1 SV=3	P68431;Q16695;Q6NXT2	15.404	41506000000	618220000	1083700000	734080000	962440000	2920000000	1141000000	1262100000	1114500000	1127600000	849450000	1302300000	1602300000	1015400000	2936200000	679350000	542400000	4889500000	4234700000	4106200000	2230300000	787220000	3284800000	955280000	1126400000
P78312	F193A_HUMAN	FAM193A	sp|P78312|F193A_HUMAN Protein FAM193A OS=Homo sapiens OX=9606 GN=FAM193A PE=1 SV=2	P78312	139.99	10340000	0	0	0	0	0	0	0	0	0	0	0	0	4754100	5585500	0	0	0	0	0	0	0	0	0	0
P78368	KC1G2_HUMAN	CSNK1G2	sp|P78368|KC1G2_HUMAN Casein kinase I isoform gamma-2 OS=Homo sapiens OX=9606 GN=CSNK1G2 PE=1 SV=1	P78368	47.457	77080000	0	0	0	0	26985000	20740000	14265000	0	0	0	0	0	1673000	2015700	4261000	0	0	0	0	0	0	4388700	0	2751300
P78524	DEN2B_HUMAN	DENND2B	sp|P78524|DEN2B_HUMAN DENN domain-containing protein 2B OS=Homo sapiens OX=9606 GN=DENND2B PE=1 SV=3	P78524	126.48	352810000	0	0	0	0	0	0	0	0	0	0	0	0	0	0	0	0	138600000	68159000	75882000	61064000	5058800	4050000	0	0
P78552	I13R1_HUMAN	IL13RA1	sp|P78552|I13R1_HUMAN Interleukin-13 receptor subunit alpha-1 OS=Homo sapiens OX=9606 GN=IL13RA1 PE=1 SV=1	P78552	48.759	38476000	0	0	0	0	0	0	0	0	8688600	7818400	0	0	0	0	0	0	0	0	0	0	5043400	4369200	6602800	5953300
P80297	MT1X_HUMAN	MT1X	sp|P80297|MT1X_HUMAN Metallothionein-1X OS=Homo sapiens OX=9606 GN=MT1X PE=1 SV=1	P80297	6.0683	36468000	0	0	0	0	0	0	0	0	0	10748000	10065000	15656000	0	0	0	0	0	0	0	0	0	0	0	0
P98172	EFNB1_HUMAN	EFNB1	sp|P98172|EFNB1_HUMAN Ephrin-B1 OS=Homo sapiens OX=9606 GN=EFNB1 PE=1 SV=1	P98172	38.006	71592000	0	0	0	0	0	0	0	0	4712000	2961400	4469200	0	0	0	0	0	0	14971000	11340000	9280700	10663000	0	6432200	6762000
Q00537	CDK17_HUMAN	CDK17	sp|Q00537|CDK17_HUMAN Cyclin-dependent kinase 17 OS=Homo sapiens OX=9606 GN=CDK17 PE=1 SV=2;sp|Q00536|CDK16_HUMAN Cyclin-dependent kinase 16 OS=Homo sapiens OX=9606 GN=CDK16 PE=1 SV=1	Q00537;Q00536	59.582	156800000	6954500	0	0	0	0	0	0	0	0	0	0	0	0	10139000	5917400	0	0	0	0	0	29521000	33009000	21689000	49568000
Q00978	IRF9_HUMAN	IRF9	sp|Q00978|IRF9_HUMAN Interferon regulatory factor 9 OS=Homo sapiens OX=9606 GN=IRF9 PE=1 SV=1	Q00978	43.696	318650000	0	0	0	0	0	0	0	0	55455000	63805000	85336000	114060000	0	0	0	0	0	0	0	0	0	0	0	0
Q01415	GALK2_HUMAN	GALK2	sp|Q01415|GALK2_HUMAN N-acetylgalactosamine kinase OS=Homo sapiens OX=9606 GN=GALK2 PE=1 SV=1	Q01415	50.378	25950000	0	0	0	0	0	0	0	0	9320900	4232500	8247200	4149200	0	0	0	0	0	0	0	0	0	0	0	0
Q01628	IFM3_HUMAN	IFITM3	sp|Q01628|IFM3_HUMAN Interferon-induced transmembrane protein 3 OS=Homo sapiens OX=9606 GN=IFITM3 PE=1 SV=2	Q01628	14.632	248980000	0	0	0	0	0	0	0	0	35825000	27956000	27726000	103340000	0	0	0	0	0	0	0	0	6398600	12256000	14334000	21146000
Q02413	DSG1_HUMAN	DSG1	sp|Q02413|DSG1_HUMAN Desmoglein-1 OS=Homo sapiens OX=9606 GN=DSG1 PE=1 SV=2	Q02413	113.75	2455100000	0	0	0	0	0	0	0	0	0	44902000	154420000	0	468050000	132840000	217790000	182530000	192650000	197200000	296470000	189930000	119580000	35433000	190600000	32711000
Q02487	DSC2_HUMAN	DSC2	sp|Q02487|DSC2_HUMAN Desmocollin-2 OS=Homo sapiens OX=9606 GN=DSC2 PE=1 SV=1	Q02487	99.961	173030000	0	0	0	0	0	0	0	0	0	0	0	0	0	0	0	0	27341000	28677000	24287000	22872000	20305000	27145000	14813000	7585100
Q02833	RASF7_HUMAN	RASSF7	sp|Q02833|RASF7_HUMAN Ras association domain-containing protein 7 OS=Homo sapiens OX=9606 GN=RASSF7 PE=1 SV=1	Q02833	39.945	46138000	0	0	0	0	0	0	0	0	0	0	0	0	0	0	0	0	0	30545000	0	15593000	0	0	0	0
Q03060	CREM_HUMAN	CREM	sp|Q03060|CREM_HUMAN cAMP-responsive element modulator OS=Homo sapiens OX=9606 GN=CREM PE=1 SV=6	Q03060	37.005	223530000	0	0	0	0	0	0	0	0	69079000	46861000	45702000	61883000	0	0	0	0	0	0	0	0	0	0	0	0
Q04721	NOTC2_HUMAN	NOTCH2	sp|Q04721|NOTC2_HUMAN Neurogenic locus notch homolog protein 2 OS=Homo sapiens OX=9606 GN=NOTCH2 PE=1 SV=3	Q04721	265.4	116340000	0	0	0	0	0	0	0	0	0	0	0	0	0	1958700	0	0	33928000	27726000	32796000	19928000	0	0	0	0
Q05084	ICA69_HUMAN	ICA1	sp|Q05084|ICA69_HUMAN Islet cell autoantigen 1 OS=Homo sapiens OX=9606 GN=ICA1 PE=1 SV=2	Q05084	54.644	58384000	0	0	0	0	0	0	0	0	0	0	0	0	0	2890300	0	0	6457800	11222000	0	7069100	7250300	8428800	0	15066000
Q07954	LRP1_HUMAN	LRP1	sp|Q07954|LRP1_HUMAN Prolow-density lipoprotein receptor-related protein 1 OS=Homo sapiens OX=9606 GN=LRP1 PE=1 SV=2	Q07954	504.6	1424600000	0	0	0	0	0	0	0	0	0	0	0	0	3452700	0	3574800	0	319370000	278490000	285660000	249740000	72117000	71177000	64370000	76644000
Q08188	TGM3_HUMAN	TGM3	sp|Q08188|TGM3_HUMAN Protein-glutamine gamma-glutamyltransferase E OS=Homo sapiens OX=9606 GN=TGM3 PE=1 SV=4	Q08188	76.631	382820000	0	0	0	0	0	0	0	0	0	0	0	0	66739000	93991000	47115000	67227000	21724000	0	18697000	0	49572000	2680600	15075000	0
Q08554	DSC1_HUMAN	DSC1	sp|Q08554|DSC1_HUMAN Desmocollin-1 OS=Homo sapiens OX=9606 GN=DSC1 PE=1 SV=2	Q08554	99.986	1003000000	0	0	0	0	0	0	0	0	0	3859100	11619000	0	183660000	211640000	111530000	41587000	103900000	84393000	34625000	57840000	75969000	17566000	55615000	9212600
Q08AD1	CAMP2_HUMAN	CAMSAP2	sp|Q08AD1|CAMP2_HUMAN Calmodulin-regulated spectrin-associated protein 2 OS=Homo sapiens OX=9606 GN=CAMSAP2 PE=1 SV=3	Q08AD1	168.09	81504000	0	0	0	0	0	11455000	0	0	0	6987600	0	17541000	0	6531100	0	0	22342000	0	16647000	0	0	0	0	0
Q0D2K0	NIPA4_HUMAN	NIPAL4	sp|Q0D2K0|NIPA4_HUMAN Magnesium transporter NIPA4 OS=Homo sapiens OX=9606 GN=NIPAL4 PE=1 SV=3	Q0D2K0	50.057	1513600000	0	0	0	0	0	0	0	0	0	0	0	0	120230000	288890000	6466700	149610000	36230000	26702000	94586000	25222000	284060000	46176000	272400000	163050000
Q0PNE2	ELP6_HUMAN	ELP6	sp|Q0PNE2|ELP6_HUMAN Elongator complex protein 6 OS=Homo sapiens OX=9606 GN=ELP6 PE=1 SV=1	Q0PNE2	29.793	242380000	0	0	0	0	0	0	0	0	0	0	0	0	0	4687500	0	0	69671000	64358000	35214000	38510000	3965200	5086700	7257200	13630000
Q10589	BST2_HUMAN	BST2	sp|Q10589|BST2_HUMAN Bone marrow stromal antigen 2 OS=Homo sapiens OX=9606 GN=BST2 PE=1 SV=1	Q10589	19.769	225040000	0	0	0	0	0	0	0	0	42200000	49656000	67441000	65745000	0	0	0	0	0	0	0	0	0	0	0	0
Q12772	SRBP2_HUMAN	SREBF2	sp|Q12772|SRBP2_HUMAN Sterol regulatory element-binding protein 2 OS=Homo sapiens OX=9606 GN=SREBF2 PE=1 SV=2	Q12772	123.69	933160000	0	0	0	0	0	0	0	0	0	0	0	0	0	0	0	0	180250000	288070000	113180000	132830000	36040000	49807000	49261000	83718000
Q12923	PTN13_HUMAN	PTPN13	sp|Q12923|PTN13_HUMAN Tyrosine-protein phosphatase non-receptor type 13 OS=Homo sapiens OX=9606 GN=PTPN13 PE=1 SV=2	Q12923	276.9	213500000	0	0	0	0	0	0	0	0	0	0	0	0	0	0	0	2899200	36559000	41378000	15361000	20461000	36053000	30392000	10418000	19978000
Q13077	TRAF1_HUMAN	TRAF1	sp|Q13077|TRAF1_HUMAN TNF receptor-associated factor 1 OS=Homo sapiens OX=9606 GN=TRAF1 PE=1 SV=1	Q13077	46.163	746740000	0	0	0	0	0	0	0	0	5066800	3643200	3945300	0	0	0	0	0	0	0	0	0	71008000	270010000	189360000	203710000
Q13114	TRAF3_HUMAN	TRAF3	sp|Q13114|TRAF3_HUMAN TNF receptor-associated factor 3 OS=Homo sapiens OX=9606 GN=TRAF3 PE=1 SV=2	Q13114	64.489	645590000	0	0	0	0	0	0	0	0	0	0	0	0	0	0	0	0	0	0	0	0	111800000	171200000	231750000	130830000
Q13145	BAMBI_HUMAN	BAMBI	sp|Q13145|BAMBI_HUMAN BMP and activin membrane-bound inhibitor homolog OS=Homo sapiens OX=9606 GN=BAMBI PE=1 SV=1	Q13145	29.107	32547000	0	0	0	0	0	0	0	0	0	0	0	0	0	0	0	0	0	0	32547000	0	0	0	0	0
Q13191	CBLB_HUMAN	CBLB	sp|Q13191|CBLB_HUMAN E3 ubiquitin-protein ligase CBL-B OS=Homo sapiens OX=9606 GN=CBLB PE=1 SV=2	Q13191	109.45	214470000	0	0	0	0	0	0	0	0	0	0	0	0	14959000	7726600	13242000	0	30548000	53705000	29250000	12358000	18748000	0	33932000	0
Q13393	PLD1_HUMAN	PLD1	sp|Q13393|PLD1_HUMAN Phospholipase D1 OS=Homo sapiens OX=9606 GN=PLD1 PE=1 SV=1	Q13393	124.18	7118900000	0	0	0	0	0	0	0	0	0	0	0	0	410640000	556330000	342450000	248990000	984310000	1299000000	904690000	903370000	322610000	387040000	391480000	367960000
Q13432	U119A_HUMAN	UNC119	sp|Q13432|U119A_HUMAN Protein unc-119 homolog A OS=Homo sapiens OX=9606 GN=UNC119 PE=1 SV=1	Q13432	26.962	28463000	0	0	0	0	0	0	0	0	0	6975400	8434200	13053000	0	0	0	0	0	0	0	0	0	0	0	0
Q13470	TNK1_HUMAN	TNK1	sp|Q13470|TNK1_HUMAN Non-receptor tyrosine-protein kinase TNK1 OS=Homo sapiens OX=9606 GN=TNK1 PE=1 SV=3	Q13470	72.467	10235000000	0	0	0	0	0	0	0	0	0	0	0	0	180150000	416980000	264680000	63232000	1786800000	1781400000	1778300000	1508400000	549130000	668690000	900320000	337380000
Q13490	BIRC2_HUMAN	BIRC2	sp|Q13490|BIRC2_HUMAN Baculoviral IAP repeat-containing protein 2 OS=Homo sapiens OX=9606 GN=BIRC2 PE=1 SV=2	Q13490	69.899	191340000	0	0	0	0	0	0	0	0	0	0	5785600	6860100	0	0	0	0	0	0	0	0	8762300	58596000	78998000	32342000
Q13495	MAMD1_HUMAN	MAMLD1	sp|Q13495|MAMD1_HUMAN Mastermind-like domain-containing protein 1 OS=Homo sapiens OX=9606 GN=MAMLD1 PE=1 SV=2	Q13495	83.23	81619000	0	0	0	0	0	0	0	0	0	0	0	0	0	3545900	2639600	0	18786000	35855000	11087000	9705400	0	0	0	0
Q13506	NAB1_HUMAN	NAB1	sp|Q13506|NAB1_HUMAN NGFI-A-binding protein 1 OS=Homo sapiens OX=9606 GN=NAB1 PE=1 SV=2	Q13506	54.401	189870000	0	0	0	0	0	0	0	0	0	0	0	0	5453400	0	5049200	3178400	39711000	48402000	36677000	45378000	0	0	0	6023100
Q13541	4EBP1_HUMAN	EIF4EBP1	sp|Q13541|4EBP1_HUMAN Eukaryotic translation initiation factor 4E-binding protein 1 OS=Homo sapiens OX=9606 GN=EIF4EBP1 PE=1 SV=3	Q13541	12.58	27870000	0	0	0	0	0	0	0	0	13148000	14722000	0	0	0	0	0	0	0	0	0	0	0	0	0	0
Q13572	ITPK1_HUMAN	ITPK1	sp|Q13572|ITPK1_HUMAN Inositol-tetrakisphosphate 1-kinase OS=Homo sapiens OX=9606 GN=ITPK1 PE=1 SV=2	Q13572	45.621	54796000	0	0	0	0	0	0	0	0	9905700	11231000	15764000	17895000	0	0	0	0	0	0	0	0	0	0	0	0
Q13613	MTMR1_HUMAN	MTMR1	sp|Q13613|MTMR1_HUMAN Myotubularin-related protein 1 OS=Homo sapiens OX=9606 GN=MTMR1 PE=1 SV=4	Q13613	74.677	304450000	0	0	0	0	0	0	0	0	0	0	0	0	0	0	0	0	63734000	56890000	68046000	52874000	0	25160000	15293000	22449000
Q13636	RAB31_HUMAN	RAB31	sp|Q13636|RAB31_HUMAN Ras-related protein Rab-31 OS=Homo sapiens OX=9606 GN=RAB31 PE=1 SV=1	Q13636	21.569	305330000	0	0	0	0	32556000	28816000	22726000	31349000	39607000	39605000	43726000	66944000	0	0	0	0	0	0	0	0	0	0	0	0
Q13643	FHL3_HUMAN	FHL3	sp|Q13643|FHL3_HUMAN Four and a half LIM domains protein 3 OS=Homo sapiens OX=9606 GN=FHL3 PE=1 SV=4	Q13643	31.192	236430000	0	0	0	0	0	0	0	0	0	0	0	0	26170000	68446000	24514000	19469000	9349800	24572000	15914000	0	13430000	7051100	27518000	0
Q13753	LAMC2_HUMAN	LAMC2	sp|Q13753|LAMC2_HUMAN Laminin subunit gamma-2 OS=Homo sapiens OX=9606 GN=LAMC2 PE=1 SV=2	Q13753	130.97	433400000	0	0	0	0	0	0	0	0	110630000	110800000	88782000	123180000	0	0	0	0	0	0	0	0	0	0	0	0
Q13761	RUNX3_HUMAN	RUNX3	sp|Q13761|RUNX3_HUMAN Runt-related transcription factor 3 OS=Homo sapiens OX=9606 GN=RUNX3 PE=1 SV=2	Q13761	44.355	22614000	0	0	0	0	0	0	0	0	0	0	0	0	0	0	3809200	0	0	0	0	0	12130000	6675100	0	0
Q13772	NCOA4_HUMAN	NCOA4	sp|Q13772|NCOA4_HUMAN Nuclear receptor coactivator 4 OS=Homo sapiens OX=9606 GN=NCOA4 PE=1 SV=1	Q13772	69.725	95985000	0	0	0	0	0	0	0	0	0	0	0	0	0	0	0	0	26663000	26707000	23051000	15630000	0	0	0	3934000
Q13829	BACD2_HUMAN	TNFAIP1	sp|Q13829|BACD2_HUMAN BTB/POZ domain-containing adapter for CUL3-mediated RhoA degradation protein 2 OS=Homo sapiens OX=9606 GN=TNFAIP1 PE=1 SV=1	Q13829	36.204	259050000	0	0	0	0	0	0	0	0	0	0	0	0	0	0	0	0	25976000	41186000	55768000	13694000	15617000	24884000	21950000	59972000
Q13835	PKP1_HUMAN	PKP1	sp|Q13835|PKP1_HUMAN Plakophilin-1 OS=Homo sapiens OX=9606 GN=PKP1 PE=1 SV=2	Q13835	82.86	125790000	0	0	0	0	0	0	0	0	0	0	0	0	18596000	29266000	30350000	16054000	0	0	0	0	13713000	4686400	8590500	4529900
Q14114	LRP8_HUMAN	LRP8	sp|Q14114|LRP8_HUMAN Low-density lipoprotein receptor-related protein 8 OS=Homo sapiens OX=9606 GN=LRP8 PE=1 SV=4	Q14114	105.63	4223500000	0	0	0	0	0	0	0	0	0	0	4615700	0	118380000	203920000	87798000	13051000	663220000	672770000	602590000	366300000	301150000	406670000	436760000	346260000
Q14142	TRI14_HUMAN	TRIM14	sp|Q14142|TRI14_HUMAN Tripartite motif-containing protein 14 OS=Homo sapiens OX=9606 GN=TRIM14 PE=1 SV=2	Q14142	49.772	222570000	0	0	0	0	0	0	0	0	69414000	53300000	48370000	33772000	0	0	0	0	0	0	0	0	6148400	5794900	5769300	0
Q14185	DOCK1_HUMAN	DOCK1	sp|Q14185|DOCK1_HUMAN Dedicator of cytokinesis protein 1 OS=Homo sapiens OX=9606 GN=DOCK1 PE=1 SV=2	Q14185	215.34	64198000	0	0	0	0	0	0	0	0	0	0	0	0	0	0	0	0	19085000	0	22510000	22603000	0	0	0	0
Q14432	PDE3A_HUMAN	PDE3A	sp|Q14432|PDE3A_HUMAN cGMP-inhibited 3,5-cyclic phosphodiesterase A OS=Homo sapiens OX=9606 GN=PDE3A PE=1 SV=3;sp|Q13370|PDE3B_HUMAN cGMP-inhibited 3,5-cyclic phosphodiesterase B OS=Homo sapiens OX=9606 GN=PDE3B PE=1 SV=2	Q14432;Q13370	124.98	5962700	0	0	0	0	0	0	0	0	0	0	0	0	0	0	0	0	0	0	5962700	0	0	0	0	0
Q14511	CASL_HUMAN	NEDD9	sp|Q14511|CASL_HUMAN Enhancer of filamentation 1 OS=Homo sapiens OX=9606 GN=NEDD9 PE=1 SV=1	Q14511	92.86	131520000	0	0	0	0	0	0	0	0	0	0	0	0	0	0	0	0	41836000	51499000	0	38189000	0	0	0	0
Q14596	NBR1_HUMAN	NBR1	sp|Q14596|NBR1_HUMAN Next to BRCA1 gene 1 protein OS=Homo sapiens OX=9606 GN=NBR1 PE=1 SV=3	Q14596	107.41	11861000	0	0	0	0	0	0	0	0	0	0	0	0	0	0	0	0	0	0	0	0	4801800	3156800	3902700	0
Q14644	RASA3_HUMAN	RASA3	sp|Q14644|RASA3_HUMAN Ras GTPase-activating protein 3 OS=Homo sapiens OX=9606 GN=RASA3 PE=1 SV=3	Q14644	95.698	374140000	0	0	0	0	0	0	0	0	0	0	0	0	0	0	0	0	90552000	68421000	118790000	65437000	8479500	7412700	5622700	9422900
Q14678	KANK1_HUMAN	KANK1	sp|Q14678|KANK1_HUMAN KN motif and ankyrin repeat domain-containing protein 1 OS=Homo sapiens OX=9606 GN=KANK1 PE=1 SV=3	Q14678	147.29	15453000000	0	0	0	0	0	0	5676500	0	0	0	0	0	356910000	582400000	386060000	73946000	3546400000	3659500000	2118400000	2396100000	555840000	631650000	511020000	628990000
Q14680	MELK_HUMAN	MELK	sp|Q14680|MELK_HUMAN Maternal embryonic leucine zipper kinase OS=Homo sapiens OX=9606 GN=MELK PE=1 SV=3	Q14680	74.641	557090000	0	0	0	0	0	0	0	0	71117000	57597000	52117000	96056000	0	353430	5528800	0	46296000	62741000	56397000	44875000	9327700	26517000	13862000	14308000
Q15012	LAP4A_HUMAN	LAPTM4A	sp|Q15012|LAP4A_HUMAN Lysosomal-associated transmembrane protein 4A OS=Homo sapiens OX=9606 GN=LAPTM4A PE=1 SV=1	Q15012	26.8	227970000	0	0	0	0	0	0	0	0	122600000	22666000	59776000	22928000	0	0	0	0	0	0	0	0	0	0	0	0
Q15027	ACAP1_HUMAN	ACAP1	sp|Q15027|ACAP1_HUMAN Arf-GAP with coiled-coil, ANK repeat and PH domain-containing protein 1 OS=Homo sapiens OX=9606 GN=ACAP1 PE=1 SV=1	Q15027	81.535	2546900000	0	0	0	0	0	0	0	0	0	0	0	0	0	0	0	0	800660000	474550000	428490000	380140000	21600000	64965000	372330000	4139800
Q15043	S39AE_HUMAN	SLC39A14	sp|Q15043|S39AE_HUMAN Metal cation symporter ZIP14 OS=Homo sapiens OX=9606 GN=SLC39A14 PE=1 SV=3	Q15043	54.212	112140000	0	0	0	28702000	0	0	0	0	0	0	0	0	0	4841700	0	6173200	0	4309200	68111000	0	0	0	0	0
Q15058	KIF14_HUMAN	KIF14	sp|Q15058|KIF14_HUMAN Kinesin-like protein KIF14 OS=Homo sapiens OX=9606 GN=KIF14 PE=1 SV=1	Q15058	186.49	29034000	0	0	0	0	0	0	0	0	0	0	0	0	0	0	0	0	0	0	0	0	13057000	6727500	0	9249500
Q15173	2A5B_HUMAN	PPP2R5B	sp|Q15173|2A5B_HUMAN Serine/threonine-protein phosphatase 2A 56 kDa regulatory subunit beta isoform OS=Homo sapiens OX=9606 GN=PPP2R5B PE=1 SV=1	Q15173	57.392	214370000	0	0	0	0	0	0	0	0	0	0	0	0	0	0	0	0	34647000	77942000	51085000	50693000	0	0	0	0
Q15276	RABE1_HUMAN	RABEP1	sp|Q15276|RABE1_HUMAN Rab GTPase-binding effector protein 1 OS=Homo sapiens OX=9606 GN=RABEP1 PE=1 SV=2	Q15276	99.289	16697000000	0	0	0	0	0	0	0	0	0	0	0	0	247980000	497150000	308380000	135130000	4158700000	2969900000	2346100000	2270800000	545870000	989280000	957440000	1270000000
Q15361	TTF1_HUMAN	TTF1	sp|Q15361|TTF1_HUMAN Transcription termination factor 1 OS=Homo sapiens OX=9606 GN=TTF1 PE=1 SV=3	Q15361	103.05	34025000	0	0	0	0	0	0	0	0	12698000	13609000	0	0	0	7718300	0	0	0	0	0	0	0	0	0	0
Q15418	KS6A1_HUMAN	RPS6KA1	sp|Q15418|KS6A1_HUMAN Ribosomal protein S6 kinase alpha-1 OS=Homo sapiens OX=9606 GN=RPS6KA1 PE=1 SV=2	Q15418	82.722	65502000	0	0	0	0	0	0	0	0	0	0	0	0	0	0	0	0	10985000	22292000	11685000	6569500	4683700	4603300	0	4683400
Q15438	CYH1_HUMAN	CYTH1	sp|Q15438|CYH1_HUMAN Cytohesin-1 OS=Homo sapiens OX=9606 GN=CYTH1 PE=1 SV=1;sp|O43739|CYH3_HUMAN Cytohesin-3 OS=Homo sapiens OX=9606 GN=CYTH3 PE=1 SV=2	Q15438;O43739	46.412	289950000	0	0	0	0	0	0	0	0	5499200	52723000	5676100	7218100	0	0	0	0	46838000	42569000	45522000	36346000	10255000	8859100	28449000	0
Q15517	CDSN_HUMAN	CDSN	sp|Q15517|CDSN_HUMAN Corneodesmosin OS=Homo sapiens OX=9606 GN=CDSN PE=1 SV=3	Q15517	51.522	631710000	0	0	0	0	0	0	0	0	0	0	192670000	0	116340000	31647000	44491000	0	43003000	30814000	51897000	60871000	38578000	0	21400000	0
Q15545	TAF7_HUMAN	TAF7	sp|Q15545|TAF7_HUMAN Transcription initiation factor TFIID subunit 7 OS=Homo sapiens OX=9606 GN=TAF7 PE=1 SV=1	Q15545	40.259	104980000	0	0	0	0	0	0	0	0	0	0	0	0	0	0	0	0	0	35557000	0	35167000	0	10102000	9101800	15056000
Q15646	OASL_HUMAN	OASL	sp|Q15646|OASL_HUMAN 2-5-oligoadenylate synthase-like protein OS=Homo sapiens OX=9606 GN=OASL PE=1 SV=2	Q15646	59.225	6656600000	0	0	0	0	0	0	0	0	1448400000	1334700000	1587800000	2010900000	0	0	0	0	0	0	0	0	79780000	68943000	98919000	27144000
Q15652	JHD2C_HUMAN	JMJD1C	sp|Q15652|JHD2C_HUMAN Probable JmjC domain-containing histone demethylation protein 2C OS=Homo sapiens OX=9606 GN=JMJD1C PE=1 SV=2	Q15652	284.52	18350000	0	0	0	0	0	0	0	0	0	0	5654500	0	2169400	4857400	0	0	0	0	0	0	3514100	2154200	0	0
Q15678	PTN14_HUMAN	PTPN14	sp|Q15678|PTN14_HUMAN Tyrosine-protein phosphatase non-receptor type 14 OS=Homo sapiens OX=9606 GN=PTPN14 PE=1 SV=2	Q15678	135.26	1153700000	0	0	0	0	0	0	0	0	19688000	14163000	21082000	27667000	14858000	42014000	0	0	215320000	258000000	201000000	184350000	20650000	23383000	84371000	27138000
Q99717	SMAD5_HUMAN	SMAD5	sp|Q99717|SMAD5_HUMAN Mothers against decapentaplegic homolog 5 OS=Homo sapiens OX=9606 GN=SMAD5 PE=1 SV=1;sp|Q15797|SMAD1_HUMAN Mothers against decapentaplegic homolog 1 OS=Homo sapiens OX=9606 GN=SMAD1 PE=1 SV=1	Q99717;Q15797	52.258	39021000	0	0	0	0	0	0	0	0	0	9296900	13642000	16082000	0	0	0	0	0	0	0	0	0	0	0	0
Q15811	ITSN1_HUMAN	ITSN1	sp|Q15811|ITSN1_HUMAN Intersectin-1 OS=Homo sapiens OX=9606 GN=ITSN1 PE=1 SV=3	Q15811	195.42	97026000	0	0	0	0	0	0	0	0	12307000	10564000	11534000	0	3466000	9524700	1920600	0	0	15529000	5907000	9562200	4941200	5091100	0	6678900
Q15814	TBCC_HUMAN	TBCC	sp|Q15814|TBCC_HUMAN Tubulin-specific chaperone C OS=Homo sapiens OX=9606 GN=TBCC PE=1 SV=2	Q15814	39.248	52869000	0	0	0	0	0	0	0	0	0	0	0	0	0	0	0	0	0	0	0	0	9829800	16540000	8383200	18116000
Q16222	UAP1_HUMAN	UAP1	sp|Q16222|UAP1_HUMAN UDP-N-acetylhexosamine pyrophosphorylase OS=Homo sapiens OX=9606 GN=UAP1 PE=1 SV=3	Q16222	58.768	33051000	0	0	0	0	0	0	0	0	10461000	0	10932000	11657000	0	0	0	0	0	0	0	0	0	0	0	0
Q16584	M3K11_HUMAN	MAP3K11	sp|Q16584|M3K11_HUMAN Mitogen-activated protein kinase kinase kinase 11 OS=Homo sapiens OX=9606 GN=MAP3K11 PE=1 SV=1	Q16584	92.687	196000000	0	0	0	0	0	0	0	0	0	0	0	0	5762800	9983900	3160400	0	12772000	33064000	26264000	24888000	18315000	11196000	41637000	8958000
Q17RS7	GEN_HUMAN	GEN1	sp|Q17RS7|GEN_HUMAN Flap endonuclease GEN homolog 1 OS=Homo sapiens OX=9606 GN=GEN1 PE=1 SV=2	Q17RS7	102.88	82865000	0	0	0	0	0	0	0	0	0	0	0	0	0	16725000	8525100	5132100	0	11666000	6649000	0	9841300	9108900	0	15217000
Q17RY0	CPEB4_HUMAN	CPEB4	sp|Q17RY0|CPEB4_HUMAN Cytoplasmic polyadenylation element-binding protein 4 OS=Homo sapiens OX=9606 GN=CPEB4 PE=1 SV=1;sp|Q7Z5Q1|CPEB2_HUMAN Cytoplasmic polyadenylation element-binding protein 2 OS=Homo sapiens OX=9606 GN=CPEB2 PE=2 SV=3;sp|Q8NE35|CPEB3_HU	Q17RY0;Q7Z5Q1;Q8NE35	80.151	59424000	0	0	0	0	0	0	0	0	12075000	8239400	0	16420000	2559400	0	5799400	0	9511400	0	0	4818500	0	0	0	0
Q2LD37	K1109_HUMAN	KIAA1109	sp|Q2LD37|K1109_HUMAN Transmembrane protein KIAA1109 OS=Homo sapiens OX=9606 GN=KIAA1109 PE=1 SV=2	Q2LD37	555.48	180240000	0	0	0	0	0	0	0	0	0	0	0	0	0	15907000	3436400	0	40013000	39089000	14359000	38575000	11503000	7181500	0	10174000
Q2M1Z3	RHG31_HUMAN	ARHGAP31	sp|Q2M1Z3|RHG31_HUMAN Rho GTPase-activating protein 31 OS=Homo sapiens OX=9606 GN=ARHGAP31 PE=1 SV=2	Q2M1Z3	156.98	455040000	0	0	0	0	0	0	0	0	65883000	61517000	49323000	99597000	0	9834900	0	0	22994000	33486000	17774000	9612200	9278200	12752000	12307000	50683000
Q2MV58	TECT1_HUMAN	TCTN1	sp|Q2MV58|TECT1_HUMAN Tectonic-1 OS=Homo sapiens OX=9606 GN=TCTN1 PE=2 SV=2	Q2MV58	63.569	14822000	0	0	0	0	0	0	0	0	0	0	0	0	5817400	4537500	2807300	0	0	0	0	0	0	0	0	1659800
Q2PPJ7	RGPA2_HUMAN	RALGAPA2	sp|Q2PPJ7|RGPA2_HUMAN Ral GTPase-activating protein subunit alpha-2 OS=Homo sapiens OX=9606 GN=RALGAPA2 PE=1 SV=2	Q2PPJ7	210.77	5179300000	0	0	0	0	0	0	0	0	0	0	0	0	127410000	278210000	115180000	103840000	836710000	853630000	646210000	694660000	327250000	413310000	373220000	409670000
Q2TAZ0	ATG2A_HUMAN	ATG2A	sp|Q2TAZ0|ATG2A_HUMAN Autophagy-related protein 2 homolog A OS=Homo sapiens OX=9606 GN=ATG2A PE=1 SV=3	Q2TAZ0	212.86	112180000	0	0	0	0	0	0	0	0	0	0	0	0	0	4390700	0	0	0	0	0	0	28983000	23824000	12603000	42380000
Q2VPK5	CTU2_HUMAN	CTU2	sp|Q2VPK5|CTU2_HUMAN Cytoplasmic tRNA 2-thiolation protein 2 OS=Homo sapiens OX=9606 GN=CTU2 PE=1 SV=1	Q2VPK5	56.107	20671000	0	0	0	0	0	0	0	0	0	0	0	0	0	0	0	0	0	0	0	13651000	0	0	0	7020300
Q3B7J2	GFOD2_HUMAN	GFOD2	sp|Q3B7J2|GFOD2_HUMAN Glucose-fructose oxidoreductase domain-containing protein 2 OS=Homo sapiens OX=9606 GN=GFOD2 PE=2 SV=1	Q3B7J2	42.254	2379200000	0	0	0	0	0	0	0	0	0	0	0	0	30200000	179840000	80235000	48586000	443700000	393880000	408650000	263950000	84745000	97833000	182570000	165040000
Q3KP66	INAVA_HUMAN	INAVA	sp|Q3KP66|INAVA_HUMAN Innate immunity activator protein OS=Homo sapiens OX=9606 GN=INAVA PE=1 SV=2	Q3KP66	72.913	206000000	0	0	0	0	0	0	0	0	0	0	0	0	0	0	0	0	30761000	71557000	35957000	23407000	16624000	17682000	3426800	6588300
Q3KQZ1	S2535_HUMAN	SLC25A35	sp|Q3KQZ1|S2535_HUMAN Solute carrier family 25 member 35 OS=Homo sapiens OX=9606 GN=SLC25A35 PE=1 SV=1	Q3KQZ1	32.437	23253000	4664800	0	0	0	3727200	0	0	0	6199500	1277600	0	4011500	0	3372100	0	0	0	0	0	0	0	0	0	0
Q3MJ13	WDR72_HUMAN	WDR72	sp|Q3MJ13|WDR72_HUMAN WD repeat-containing protein 72 OS=Homo sapiens OX=9606 GN=WDR72 PE=2 SV=2	Q3MJ13	123.42	23801000	0	0	0	0	0	0	0	0	0	0	0	0	0	0	0	0	0	0	0	0	7781000	6820600	0	9199900
Q3SXY8	AR13B_HUMAN	ARL13B	sp|Q3SXY8|AR13B_HUMAN ADP-ribosylation factor-like protein 13B OS=Homo sapiens OX=9606 GN=ARL13B PE=1 SV=1	Q3SXY8	48.643	921530000	0	0	0	0	0	0	0	0	0	0	0	0	53883000	64509000	62294000	79497000	96486000	115080000	188260000	74093000	27862000	53464000	32530000	73560000
Q49AR2	CE022_HUMAN	C5orf22	sp|Q49AR2|CE022_HUMAN UPF0489 protein C5orf22 OS=Homo sapiens OX=9606 GN=C5orf22 PE=1 SV=2	Q49AR2	49.967	0	0	0	0	0	0	0	0	0	0	0	0	0	0	0	0	0	0	0	0	0	0	0	0	0
Q4ADV7	RIC1_HUMAN	RIC1	sp|Q4ADV7|RIC1_HUMAN Guanine nucleotide exchange factor subunit RIC1 OS=Homo sapiens OX=9606 GN=RIC1 PE=1 SV=2	Q4ADV7	159.3	393160000	0	0	0	0	0	0	0	0	7253800	6646800	10051000	7756900	6258900	10959000	0	0	51876000	85698000	46254000	44988000	29124000	27433000	20283000	38574000
Q52LG2	KR132_HUMAN	KRTAP13-2	sp|Q52LG2|KR132_HUMAN Keratin-associated protein 13-2 OS=Homo sapiens OX=9606 GN=KRTAP13-2 PE=1 SV=1;sp|Q8IUC0|KR131_HUMAN Keratin-associated protein 13-1 OS=Homo sapiens OX=9606 GN=KRTAP13-1 PE=2 SV=2	Q52LG2;Q8IUC0	18.727	13616000	0	0	0	0	0	0	0	0	0	0	0	0	0	13616000	0	0	0	0	0	0	0	0	0	0
Q53EZ4	CEP55_HUMAN	CEP55	sp|Q53EZ4|CEP55_HUMAN Centrosomal protein of 55 kDa OS=Homo sapiens OX=9606 GN=CEP55 PE=1 SV=3	Q53EZ4	54.178	66768000	0	0	0	0	0	0	0	0	0	0	0	0	0	17666000	4229300	0	0	0	0	0	10204000	6671900	9208600	18789000
Q53GL7	PAR10_HUMAN	PARP10	sp|Q53GL7|PAR10_HUMAN Protein mono-ADP-ribosyltransferase PARP10 OS=Homo sapiens OX=9606 GN=PARP10 PE=1 SV=2	Q53GL7	110	7516500000	0	0	0	0	0	0	0	0	38384000	671700000	3425600000	3380800000	0	0	0	0	0	0	0	0	0	0	0	0
Q5EBM0	CMPK2_HUMAN	CMPK2	sp|Q5EBM0|CMPK2_HUMAN UMP-CMP kinase 2, mitochondrial OS=Homo sapiens OX=9606 GN=CMPK2 PE=1 SV=3	Q5EBM0	49.447	1107400000	0	0	0	0	0	0	0	0	351270000	229240000	261800000	254670000	0	0	0	0	0	0	0	0	2613300	2227900	2173800	3388600
Q5H9U9	DDX6L_HUMAN	DDX60L	sp|Q5H9U9|DDX6L_HUMAN Probable ATP-dependent RNA helicase DDX60-like OS=Homo sapiens OX=9606 GN=DDX60L PE=2 SV=2	Q5H9U9	197.67	2117300000	0	0	0	0	0	0	0	0	191540000	201370000	326730000	396310000	1220400	2715300	0	0	46765000	46109000	27631000	34086000	204880000	204430000	104340000	329180000
Q5JSL3	DOC11_HUMAN	DOCK11	sp|Q5JSL3|DOC11_HUMAN Dedicator of cytokinesis protein 11 OS=Homo sapiens OX=9606 GN=DOCK11 PE=1 SV=2	Q5JSL3	237.67	130260000	0	0	0	0	0	0	0	0	38015000	0	0	62756000	1732600	0	2933700	0	0	0	0	0	12633000	3591800	0	8597000
Q5K651	SAMD9_HUMAN	SAMD9	sp|Q5K651|SAMD9_HUMAN Sterile alpha motif domain-containing protein 9 OS=Homo sapiens OX=9606 GN=SAMD9 PE=1 SV=1	Q5K651	184.28	3999500000	0	4271900	0	0	0	0	0	13617000	983260000	897420000	819400000	1116500000	0	0	0	0	0	0	0	0	32982000	26382000	59015000	46612000
Q5R372	RBG1L_HUMAN	RABGAP1L	sp|Q5R372|RBG1L_HUMAN Rab GTPase-activating protein 1-like OS=Homo sapiens OX=9606 GN=RABGAP1L PE=1 SV=1	Q5R372	92.512	8100800000	0	0	0	0	0	0	0	0	0	0	0	0	24273000	61167000	9328500	18580000	2467200000	4476100000	294720000	331870000	84111000	107010000	97668000	128820000
Q5R3F8	PPR29_HUMAN	ELFN2	sp|Q5R3F8|PPR29_HUMAN Protein phosphatase 1 regulatory subunit 29 OS=Homo sapiens OX=9606 GN=ELFN2 PE=1 SV=1	Q5R3F8	89.686	1543200000	12471000	0	0	0	0	0	0	0	0	0	0	0	74907000	85112000	58520000	0	274200000	217960000	264080000	226580000	75182000	83673000	101230000	69270000
Q5SNT2	TM201_HUMAN	TMEM201	sp|Q5SNT2|TM201_HUMAN Transmembrane protein 201 OS=Homo sapiens OX=9606 GN=TMEM201 PE=1 SV=1	Q5SNT2	72.235	1066400000	0	0	4750300	0	0	0	0	0	0	0	0	0	37651000	10471000	33059000	0	206470000	226630000	137720000	166910000	68477000	68001000	91965000	14336000
Q5SQN1	SNP47_HUMAN	SNAP47	sp|Q5SQN1|SNP47_HUMAN Synaptosomal-associated protein 47 OS=Homo sapiens OX=9606 GN=SNAP47 PE=1 SV=3	Q5SQN1	52.562	2795100000	0	0	0	0	0	0	0	0	0	0	0	0	72236000	198580000	85443000	115780000	473340000	610730000	485140000	314470000	130960000	114920000	95334000	98156000
Q5SVS4	KMCP1_HUMAN	SLC25A30	sp|Q5SVS4|KMCP1_HUMAN Kidney mitochondrial carrier protein 1 OS=Homo sapiens OX=9606 GN=SLC25A30 PE=1 SV=1	Q5SVS4	32.474	4543800	0	0	0	0	0	0	0	0	4543800	0	0	0	0	0	0	0	0	0	0	0	0	0	0	0
Q5SWA1	PR15B_HUMAN	PPP1R15B	sp|Q5SWA1|PR15B_HUMAN Protein phosphatase 1 regulatory subunit 15B OS=Homo sapiens OX=9606 GN=PPP1R15B PE=1 SV=1	Q5SWA1	79.151	8602400000	0	0	0	0	0	0	0	0	0	0	0	0	6496800	10134000	8468500	8436100	1458000000	1325800000	1207800000	1034100000	786250000	944940000	1109200000	702670000
Q5T0F9	C2D1B_HUMAN	CC2D1B	sp|Q5T0F9|C2D1B_HUMAN Coiled-coil and C2 domain-containing protein 1B OS=Homo sapiens OX=9606 GN=CC2D1B PE=1 SV=1	Q5T0F9	94.223	88641000	0	0	0	0	0	0	0	0	0	0	0	0	3729700	8937800	2680300	0	9857000	10965000	7280400	9258400	10403000	4134700	5462400	15933000
Q5T0N5	FBP1L_HUMAN	FNBP1L	sp|Q5T0N5|FBP1L_HUMAN Formin-binding protein 1-like OS=Homo sapiens OX=9606 GN=FNBP1L PE=1 SV=3	Q5T0N5	70.065	478850000	0	0	0	0	10121000	0	0	0	0	0	0	0	4739700	28545000	0	5846700	130250000	119100000	60251000	48528000	7587100	11691000	7629200	44565000
Q5T0W9	FA83B_HUMAN	FAM83B	sp|Q5T0W9|FA83B_HUMAN Protein FAM83B OS=Homo sapiens OX=9606 GN=FAM83B PE=1 SV=1	Q5T0W9	114.8	1401400000	0	0	0	0	0	0	0	0	0	0	0	0	41764000	114550000	33337000	10387000	166690000	191060000	105110000	86331000	157960000	142640000	136050000	215480000
Q5T5C0	STXB5_HUMAN	STXBP5	sp|Q5T5C0|STXB5_HUMAN Syntaxin-binding protein 5 OS=Homo sapiens OX=9606 GN=STXBP5 PE=1 SV=1	Q5T5C0	127.57	237610000	0	0	0	0	0	0	7595200	0	7956800	0	0	8178600	0	6785200	2815700	0	63055000	21697000	28666000	40253000	15810000	8854500	7179400	18765000
Q5T619	ZN648_HUMAN	ZNF648	sp|Q5T619|ZN648_HUMAN Zinc finger protein 648 OS=Homo sapiens OX=9606 GN=ZNF648 PE=1 SV=1	Q5T619	62.34	391830000	0	0	0	0	0	0	0	0	0	0	0	122220000	0	1128000	973210	0	59424000	96100000	7900100	72478000	6612600	5742600	8926900	10331000
Q5T749	KPRP_HUMAN	KPRP	sp|Q5T749|KPRP_HUMAN Keratinocyte proline-rich protein OS=Homo sapiens OX=9606 GN=KPRP PE=1 SV=1	Q5T749	64.135	6915900000	0	0	0	0	0	0	0	0	0	26437000	87956000	0	333130000	471260000	464260000	207390000	1057100000	943840000	977630000	1172100000	373950000	171920000	530190000	98721000
Q5T750	XP32_HUMAN	XP32	sp|Q5T750|XP32_HUMAN Skin-specific protein 32 OS=Homo sapiens OX=9606 GN=XP32 PE=1 SV=1	Q5T750	26.238	393980000	0	0	0	0	0	0	0	0	0	0	0	0	5271800	70226000	15948000	11086000	58390000	61982000	94346000	41847000	0	0	34878000	0
Q5T7W0	ZN618_HUMAN	ZNF618	sp|Q5T7W0|ZN618_HUMAN Zinc finger protein 618 OS=Homo sapiens OX=9606 GN=ZNF618 PE=1 SV=1	Q5T7W0	104.95	34336000	0	0	0	0	0	7320900	0	0	3278100	4876000	8489500	10372000	0	0	0	0	0	0	0	0	0	0	0	0
Q5T7W7	TSTD2_HUMAN	TSTD2	sp|Q5T7W7|TSTD2_HUMAN Thiosulfate sulfurtransferase/rhodanese-like domain-containing protein 2 OS=Homo sapiens OX=9606 GN=TSTD2 PE=1 SV=1	Q5T7W7	58.262	594980000	0	0	0	0	0	0	0	0	0	0	0	0	0	4236700	3843100	0	141300000	109320000	129150000	97037000	27202000	28807000	31876000	22204000
Q5TEC6	H3PS2_HUMAN	H3-2	sp|Q5TEC6|H3PS2_HUMAN Histone HIST2H3PS2 OS=Homo sapiens OX=9606 GN=H3-2 PE=1 SV=1	Q5TEC6	15.43	1461200000	0	0	0	0	0	0	0	0	77691000	85135000	91388000	147590000	0	68502000	0	0	128300000	210520000	142140000	77588000	51106000	280540000	78972000	21763000
Q5VTJ3	KLD7A_HUMAN	KLHDC7A	sp|Q5VTJ3|KLD7A_HUMAN Kelch domain-containing protein 7A OS=Homo sapiens OX=9606 GN=KLHDC7A PE=1 SV=5	Q5VTJ3	84.478	18782000	0	0	0	0	0	0	0	0	0	0	0	0	0	0	0	0	0	0	0	0	6143800	6162600	6476000	0
Q5VUB5	F1711_HUMAN	FAM171A1	sp|Q5VUB5|F1711_HUMAN Protein FAM171A1 OS=Homo sapiens OX=9606 GN=FAM171A1 PE=1 SV=1	Q5VUB5	97.853	184790000	0	0	0	0	0	0	0	0	0	0	0	0	0	0	0	0	75140000	38334000	54728000	16585000	0	0	0	0
Q5VWN6	TASO2_HUMAN	TASOR2	sp|Q5VWN6|TASO2_HUMAN Protein TASOR 2 OS=Homo sapiens OX=9606 GN=TASOR2 PE=1 SV=1	Q5VWN6	268.84	936640000	0	0	0	0	0	0	0	0	0	0	0	0	2524300	6005000	0	0	274200000	251350000	157480000	204460000	15464000	8385000	8187900	8584800
Q5VY43	PEAR1_HUMAN	PEAR1	sp|Q5VY43|PEAR1_HUMAN Platelet endothelial aggregation receptor 1 OS=Homo sapiens OX=9606 GN=PEAR1 PE=1 SV=1	Q5VY43	110.67	545480000	0	0	0	0	0	0	0	0	0	0	0	0	29048000	25481000	22629000	816880	94077000	137890000	96678000	68550000	14783000	15967000	16843000	22716000
Q5VYS8	TUT7_HUMAN	TUT7	sp|Q5VYS8|TUT7_HUMAN Terminal uridylyltransferase 7 OS=Homo sapiens OX=9606 GN=TUT7 PE=1 SV=1	Q5VYS8	171.23	181560000	0	0	0	0	0	0	0	0	0	0	13927000	30442000	0	0	0	0	21739000	27312000	29435000	19997000	8071600	9920000	9836400	10879000
Q5VYY1	ANR22_HUMAN	ANKRD22	sp|Q5VYY1|ANR22_HUMAN Ankyrin repeat domain-containing protein 22 OS=Homo sapiens OX=9606 GN=ANKRD22 PE=2 SV=1	Q5VYY1	21.848	16696000	0	0	0	0	0	0	0	0	11870000	4826700	0	0	0	0	0	0	0	0	0	0	0	0	0	0
Q5VZL5	ZMYM4_HUMAN	ZMYM4	sp|Q5VZL5|ZMYM4_HUMAN Zinc finger MYM-type protein 4 OS=Homo sapiens OX=9606 GN=ZMYM4 PE=1 SV=1	Q5VZL5	172.79	20836000	0	0	0	0	0	0	0	0	8499400	3778100	0	8558400	0	0	0	0	0	0	0	0	0	0	0	0
Q5W0Z9	ZDH20_HUMAN	ZDHHC20	sp|Q5W0Z9|ZDH20_HUMAN Palmitoyltransferase ZDHHC20 OS=Homo sapiens OX=9606 GN=ZDHHC20 PE=1 SV=1	Q5W0Z9	42.277	258710000	0	0	6132500	0	0	0	0	0	11156000	5480600	0	0	7826100	36997000	22476000	0	33389000	31179000	23235000	16134000	25807000	11838000	8634400	18423000
Q641Q2	WAC2A_HUMAN	WASHC2A	sp|Q641Q2|WAC2A_HUMAN WASH complex subunit 2A OS=Homo sapiens OX=9606 GN=WASHC2A PE=1 SV=3	Q641Q2	147.18	176240000	0	0	0	0	0	0	0	0	0	0	0	0	3040300	7924000	0	988590	0	67698000	62248000	0	0	0	23433000	10911000
Q68CQ1	MROH7_HUMAN	MROH7	sp|Q68CQ1|MROH7_HUMAN Maestro heat-like repeat-containing protein family member 7 OS=Homo sapiens OX=9606 GN=MROH7 PE=2 SV=4	Q68CQ1	145.65	547670000	0	0	0	0	0	0	0	0	14404000	14981000	14962000	20517000	0	0	0	0	117210000	67965000	54479000	88900000	119330000	21542000	13379000	0
Q68CZ1	FTM_HUMAN	RPGRIP1L	sp|Q68CZ1|FTM_HUMAN Protein fantom OS=Homo sapiens OX=9606 GN=RPGRIP1L PE=1 SV=2	Q68CZ1	151.2	730480000	0	0	0	0	0	0	0	0	0	0	0	0	0	0	0	0	217860000	181180000	149250000	131050000	20376000	14131000	7830300	8796500
Q68CZ6	HAUS3_HUMAN	HAUS3	sp|Q68CZ6|HAUS3_HUMAN HAUS augmin-like complex subunit 3 OS=Homo sapiens OX=9606 GN=HAUS3 PE=1 SV=1	Q68CZ6	69.65	247390000	0	0	0	0	0	0	0	0	0	0	0	0	4249700	11376000	5480600	0	39884000	70530000	26535000	31916000	13132000	14559000	0	29727000
Q68DQ2	CRBG3_HUMAN	CRYBG3	sp|Q68DQ2|CRBG3_HUMAN Very large A-kinase anchor protein OS=Homo sapiens OX=9606 GN=CRYBG3 PE=1 SV=3	Q68DQ2	330.63	49361000000	0	0	0	0	0	0	0	0	0	0	0	0	449600000	695850000	460360000	105310000	10075000000	11480000000	8523800000	6416600000	1985200000	2454000000	3287600000	3427300000
Q6BDS2	URFB1_HUMAN	UHRF1BP1	sp|Q6BDS2|URFB1_HUMAN UHRF1-binding protein 1 OS=Homo sapiens OX=9606 GN=UHRF1BP1 PE=1 SV=1	Q6BDS2	159.48	647160000	0	0	0	0	0	0	0	0	0	0	0	0	6627700	24009000	10999000	3446300	148190000	104500000	92082000	47162000	16574000	34996000	63689000	94883000
Q6DN14	MCTP1_HUMAN	MCTP1	sp|Q6DN14|MCTP1_HUMAN Multiple C2 and transmembrane domain-containing protein 1 OS=Homo sapiens OX=9606 GN=MCTP1 PE=2 SV=2	Q6DN14	111.62	11033000	0	0	0	0	0	0	0	0	0	0	0	0	0	0	0	0	0	0	0	0	3524600	4237300	0	3270700
Q6GYQ0	RGPA1_HUMAN	RALGAPA1	sp|Q6GYQ0|RGPA1_HUMAN Ral GTPase-activating protein subunit alpha-1 OS=Homo sapiens OX=9606 GN=RALGAPA1 PE=1 SV=1	Q6GYQ0	229.83	8149800000	0	0	0	0	0	0	0	0	0	0	0	0	271510000	359350000	264760000	136590000	1452500000	1229100000	1210400000	991940000	467260000	559380000	528300000	678740000
Q6ICG6	K0930_HUMAN	KIAA0930	sp|Q6ICG6|K0930_HUMAN Uncharacterized protein KIAA0930 OS=Homo sapiens OX=9606 GN=KIAA0930 PE=1 SV=1	Q6ICG6	45.794	27230000	0	0	0	0	0	0	0	0	0	0	0	0	0	0	0	0	15646000	0	11584000	0	0	0	0	0
Q6NT76	HMBX1_HUMAN	HMBOX1	sp|Q6NT76|HMBX1_HUMAN Homeobox-containing protein 1 OS=Homo sapiens OX=9606 GN=HMBOX1 PE=1 SV=1	Q6NT76	47.278	11087000	0	0	0	0	0	0	0	0	0	0	0	0	11087000	0	0	0	0	0	0	0	0	0	0	0
Q6P1K2	PMF1_HUMAN	PMF1	sp|Q6P1K2|PMF1_HUMAN Polyamine-modulated factor 1 OS=Homo sapiens OX=9606 GN=PMF1 PE=1 SV=2	Q6P1K2	23.339	0	0	0	0	0	0	0	0	0	0	0	0	0	0	0	0	0	0	0	0	0	0	0	0	0
Q6P2H3	CEP85_HUMAN	CEP85	sp|Q6P2H3|CEP85_HUMAN Centrosomal protein of 85 kDa OS=Homo sapiens OX=9606 GN=CEP85 PE=1 SV=1	Q6P2H3	85.638	262980000	0	0	0	0	0	0	0	0	0	0	0	0	0	0	0	0	66402000	104760000	53564000	16089000	0	6330500	10172000	5665200
Q6P9F0	CCD62_HUMAN	CCDC62	sp|Q6P9F0|CCD62_HUMAN Coiled-coil domain-containing protein 62 OS=Homo sapiens OX=9606 GN=CCDC62 PE=1 SV=2	Q6P9F0	77.747	106320000	0	0	0	0	0	62106000	0	0	0	26102000	0	18117000	0	0	0	0	0	0	0	0	0	0	0	0
Q6PJI9	WDR59_HUMAN	WDR59	sp|Q6PJI9|WDR59_HUMAN GATOR complex protein WDR59 OS=Homo sapiens OX=9606 GN=WDR59 PE=1 SV=2	Q6PJI9	109.79	144180000	0	0	10181000	0	0	0	0	0	0	19404000	23756000	30379000	0	0	0	2612800	10353000	18290000	9659500	8885900	5300600	5361200	0	0
Q6PK18	OGFD3_HUMAN	OGFOD3	sp|Q6PK18|OGFD3_HUMAN 2-oxoglutarate and iron-dependent oxygenase domain-containing protein 3 OS=Homo sapiens OX=9606 GN=OGFOD3 PE=1 SV=2	Q6PK18	35.646	93202000	93202000	0	0	0	0	0	0	0	0	0	0	0	0	0	0	0	0	0	0	0	0	0	0	0
Q6R327	RICTR_HUMAN	RICTOR	sp|Q6R327|RICTR_HUMAN Rapamycin-insensitive companion of mTOR OS=Homo sapiens OX=9606 GN=RICTOR PE=1 SV=1	Q6R327	192.22	1224500000	0	0	0	0	0	0	0	0	0	0	0	0	6465000	21480000	5619500	4634900	220310000	189060000	319610000	155500000	72400000	52963000	68370000	108130000
Q6STE5	SMRD3_HUMAN	SMARCD3	sp|Q6STE5|SMRD3_HUMAN SWI/SNF-related matrix-associated actin-dependent regulator of chromatin subfamily D member 3 OS=Homo sapiens OX=9606 GN=SMARCD3 PE=1 SV=1	Q6STE5	55.015	20012000	0	0	0	0	0	0	0	0	0	0	0	0	0	0	0	0	0	11907000	8105100	0	0	0	0	0
Q6UWE0	LRSM1_HUMAN	LRSAM1	sp|Q6UWE0|LRSM1_HUMAN E3 ubiquitin-protein ligase LRSAM1 OS=Homo sapiens OX=9606 GN=LRSAM1 PE=1 SV=1	Q6UWE0	83.593	772440000	0	0	0	0	0	0	0	0	5946700	9286800	18146000	25447000	10670000	39796000	18372000	0	99987000	210760000	96288000	77755000	25726000	45979000	29688000	58596000
Q6UXM1	LRIG3_HUMAN	LRIG3	sp|Q6UXM1|LRIG3_HUMAN Leucine-rich repeats and immunoglobulin-like domains protein 3 OS=Homo sapiens OX=9606 GN=LRIG3 PE=1 SV=1	Q6UXM1	123.43	3584300000	0	0	0	0	0	0	0	0	0	0	0	0	0	0	0	0	542770000	573310000	488630000	409010000	348790000	357450000	558130000	306200000
Q6UXU6	TMM92_HUMAN	TMEM92	sp|Q6UXU6|TMM92_HUMAN Transmembrane protein 92 OS=Homo sapiens OX=9606 GN=TMEM92 PE=1 SV=1	Q6UXU6	17.229	77372000	0	0	0	0	0	0	0	0	0	0	0	0	0	0	0	0	31138000	0	18898000	27336000	0	0	0	0
Q6UXZ4	UNC5D_HUMAN	UNC5D	sp|Q6UXZ4|UNC5D_HUMAN Netrin receptor UNC5D OS=Homo sapiens OX=9606 GN=UNC5D PE=1 SV=1	Q6UXZ4	105.88	62147000	0	0	0	0	0	0	0	0	0	0	0	0	0	0	0	0	0	15637000	9349800	9757100	0	7884800	0	19518000
Q6ZMU1	C3P1_HUMAN	C3P1	sp|Q6ZMU1|C3P1_HUMAN Putative protein C3P1 OS=Homo sapiens OX=9606 GN=C3P1 PE=5 SV=3	Q6ZMU1	40.197	53195000	0	0	0	0	0	0	0	0	0	0	0	0	9893200	0	11056000	0	0	0	0	0	12166000	10009000	10071000	0
Q6ZNB7	ALKMO_HUMAN	AGMO	sp|Q6ZNB7|ALKMO_HUMAN Alkylglycerol monooxygenase OS=Homo sapiens OX=9606 GN=AGMO PE=1 SV=1	Q6ZNB7	51.499	17286000	0	0	0	0	0	0	0	0	0	0	0	0	7202500	0	6000900	0	0	0	0	0	0	0	0	4082700
Q6ZNJ1	NBEL2_HUMAN	NBEAL2	sp|Q6ZNJ1|NBEL2_HUMAN Neurobeachin-like protein 2 OS=Homo sapiens OX=9606 GN=NBEAL2 PE=1 SV=2	Q6ZNJ1	302.51	4867500000	0	0	0	0	0	0	0	0	0	0	0	0	31157000	42618000	22774000	2352900	1195000000	1036600000	929610000	746580000	169380000	180660000	228140000	282620000
Q6ZRR7	LRRC9_HUMAN	LRRC9	sp|Q6ZRR7|LRRC9_HUMAN Leucine-rich repeat-containing protein 9 OS=Homo sapiens OX=9606 GN=LRRC9 PE=2 SV=2	Q6ZRR7	166.91	88830000	0	0	0	12868000	0	0	0	0	0	0	0	0	0	75962000	0	0	0	0	0	0	0	0	0	0
Q6ZS30	NBEL1_HUMAN	NBEAL1	sp|Q6ZS30|NBEL1_HUMAN Neurobeachin-like protein 1 OS=Homo sapiens OX=9606 GN=NBEAL1 PE=2 SV=3	Q6ZS30	307.23	1839600000	0	0	0	0	0	0	0	0	0	0	0	0	109360000	217300000	110490000	74797000	239940000	333200000	135630000	192280000	80226000	91993000	82486000	171940000
Q6ZTK2	YP015_HUMAN	sp|Q6ZTK2|YP015_HUMAN Putative uncharacterized protein LOC400499 OS=Homo sapiens OX=9606 PE=2 SV=1	sp|Q6ZTK2|YP015_HUMAN Putative uncharacterized protein LOC400499 OS=Homo sapiens OX=9606 PE=2 SV=1	Q6ZTK2	61.933	2931000000	0	0	0	0	0	0	0	0	0	0	0	0	0	0	26479000	0	688170000	625930000	392450000	562430000	90481000	143480000	347970000	53596000
Q6ZUT6	CCD9B_HUMAN	CCDC9B	sp|Q6ZUT6|CCD9B_HUMAN Coiled-coil domain-containing protein 9B OS=Homo sapiens OX=9606 GN=CCDC9B PE=1 SV=1	Q6ZUT6	57.324	81908000	0	0	0	0	7215000	0	0	0	0	0	0	0	6444300	18159000	0	3663300	0	0	0	0	16494000	10659000	0	19273000
Q6ZUT9	DEN5B_HUMAN	DENND5B	sp|Q6ZUT9|DEN5B_HUMAN DENN domain-containing protein 5B OS=Homo sapiens OX=9606 GN=DENND5B PE=1 SV=2	Q6ZUT9	145.02	9946100000	0	0	0	0	0	0	0	0	0	0	0	0	591150000	798220000	378170000	193080000	1409200000	1634000000	1098600000	1173800000	541970000	591570000	742100000	794360000
Q6ZV73	FGD6_HUMAN	FGD6	sp|Q6ZV73|FGD6_HUMAN FYVE, RhoGEF and PH domain-containing protein 6 OS=Homo sapiens OX=9606 GN=FGD6 PE=1 SV=2	Q6ZV73	160.81	1999700000	0	0	0	0	0	0	0	0	94310000	89686000	105380000	120030000	0	4568800	0	0	177510000	212820000	335340000	137150000	115330000	189300000	178760000	239510000
Q71DI3	H32_HUMAN	H3C15	sp|Q71DI3|H32_HUMAN Histone H3.2 OS=Homo sapiens OX=9606 GN=H3C15 PE=1 SV=3	Q71DI3	15.388	302750000	0	0	0	0	0	0	0	0	0	0	0	0	25339000	110850000	0	0	61113000	0	49283000	56170000	0	0	0	0
Q7L273	KCTD9_HUMAN	KCTD9	sp|Q7L273|KCTD9_HUMAN BTB/POZ domain-containing protein KCTD9 OS=Homo sapiens OX=9606 GN=KCTD9 PE=1 SV=1	Q7L273	42.566	22871000	0	0	0	0	0	0	0	0	0	12791000	10079000	0	0	0	0	0	0	0	0	0	0	0	0	0
Q7L3B6	CD37L_HUMAN	CDC37L1	sp|Q7L3B6|CD37L_HUMAN Hsp90 co-chaperone Cdc37-like 1 OS=Homo sapiens OX=9606 GN=CDC37L1 PE=1 SV=1	Q7L3B6	38.834	84682000	0	0	0	0	0	0	0	0	17849000	11760000	11493000	43579000	0	0	0	0	0	0	0	0	0	0	0	0
Q7L5Y1	ENOF1_HUMAN	ENOSF1	sp|Q7L5Y1|ENOF1_HUMAN Mitochondrial enolase superfamily member 1 OS=Homo sapiens OX=9606 GN=ENOSF1 PE=1 SV=1	Q7L5Y1	49.786	50523000	0	0	0	0	0	0	0	0	25951000	24571000	0	0	0	0	0	0	0	0	0	0	0	0	0	0
Q7L804	RFIP2_HUMAN	RAB11FIP2	sp|Q7L804|RFIP2_HUMAN Rab11 family-interacting protein 2 OS=Homo sapiens OX=9606 GN=RAB11FIP2 PE=1 SV=1	Q7L804	58.278	27234000000	0	0	0	0	0	0	0	0	0	0	0	0	1389900000	1385500000	1241000000	532980000	3964900000	4121700000	3170700000	3058400000	2433200000	2282800000	1959100000	1694100000
Q7L8J4	3BP5L_HUMAN	SH3BP5L	sp|Q7L8J4|3BP5L_HUMAN SH3 domain-binding protein 5-like OS=Homo sapiens OX=9606 GN=SH3BP5L PE=1 SV=1	Q7L8J4	43.499	2148300000	0	0	0	0	0	0	0	0	0	0	14221000	20165000	11702000	52905000	17780000	18588000	354910000	377170000	419130000	299750000	76084000	114480000	229060000	142340000
Q7Z2K8	GRIN1_HUMAN	GPRIN1	sp|Q7Z2K8|GRIN1_HUMAN G protein-regulated inducer of neurite outgrowth 1 OS=Homo sapiens OX=9606 GN=GPRIN1 PE=1 SV=2	Q7Z2K8	102.4	669960000	0	0	0	0	0	0	0	0	0	0	0	0	4870600	16662000	4077000	7030500	140390000	204820000	88461000	124600000	23693000	15109000	20416000	19836000
Q7Z333	SETX_HUMAN	SETX	sp|Q7Z333|SETX_HUMAN Probable helicase senataxin OS=Homo sapiens OX=9606 GN=SETX PE=1 SV=4	Q7Z333	302.88	163440000	0	0	0	6101500	0	0	0	0	28628000	71425000	24697000	24471000	0	0	0	0	0	0	0	0	2448000	2371700	0	3294400
Q7Z3D6	GLUCM_HUMAN	DGLUCY	sp|Q7Z3D6|GLUCM_HUMAN D-glutamate cyclase, mitochondrial OS=Homo sapiens OX=9606 GN=DGLUCY PE=1 SV=2	Q7Z3D6	66.436	30018000	0	0	0	0	0	0	0	0	6467900	5191200	8503800	9855300	0	0	0	0	0	0	0	0	0	0	0	0
Q7Z3G6	PRIC2_HUMAN	PRICKLE2	sp|Q7Z3G6|PRIC2_HUMAN Prickle-like protein 2 OS=Homo sapiens OX=9606 GN=PRICKLE2 PE=1 SV=2	Q7Z3G6	95.614	343030000	0	0	0	0	0	0	0	0	0	0	0	0	4852400	0	0	0	60153000	87972000	76196000	61552000	14182000	14069000	11102000	12953000
Q7Z401	MYCPP_HUMAN	DENND4A	sp|Q7Z401|MYCPP_HUMAN C-myc promoter-binding protein OS=Homo sapiens OX=9606 GN=DENND4A PE=1 SV=2	Q7Z401	209.24	885870000	0	0	0	0	0	0	0	0	0	0	0	0	2741400	68184000	1909200	58821000	140370000	173930000	40325000	62075000	80631000	58607000	77117000	121160000
Q7Z422	SZRD1_HUMAN	SZRD1	sp|Q7Z422|SZRD1_HUMAN SUZ domain-containing protein 1 OS=Homo sapiens OX=9606 GN=SZRD1 PE=1 SV=1	Q7Z422	16.997	28833000	0	0	0	0	0	0	28833000	0	0	0	0	0	0	0	0	0	0	0	0	0	0	0	0	0
Q7Z4F1	LRP10_HUMAN	LRP10	sp|Q7Z4F1|LRP10_HUMAN Low-density lipoprotein receptor-related protein 10 OS=Homo sapiens OX=9606 GN=LRP10 PE=1 SV=2	Q7Z4F1	76.193	643920000	0	0	0	0	0	0	0	0	135330000	103080000	140090000	213760000	0	0	0	0	0	0	0	0	24033000	7174300	8274000	12176000
Q7Z6J6	FRMD5_HUMAN	FRMD5	sp|Q7Z6J6|FRMD5_HUMAN FERM domain-containing protein 5 OS=Homo sapiens OX=9606 GN=FRMD5 PE=1 SV=1	Q7Z6J6	65.064	38751000	0	0	0	0	0	0	0	0	11438000	6614400	8276200	12422000	0	0	0	0	0	0	0	0	0	0	0	0
Q7Z736	PKHH3_HUMAN	PLEKHH3	sp|Q7Z736|PKHH3_HUMAN Pleckstrin homology domain-containing family H member 3 OS=Homo sapiens OX=9606 GN=PLEKHH3 PE=1 SV=2	Q7Z736	85.316	215730000	0	0	0	0	0	0	0	0	42540000	33708000	42226000	50190000	2018500	16680000	1690900	0	0	0	0	0	10949000	9307100	6420700	0
Q7Z7C8	TAF8_HUMAN	TAF8	sp|Q7Z7C8|TAF8_HUMAN Transcription initiation factor TFIID subunit 8 OS=Homo sapiens OX=9606 GN=TAF8 PE=1 SV=1	Q7Z7C8	34.262	5751700	0	0	5751700	0	0	0	0	0	0	0	0	0	0	0	0	0	0	0	0	0	0	0	0	0
Q7Z7E8	UB2Q1_HUMAN	UBE2Q1	sp|Q7Z7E8|UB2Q1_HUMAN Ubiquitin-conjugating enzyme E2 Q1 OS=Homo sapiens OX=9606 GN=UBE2Q1 PE=1 SV=1	Q7Z7E8	46.126	54427000	0	0	0	0	0	0	15830000	0	6214000	7616700	7908900	16858000	0	0	0	0	0	0	0	0	0	0	0	0
Q7Z7G8	VP13B_HUMAN	VPS13B	sp|Q7Z7G8|VP13B_HUMAN Vacuolar protein sorting-associated protein 13B OS=Homo sapiens OX=9606 GN=VPS13B PE=1 SV=2	Q7Z7G8	448.66	3425000000	0	0	0	0	0	0	0	0	0	0	0	0	103350000	82882000	63651000	34975000	817290000	656540000	654560000	529760000	105150000	106450000	157880000	112520000
Q86SZ2	TPC6B_HUMAN	TRAPPC6B	sp|Q86SZ2|TPC6B_HUMAN Trafficking protein particle complex subunit 6B OS=Homo sapiens OX=9606 GN=TRAPPC6B PE=1 SV=1	Q86SZ2	17.983	1179100000	0	0	0	0	0	0	0	0	0	0	0	0	145380000	336840000	153740000	160400000	47357000	81946000	26422000	39580000	56954000	40820000	9961700	79689000
Q86UK5	LBN_HUMAN	EVC2	sp|Q86UK5|LBN_HUMAN Limbin OS=Homo sapiens OX=9606 GN=EVC2 PE=1 SV=1	Q86UK5	147.95	103930000	0	0	0	0	0	0	0	0	0	0	0	0	6392500	19281000	5708100	0	0	0	0	0	16325000	19993000	12161000	24071000
Q86UN3	R4RL2_HUMAN	RTN4RL2	sp|Q86UN3|R4RL2_HUMAN Reticulon-4 receptor-like 2 OS=Homo sapiens OX=9606 GN=RTN4RL2 PE=1 SV=1	Q86UN3	46.105	18215000	0	0	0	0	0	5434100	0	0	3936100	5491800	3352900	0	0	0	0	0	0	0	0	0	0	0	0	0
Q86VW2	ARHGP_HUMAN	ARHGEF25	sp|Q86VW2|ARHGP_HUMAN Rho guanine nucleotide exchange factor 25 OS=Homo sapiens OX=9606 GN=ARHGEF25 PE=1 SV=2	Q86VW2	63.842	0	0	0	0	0	0	0	0	0	0	0	0	0	0	0	0	0	0	0	0	0	0	0	0	0
Q86XN6	ZN761_HUMAN	ZNF761	sp|Q86XN6|ZN761_HUMAN Zinc finger protein 761 OS=Homo sapiens OX=9606 GN=ZNF761 PE=1 SV=3;sp|A2RRD8|ZN320_HUMAN Zinc finger protein 320 OS=Homo sapiens OX=9606 GN=ZNF320 PE=1 SV=1;sp|Q5VIY5|ZN468_HUMAN Zinc finger protein 468 OS=Homo sapiens OX=9606 GN=ZNF	Q86XN6;A2RRD8;Q5VIY5;Q7L2R6;Q9NV72;Q6ZN06;P17035;P0CJ79;Q96IR2	87.715	982570000	0	0	0	0	0	284350000	7224500	300260000	103440000	125000000	117410000	0	0	0	0	0	44888000	0	0	0	0	0	0	0
Q86Y37	CACL1_HUMAN	CACUL1	sp|Q86Y37|CACL1_HUMAN CDK2-associated and cullin domain-containing protein 1 OS=Homo sapiens OX=9606 GN=CACUL1 PE=1 SV=1	Q86Y37	41.063	20153000	0	0	0	0	0	0	0	0	0	0	0	0	7259400	10724000	2170000	0	0	0	0	0	0	0	0	0
Q86YL5	TDRP_HUMAN	TDRP	sp|Q86YL5|TDRP_HUMAN Testis development-related protein OS=Homo sapiens OX=9606 GN=TDRP PE=1 SV=2	Q86YL5	20.402	152160000	0	0	0	0	0	0	0	0	0	0	0	0	4917400	24757000	9214700	29204000	0	0	19010000	0	3385400	0	3878600	57791000
Q86YS6	RAB43_HUMAN	RAB43	sp|Q86YS6|RAB43_HUMAN Ras-related protein Rab-43 OS=Homo sapiens OX=9606 GN=RAB43 PE=1 SV=1	Q86YS6	23.339	524890000	395730000	0	0	0	0	0	0	0	12896000	0	22360000	22974000	0	6341300	0	13936000	0	0	0	0	18645000	16437000	0	15567000
Q86YT6	MIB1_HUMAN	MIB1	sp|Q86YT6|MIB1_HUMAN E3 ubiquitin-protein ligase MIB1 OS=Homo sapiens OX=9606 GN=MIB1 PE=1 SV=1	Q86YT6	110.13	204850000	0	0	0	0	0	0	0	0	0	0	0	0	3711800	0	0	0	44596000	37810000	33481000	29793000	0	16618000	28716000	10124000
Q8IV33	K0825_HUMAN	KIAA0825	sp|Q8IV33|K0825_HUMAN Uncharacterized protein KIAA0825 OS=Homo sapiens OX=9606 GN=KIAA0825 PE=1 SV=3	Q8IV33	147.73	705570000	0	0	0	0	0	0	0	0	0	0	0	0	66249000	99213000	0	8338100	63586000	116510000	81665000	65321000	51611000	48559000	63301000	41218000
Q8IV50	LYSM2_HUMAN	LYSMD2	sp|Q8IV50|LYSM2_HUMAN LysM and putative peptidoglycan-binding domain-containing protein 2 OS=Homo sapiens OX=9606 GN=LYSMD2 PE=1 SV=1	Q8IV50	23.463	63650000	0	0	0	0	0	0	0	0	13606000	3005700	0	15934000	2359300	6275700	2134300	0	0	0	0	0	4043300	6643400	3174000	6473900
Q8IVH4	MMAA_HUMAN	MMAA	sp|Q8IVH4|MMAA_HUMAN Methylmalonic aciduria type A protein, mitochondrial OS=Homo sapiens OX=9606 GN=MMAA PE=1 SV=1	Q8IVH4	46.538	39831000	0	0	10942000	0	0	0	0	0	0	28889000	0	0	0	0	0	0	0	0	0	0	0	0	0	0
Q8IVH8	M4K3_HUMAN	MAP4K3	sp|Q8IVH8|M4K3_HUMAN Mitogen-activated protein kinase kinase kinase kinase 3 OS=Homo sapiens OX=9606 GN=MAP4K3 PE=1 SV=1	Q8IVH8	101.31	66117000	0	0	0	0	0	0	0	0	0	0	0	0	0	9330100	3603600	5617700	0	0	17296000	0	4999800	10749000	0	14521000
Q8IVP5	FUND1_HUMAN	FUNDC1	sp|Q8IVP5|FUND1_HUMAN FUN14 domain-containing protein 1 OS=Homo sapiens OX=9606 GN=FUNDC1 PE=1 SV=1	Q8IVP5	17.177	76412000	0	0	0	0	0	0	0	0	76412000	0	0	0	0	0	0	0	0	0	0	0	0	0	0	0
Q8IVT5	KSR1_HUMAN	KSR1	sp|Q8IVT5|KSR1_HUMAN Kinase suppressor of Ras 1 OS=Homo sapiens OX=9606 GN=KSR1 PE=1 SV=3	Q8IVT5	102.16	0	0	0	0	0	0	0	0	0	0	0	0	0	0	0	0	0	0	0	0	0	0	0	0	0
Q8IW35	CEP97_HUMAN	CEP97	sp|Q8IW35|CEP97_HUMAN Centrosomal protein of 97 kDa OS=Homo sapiens OX=9606 GN=CEP97 PE=1 SV=1	Q8IW35	96.98	28258000	0	0	0	0	0	0	0	0	0	0	0	0	0	0	0	0	0	0	28258000	0	0	0	0	0
Q8IWF6	DEN6A_HUMAN	DENND6A	sp|Q8IWF6|DEN6A_HUMAN Protein DENND6A OS=Homo sapiens OX=9606 GN=DENND6A PE=1 SV=1	Q8IWF6	69.574	75856000	0	0	0	0	0	0	0	0	0	0	0	0	0	12530000	3853900	0	12156000	23516000	15948000	7852900	0	0	0	0
Q8IWP9	CC28A_HUMAN	CCDC28A	sp|Q8IWP9|CC28A_HUMAN Coiled-coil domain-containing protein 28A OS=Homo sapiens OX=9606 GN=CCDC28A PE=1 SV=1	Q8IWP9	30.366	238150000	0	0	0	0	0	0	0	0	0	0	0	0	0	0	6151400	0	56279000	63614000	47636000	64473000	0	0	0	0
Q8IWU2	LMTK2_HUMAN	LMTK2	sp|Q8IWU2|LMTK2_HUMAN Serine/threonine-protein kinase LMTK2 OS=Homo sapiens OX=9606 GN=LMTK2 PE=1 SV=2	Q8IWU2	164.9	7665700000	0	0	0	0	0	0	0	0	0	0	0	0	238790000	514590000	271220000	129570000	1264700000	1301300000	943070000	1023600000	443080000	510730000	511930000	512980000
Q8IWV7	UBR1_HUMAN	UBR1	sp|Q8IWV7|UBR1_HUMAN E3 ubiquitin-protein ligase UBR1 OS=Homo sapiens OX=9606 GN=UBR1 PE=1 SV=1	Q8IWV7	200.21	78095000	0	0	0	0	0	0	0	0	9519700	9413100	40928000	18234000	0	0	0	0	0	0	0	0	0	0	0	0
Q8IX90	SKA3_HUMAN	SKA3	sp|Q8IX90|SKA3_HUMAN Spindle and kinetochore-associated protein 3 OS=Homo sapiens OX=9606 GN=SKA3 PE=1 SV=2	Q8IX90	46.359	17600000	0	0	0	0	0	0	0	0	0	0	0	0	0	0	0	0	0	0	0	5214500	2833900	0	4716900	4834900
Q8IY21	DDX60_HUMAN	DDX60	sp|Q8IY21|DDX60_HUMAN Probable ATP-dependent RNA helicase DDX60 OS=Homo sapiens OX=9606 GN=DDX60 PE=1 SV=3	Q8IY21	197.85	1681200000	0	0	0	0	0	0	0	0	373640000	321820000	433690000	495940000	0	0	0	0	0	0	0	0	14303000	29167000	5205000	7469900
Q8IY31	IFT20_HUMAN	IFT20	sp|Q8IY31|IFT20_HUMAN Intraflagellar transport protein 20 homolog OS=Homo sapiens OX=9606 GN=IFT20 PE=1 SV=1	Q8IY31	15.28	206580000	0	0	0	0	0	0	0	0	7299300	0	8336700	11773000	6106300	11333000	4310800	0	28110000	19512000	10761000	16440000	14652000	9329400	37710000	20902000
Q8IY63	AMOL1_HUMAN	AMOTL1	sp|Q8IY63|AMOL1_HUMAN Angiomotin-like protein 1 OS=Homo sapiens OX=9606 GN=AMOTL1 PE=1 SV=1	Q8IY63	106.57	32262000	0	0	0	0	0	0	0	0	0	0	0	0	0	0	0	0	7801700	0	0	6655700	5917800	4687600	0	7199200
Q8IZ41	RASEF_HUMAN	RASEF	sp|Q8IZ41|RASEF_HUMAN Ras and EF-hand domain-containing protein OS=Homo sapiens OX=9606 GN=RASEF PE=1 SV=1	Q8IZ41	82.878	4089300000	0	0	0	0	0	0	0	0	0	0	0	0	149570000	372310000	155870000	103540000	514410000	636340000	453880000	404270000	233160000	281830000	424090000	360080000
Q8IZQ1	WDFY3_HUMAN	WDFY3	sp|Q8IZQ1|WDFY3_HUMAN WD repeat and FYVE domain-containing protein 3 OS=Homo sapiens OX=9606 GN=WDFY3 PE=1 SV=2	Q8IZQ1	395.25	109930000	0	0	0	0	0	0	0	0	0	0	0	0	0	0	0	0	18759000	18758000	22155000	30507000	9266900	10484000	0	0
Q8N0Z8	PUSL1_HUMAN	PUSL1	sp|Q8N0Z8|PUSL1_HUMAN tRNA pseudouridine synthase-like 1 OS=Homo sapiens OX=9606 GN=PUSL1 PE=1 SV=1	Q8N0Z8	33.232	201290000	0	0	0	0	0	0	0	0	0	0	0	0	34927000	0	0	0	11925000	61630000	47088000	45720000	0	0	0	0
Q8N1I0	DOCK4_HUMAN	DOCK4	sp|Q8N1I0|DOCK4_HUMAN Dedicator of cytokinesis protein 4 OS=Homo sapiens OX=9606 GN=DOCK4 PE=1 SV=3	Q8N1I0	225.2	25273000	0	0	0	0	0	0	0	0	0	0	0	0	0	2699900	0	0	0	17987000	0	0	0	0	0	4585200
Q8N1W1	ARG28_HUMAN	ARHGEF28	sp|Q8N1W1|ARG28_HUMAN Rho guanine nucleotide exchange factor 28 OS=Homo sapiens OX=9606 GN=ARHGEF28 PE=1 SV=3	Q8N1W1	191.89	2154000000	0	0	0	0	0	0	0	0	0	0	0	0	11630000	15212000	5503100	0	672110000	484040000	510020000	307490000	21176000	62898000	46049000	17861000
Q8N3P4	VPS8_HUMAN	VPS8	sp|Q8N3P4|VPS8_HUMAN Vacuolar protein sorting-associated protein 8 homolog OS=Homo sapiens OX=9606 GN=VPS8 PE=1 SV=3	Q8N3P4	161.75	23489000000	0	0	0	0	0	0	0	0	0	0	0	0	709190000	1123500000	666440000	485780000	4568100000	3980600000	2988500000	2814700000	1329200000	1315600000	1993600000	1513700000
Q8N4B1	SESQ1_HUMAN	PHETA1	sp|Q8N4B1|SESQ1_HUMAN Sesquipedalian-1 OS=Homo sapiens OX=9606 GN=PHETA1 PE=1 SV=1	Q8N4B1	27.215	173680000	0	0	0	0	0	0	0	0	0	0	0	0	11761000	22764000	8735700	0	30410000	67397000	22061000	10550000	0	0	0	0
Q8N4S9	MALD2_HUMAN	MARVELD2	sp|Q8N4S9|MALD2_HUMAN MARVEL domain-containing protein 2 OS=Homo sapiens OX=9606 GN=MARVELD2 PE=1 SV=2	Q8N4S9	64.167	403350000	0	0	0	0	0	0	0	0	0	0	0	0	0	0	0	0	70125000	101590000	84642000	64722000	30035000	36862000	0	15371000
Q8N5C7	DTWD1_HUMAN	DTWD1	sp|Q8N5C7|DTWD1_HUMAN tRNA-uridine aminocarboxypropyltransferase 1 OS=Homo sapiens OX=9606 GN=DTWD1 PE=1 SV=1	Q8N5C7	35.248	15517000	0	0	0	4610200	0	0	0	0	3278500	2354300	2349400	2924200	0	0	0	0	0	0	0	0	0	0	0	0
Q8N5P1	ZC3H8_HUMAN	ZC3H8	sp|Q8N5P1|ZC3H8_HUMAN Zinc finger CCCH domain-containing protein 8 OS=Homo sapiens OX=9606 GN=ZC3H8 PE=1 SV=2	Q8N5P1	33.575	5507500	0	0	0	0	0	0	0	0	5507500	0	0	0	0	0	0	0	0	0	0	0	0	0	0	0
Q8N5Y8	PAR16_HUMAN	PARP16	sp|Q8N5Y8|PAR16_HUMAN Protein mono-ADP-ribosyltransferase PARP16 OS=Homo sapiens OX=9606 GN=PARP16 PE=1 SV=2	Q8N5Y8	36.382	141380000	0	0	0	0	0	0	0	0	0	0	0	0	0	0	5515800	0	29013000	0	63528000	22272000	9054300	5165800	0	6830000
Q8N9M5	TM102_HUMAN	TMEM102	sp|Q8N9M5|TM102_HUMAN Transmembrane protein 102 OS=Homo sapiens OX=9606 GN=TMEM102 PE=1 SV=1	Q8N9M5	54.174	995750000	0	0	0	0	0	0	0	0	0	0	0	0	23078000	61176000	0	3970800	159080000	187910000	206600000	157490000	9247800	43664000	62207000	81331000
Q8NBM8	PCYXL_HUMAN	PCYOX1L	sp|Q8NBM8|PCYXL_HUMAN Prenylcysteine oxidase-like OS=Homo sapiens OX=9606 GN=PCYOX1L PE=1 SV=2	Q8NBM8	54.646	20568000	0	0	0	0	0	0	0	0	0	6626100	0	13942000	0	0	0	0	0	0	0	0	0	0	0	0
Q8NC42	RN149_HUMAN	RNF149	sp|Q8NC42|RN149_HUMAN E3 ubiquitin-protein ligase RNF149 OS=Homo sapiens OX=9606 GN=RNF149 PE=2 SV=2	Q8NC42	43.164	193510000	0	0	0	0	0	0	0	0	52116000	28144000	42297000	44641000	0	0	0	0	0	0	0	0	17553000	5214700	3544200	0
Q8NC67	NETO2_HUMAN	NETO2	sp|Q8NC67|NETO2_HUMAN Neuropilin and tolloid-like protein 2 OS=Homo sapiens OX=9606 GN=NETO2 PE=1 SV=1	Q8NC67	59.392	1201300000	0	0	0	0	0	0	0	0	0	0	0	0	5970800	0	7865500	0	244450000	246360000	255970000	228700000	67829000	44539000	86295000	13285000
Q8ND24	RN214_HUMAN	RNF214	sp|Q8ND24|RN214_HUMAN RING finger protein 214 OS=Homo sapiens OX=9606 GN=RNF214 PE=1 SV=2	Q8ND24	77.667	8285600	0	0	0	0	0	0	0	0	0	0	0	0	0	2771400	0	0	0	0	0	0	0	0	0	5514200
Q8NDV7	TNR6A_HUMAN	TNRC6A	sp|Q8NDV7|TNR6A_HUMAN Trinucleotide repeat-containing gene 6A protein OS=Homo sapiens OX=9606 GN=TNRC6A PE=1 SV=2	Q8NDV7	210.29	4587200000	0	0	0	0	0	0	0	0	0	0	0	0	333650000	530230000	376310000	189770000	741230000	755360000	582420000	550100000	89964000	138060000	132430000	167650000
Q8NEY1	NAV1_HUMAN	NAV1	sp|Q8NEY1|NAV1_HUMAN Neuron navigator 1 OS=Homo sapiens OX=9606 GN=NAV1 PE=1 SV=2	Q8NEY1	202.47	433680000	0	0	0	0	0	0	0	0	0	0	0	0	23787000	46520000	12564000	0	90181000	103520000	42526000	28244000	14340000	22259000	11132000	38606000
Q8NEZ2	VP37A_HUMAN	VPS37A	sp|Q8NEZ2|VP37A_HUMAN Vacuolar protein sorting-associated protein 37A OS=Homo sapiens OX=9606 GN=VPS37A PE=1 SV=1	Q8NEZ2	44.314	2312400000	0	0	0	0	0	0	0	0	3990900	4978000	5802200	6852000	17946000	7199400	12997000	3323300	565900000	527180000	362490000	358800000	81318000	107500000	204860000	41309000
Q8NFG4	FLCN_HUMAN	FLCN	sp|Q8NFG4|FLCN_HUMAN Folliculin OS=Homo sapiens OX=9606 GN=FLCN PE=1 SV=1	Q8NFG4	64.473	18093000	0	0	0	0	0	0	0	0	0	0	0	0	0	0	0	0	0	0	0	0	7479800	3895500	0	6717900
Q8NFP9	NBEA_HUMAN	NBEA	sp|Q8NFP9|NBEA_HUMAN Neurobeachin OS=Homo sapiens OX=9606 GN=NBEA PE=1 SV=3	Q8NFP9	327.82	1182300000	0	0	0	0	60113000	0	0	0	0	0	0	0	32361000	86698000	38167000	0	165300000	249650000	228040000	139140000	43384000	49953000	30513000	59019000
Q8NHQ8	RASF8_HUMAN	RASSF8	sp|Q8NHQ8|RASF8_HUMAN Ras association domain-containing protein 8 OS=Homo sapiens OX=9606 GN=RASSF8 PE=1 SV=2	Q8NHQ8	48.326	42819000	0	0	0	0	0	0	0	0	0	7836900	0	0	0	0	0	0	0	0	0	0	0	0	34982000	0
Q8NI08	NCOA7_HUMAN	NCOA7	sp|Q8NI08|NCOA7_HUMAN Nuclear receptor coactivator 7 OS=Homo sapiens OX=9606 GN=NCOA7 PE=1 SV=2	Q8NI08	106.16	294330000	0	0	0	0	0	0	0	0	0	7910700	13977000	14996000	11046000	0	8862900	0	55909000	55857000	54105000	43702000	4101000	0	16866000	6994200
Q8NI37	PPTC7_HUMAN	PPTC7	sp|Q8NI37|PPTC7_HUMAN Protein phosphatase PTC7 homolog OS=Homo sapiens OX=9606 GN=PPTC7 PE=1 SV=1	Q8NI37	32.645	21031000	0	0	0	0	0	0	0	0	6497200	0	7308000	7225500	0	0	0	0	0	0	0	0	0	0	0	0
Q8TAV0	FA76A_HUMAN	FAM76A	sp|Q8TAV0|FA76A_HUMAN Protein FAM76A OS=Homo sapiens OX=9606 GN=FAM76A PE=2 SV=1	Q8TAV0	35.049	0	0	0	0	0	0	0	0	0	0	0	0	0	0	0	0	0	0	0	0	0	0	0	0	0
Q8TB52	FBX30_HUMAN	FBXO30	sp|Q8TB52|FBX30_HUMAN F-box only protein 30 OS=Homo sapiens OX=9606 GN=FBXO30 PE=1 SV=3	Q8TB52	82.303	1454200000	0	0	0	0	0	0	0	0	0	0	0	0	0	0	0	0	111890000	205860000	170640000	138510000	98232000	227970000	308050000	193020000
Q8TBF4	ZCRB1_HUMAN	ZCRB1	sp|Q8TBF4|ZCRB1_HUMAN Zinc finger CCHC-type and RNA-binding motif-containing protein 1 OS=Homo sapiens OX=9606 GN=ZCRB1 PE=1 SV=2	Q8TBF4	24.591	8802900	0	0	0	0	8802900	0	0	0	0	0	0	0	0	0	0	0	0	0	0	0	0	0	0	0
Q8TBN0	R3GEF_HUMAN	RAB3IL1	sp|Q8TBN0|R3GEF_HUMAN Guanine nucleotide exchange factor for Rab-3A OS=Homo sapiens OX=9606 GN=RAB3IL1 PE=1 SV=1	Q8TBN0	42.636	6686700000	0	0	0	0	0	0	0	0	0	0	0	0	164130000	467300000	400310000	80007000	786570000	1222700000	661720000	648150000	433580000	673290000	506560000	642410000
Q8TBZ3	WDR20_HUMAN	WDR20	sp|Q8TBZ3|WDR20_HUMAN WD repeat-containing protein 20 OS=Homo sapiens OX=9606 GN=WDR20 PE=1 SV=2	Q8TBZ3	62.892	970130000	0	0	0	0	0	0	0	0	0	8387000	0	0	70007000	160250000	77482000	42461000	87893000	72912000	83774000	61373000	55557000	69477000	78641000	101910000
Q8TCB0	IFI44_HUMAN	IFI44	sp|Q8TCB0|IFI44_HUMAN Interferon-induced protein 44 OS=Homo sapiens OX=9606 GN=IFI44 PE=1 SV=2	Q8TCB0	50.49	80945000	0	0	0	0	0	0	0	0	8751700	11591000	10095000	16515000	0	0	0	0	0	0	0	0	4251500	10758000	13423000	5560100
Q8TCG2	P4K2B_HUMAN	PI4K2B	sp|Q8TCG2|P4K2B_HUMAN Phosphatidylinositol 4-kinase type 2-beta OS=Homo sapiens OX=9606 GN=PI4K2B PE=1 SV=1	Q8TCG2	54.744	80134000	0	0	0	0	0	0	0	0	13537000	11945000	16423000	26918000	0	0	0	0	0	0	0	0	8489100	0	0	2822700
Q8TCX5	RHPN1_HUMAN	RHPN1	sp|Q8TCX5|RHPN1_HUMAN Rhophilin-1 OS=Homo sapiens OX=9606 GN=RHPN1 PE=1 SV=2	Q8TCX5	73.589	111740000	0	0	0	0	0	0	0	0	0	0	0	0	0	0	0	0	47300000	6836100	28590000	11313000	0	0	17699000	0
Q8TD43	TRPM4_HUMAN	TRPM4	sp|Q8TD43|TRPM4_HUMAN Transient receptor potential cation channel subfamily M member 4 OS=Homo sapiens OX=9606 GN=TRPM4 PE=1 SV=1	Q8TD43	134.3	638100000	0	0	0	0	0	0	0	0	11350000	5838400	0	9321500	17818000	14423000	15479000	0	59032000	83085000	103990000	54128000	61031000	68148000	62556000	71895000
Q8TD55	PKHO2_HUMAN	PLEKHO2	sp|Q8TD55|PKHO2_HUMAN Pleckstrin homology domain-containing family O member 2 OS=Homo sapiens OX=9606 GN=PLEKHO2 PE=1 SV=1	Q8TD55	53.349	651900000	0	0	0	0	0	0	0	0	64279000	69638000	87702000	171380000	0	1532200	0	0	66429000	27243000	0	61190000	16771000	14916000	43178000	27636000
Q8TDJ6	DMXL2_HUMAN	DMXL2	sp|Q8TDJ6|DMXL2_HUMAN DmX-like protein 2 OS=Homo sapiens OX=9606 GN=DMXL2 PE=1 SV=2	Q8TDJ6	339.64	739970000	0	0	174570000	0	0	0	0	0	0	0	0	0	73940000	188440000	85490000	25425000	54791000	0	0	39294000	18297000	26471000	19392000	33858000
Q8TE82	S3TC1_HUMAN	SH3TC1	sp|Q8TE82|S3TC1_HUMAN SH3 domain and tetratricopeptide repeat-containing protein 1 OS=Homo sapiens OX=9606 GN=SH3TC1 PE=1 SV=3	Q8TE82	146.96	61653000	0	0	0	0	0	0	0	0	0	0	0	0	2950900	13620000	4686700	6075300	0	0	0	0	11441000	10664000	4503200	7711600
Q8TER5	ARH40_HUMAN	ARHGEF40	sp|Q8TER5|ARH40_HUMAN Rho guanine nucleotide exchange factor 40 OS=Homo sapiens OX=9606 GN=ARHGEF40 PE=1 SV=3	Q8TER5	164.66	61479000	0	0	0	0	0	0	0	0	0	21245000	0	0	2538800	4716900	1769100	0	0	0	0	0	8540700	4773900	3753000	14142000
Q8TEU7	RPGF6_HUMAN	RAPGEF6	sp|Q8TEU7|RPGF6_HUMAN Rap guanine nucleotide exchange factor 6 OS=Homo sapiens OX=9606 GN=RAPGEF6 PE=1 SV=2	Q8TEU7	179.42	25121000	0	0	0	0	0	0	0	0	0	0	0	0	0	0	0	0	0	17445000	0	7676100	0	0	0	0
Q8TEV9	SMCR8_HUMAN	SMCR8	sp|Q8TEV9|SMCR8_HUMAN Guanine nucleotide exchange protein SMCR8 OS=Homo sapiens OX=9606 GN=SMCR8 PE=1 SV=2	Q8TEV9	105.02	484260000	0	0	0	0	0	0	0	0	0	0	0	0	3630200	15390000	8085700	0	74451000	60992000	55640000	55325000	55172000	53978000	20754000	80841000
Q8TF40	FNIP1_HUMAN	FNIP1	sp|Q8TF40|FNIP1_HUMAN Folliculin-interacting protein 1 OS=Homo sapiens OX=9606 GN=FNIP1 PE=1 SV=3	Q8TF40	130.55	61120000	0	0	0	0	0	0	0	0	0	0	0	0	13741000	27761000	12120000	0	0	0	0	0	4744500	0	0	2753500
Q8WUH6	TM263_HUMAN	TMEM263	sp|Q8WUH6|TM263_HUMAN Transmembrane protein 263 OS=Homo sapiens OX=9606 GN=TMEM263 PE=1 SV=1	Q8WUH6	11.748	2588600000	0	0	0	0	0	0	0	0	17341000	16159000	18708000	25735000	77928000	57585000	36831000	0	414500000	211880000	608220000	197930000	152380000	158870000	110470000	484080000
Q8WUY9	DEP1B_HUMAN	DEPDC1B	sp|Q8WUY9|DEP1B_HUMAN DEP domain-containing protein 1B OS=Homo sapiens OX=9606 GN=DEPDC1B PE=1 SV=2	Q8WUY9	61.77	33532000	0	0	0	0	0	0	0	0	0	0	0	0	10461000	16388000	6682200	0	0	0	0	0	0	0	0	0
Q8WVR3	TPC14_HUMAN	TRAPPC14	sp|Q8WVR3|TPC14_HUMAN Trafficking protein particle complex subunit 14 OS=Homo sapiens OX=9606 GN=TRAPPC14 PE=1 SV=2	Q8WVR3	62.596	2219600000	0	0	0	0	0	0	0	0	0	0	0	0	332350000	517790000	362300000	384980000	69266000	106010000	50386000	62661000	67872000	87893000	58689000	119440000
Q8WWL2	SPIR2_HUMAN	SPIRE2	sp|Q8WWL2|SPIR2_HUMAN Protein spire homolog 2 OS=Homo sapiens OX=9606 GN=SPIRE2 PE=1 SV=3	Q8WWL2	79.67	491990000	0	0	0	0	0	0	0	0	31811000	30202000	42843000	74407000	4289300	13297000	6556700	0	37168000	66444000	29151000	34226000	17822000	34366000	39809000	29597000
Q8WXG6	MADD_HUMAN	MADD	sp|Q8WXG6|MADD_HUMAN MAP kinase-activating death domain protein OS=Homo sapiens OX=9606 GN=MADD PE=1 SV=2	Q8WXG6	183.3	1167600000	0	0	0	0	0	0	0	0	0	0	0	0	11676000	14250000	9090600	3654900	316350000	272900000	123970000	177130000	61190000	83334000	35244000	58838000
Q8WXI2	CNKR2_HUMAN	CNKSR2	sp|Q8WXI2|CNKR2_HUMAN Connector enhancer of kinase suppressor of ras 2 OS=Homo sapiens OX=9606 GN=CNKSR2 PE=1 SV=1	Q8WXI2	117.53	14245000	0	0	0	0	0	0	0	0	0	0	0	0	0	0	0	0	0	0	0	0	6003600	3587400	0	4654400
Q8WZA1	PMGT1_HUMAN	POMGNT1	sp|Q8WZA1|PMGT1_HUMAN Protein O-linked-mannose beta-1,2-N-acetylglucosaminyltransferase 1 OS=Homo sapiens OX=9606 GN=POMGNT1 PE=1 SV=2	Q8WZA1	75.251	22529000	0	0	0	0	0	0	0	0	9480300	0	13049000	0	0	0	0	0	0	0	0	0	0	0	0	0
Q92508	PIEZ1_HUMAN	PIEZO1	sp|Q92508|PIEZ1_HUMAN Piezo-type mechanosensitive ion channel component 1 OS=Homo sapiens OX=9606 GN=PIEZO1 PE=1 SV=4	Q92508	286.79	149880000	0	0	0	0	0	0	7588500	0	47292000	30271000	33094000	31637000	0	0	0	0	0	0	0	0	0	0	0	0
Q92543	SNX19_HUMAN	SNX19	sp|Q92543|SNX19_HUMAN Sorting nexin-19 OS=Homo sapiens OX=9606 GN=SNX19 PE=1 SV=2	Q92543	108.6	196840000	0	0	0	0	0	0	0	0	0	0	0	0	0	0	0	0	65435000	78995000	21285000	31129000	0	0	0	0
Q92574	TSC1_HUMAN	TSC1	sp|Q92574|TSC1_HUMAN Hamartin OS=Homo sapiens OX=9606 GN=TSC1 PE=1 SV=2	Q92574	129.77	1024700000	0	0	0	0	0	0	0	0	0	0	0	0	0	0	0	0	192830000	228280000	119480000	161270000	74052000	71321000	94603000	82881000
Q92622	RUBIC_HUMAN	RUBCN	sp|Q92622|RUBIC_HUMAN Run domain Beclin-1-interacting and cysteine-rich domain-containing protein OS=Homo sapiens OX=9606 GN=RUBCN PE=1 SV=4	Q92622	108.62	25463000	0	0	0	0	0	0	0	0	0	0	0	0	0	0	0	0	0	0	0	0	6174500	4875000	0	14413000
Q92633	LPAR1_HUMAN	LPAR1	sp|Q92633|LPAR1_HUMAN Lysophosphatidic acid receptor 1 OS=Homo sapiens OX=9606 GN=LPAR1 PE=1 SV=3	Q92633	41.109	0	0	0	0	0	0	0	0	0	0	0	0	0	0	0	0	0	0	0	0	0	0	0	0	0
Q92793	CBP_HUMAN	CREBBP	sp|Q92793|CBP_HUMAN CREB-binding protein OS=Homo sapiens OX=9606 GN=CREBBP PE=1 SV=3	Q92793	265.35	48726000	0	0	0	0	0	0	0	0	4920800	6605000	12907000	24293000	0	0	0	0	0	0	0	0	0	0	0	0
Q92844	TANK_HUMAN	TANK	sp|Q92844|TANK_HUMAN TRAF family member-associated NF-kappa-B activator OS=Homo sapiens OX=9606 GN=TANK PE=1 SV=2	Q92844	47.815	751510000	0	0	0	0	0	0	0	0	0	0	0	0	17530000	43343000	16124000	2154900	111910000	187300000	96645000	92135000	24204000	49240000	32793000	78136000
Q92859	NEO1_HUMAN	NEO1	sp|Q92859|NEO1_HUMAN Neogenin OS=Homo sapiens OX=9606 GN=NEO1 PE=1 SV=2	Q92859	160.01	2694500000	0	0	0	0	0	0	0	0	14475000	0	12399000	14898000	16287000	29511000	17356000	0	659320000	627610000	452680000	343970000	106060000	118460000	121530000	159980000
Q92870	APBB2_HUMAN	APBB2	sp|Q92870|APBB2_HUMAN Amyloid beta precursor protein binding family B member 2 OS=Homo sapiens OX=9606 GN=APBB2 PE=1 SV=3	Q92870	83.373	7179600000	0	0	0	0	0	0	0	0	0	0	0	0	60280000	140950000	66671000	59257000	1226000000	1174500000	865670000	1027400000	521180000	700310000	558780000	778630000
Q92985	IRF7_HUMAN	IRF7	sp|Q92985|IRF7_HUMAN Interferon regulatory factor 7 OS=Homo sapiens OX=9606 GN=IRF7 PE=1 SV=2	Q92985	54.277	173970000	0	0	0	0	0	0	0	0	20818000	30092000	65919000	57143000	0	0	0	0	0	0	0	0	0	0	0	0
Q92997	DVL3_HUMAN	DVL3	sp|Q92997|DVL3_HUMAN Segment polarity protein dishevelled homolog DVL-3 OS=Homo sapiens OX=9606 GN=DVL3 PE=1 SV=2	Q92997	78.054	195710000	0	0	0	0	0	0	0	0	0	0	0	0	2590300	5720500	0	0	39502000	39584000	17882000	24856000	9235800	10567000	30126000	15642000
Q93077	H2A1C_HUMAN	H2AC6	sp|Q93077|H2A1C_HUMAN Histone H2A type 1-C OS=Homo sapiens OX=9606 GN=H2AC6 PE=1 SV=3;sp|Q7L7L0|H2A3_HUMAN Histone H2A type 3 OS=Homo sapiens OX=9606 GN=H2AW PE=1 SV=3;sp|P04908|H2A1B_HUMAN Histone H2A type 1-B/E OS=Homo sapiens OX=9606 GN=H2AC4 PE=1 SV=2	Q93077;Q7L7L0;P04908	14.105	288790000	0	0	0	0	0	0	0	0	0	0	0	0	7606200	0	0	0	47446000	48046000	65093000	38118000	0	82482000	0	0
Q969F9	HPS3_HUMAN	HPS3	sp|Q969F9|HPS3_HUMAN Hermansky-Pudlak syndrome 3 protein OS=Homo sapiens OX=9606 GN=HPS3 PE=1 SV=1	Q969F9	113.73	17004000	0	0	0	0	0	0	0	0	0	0	0	0	0	0	0	0	0	0	0	0	4736700	5634700	0	6632700
Q96A19	C102A_HUMAN	CCDC102A	sp|Q96A19|C102A_HUMAN Coiled-coil domain-containing protein 102A OS=Homo sapiens OX=9606 GN=CCDC102A PE=1 SV=2	Q96A19	62.595	2031400000	0	0	0	0	0	0	0	0	0	0	0	0	16888000	64721000	37766000	9009500	387020000	626120000	221960000	340300000	82241000	86169000	50564000	108610000
Q96A46	MFRN2_HUMAN	SLC25A28	sp|Q96A46|MFRN2_HUMAN Mitoferrin-2 OS=Homo sapiens OX=9606 GN=SLC25A28 PE=2 SV=1	Q96A46	39.271	18683000	0	0	0	0	0	0	0	0	9401700	9281300	0	0	0	0	0	0	0	0	0	0	0	0	0	0
Q96AY4	TTC28_HUMAN	TTC28	sp|Q96AY4|TTC28_HUMAN Tetratricopeptide repeat protein 28 OS=Homo sapiens OX=9606 GN=TTC28 PE=1 SV=4	Q96AY4	270.88	563330000	0	0	0	0	0	0	0	0	0	0	0	0	67166000	96675000	64919000	0	53139000	65725000	60393000	0	53765000	65201000	0	36344000
Q96AZ6	ISG20_HUMAN	ISG20	sp|Q96AZ6|ISG20_HUMAN Interferon-stimulated gene 20 kDa protein OS=Homo sapiens OX=9606 GN=ISG20 PE=1 SV=2	Q96AZ6	20.363	5052300000	0	0	0	0	0	0	0	0	1027500000	1099300000	1271000000	1640600000	0	0	0	0	0	0	0	0	0	0	13975000	0
Q96B45	BORC7_HUMAN	BORCS7	sp|Q96B45|BORC7_HUMAN BLOC-1-related complex subunit 7 OS=Homo sapiens OX=9606 GN=BORCS7 PE=3 SV=2	Q96B45	11.695	168730000	0	0	0	0	0	0	0	0	24707000	17269000	0	25200000	0	0	0	0	20079000	26701000	0	54769000	0	0	0	0
Q96B96	LDAF1_HUMAN	LDAF1	sp|Q96B96|LDAF1_HUMAN Lipid droplet assembly factor 1 OS=Homo sapiens OX=9606 GN=LDAF1 PE=1 SV=2	Q96B96	17.522	2691000000	0	0	0	0	0	0	0	0	0	0	0	0	105550000	255010000	84644000	187220000	349440000	349730000	176090000	210010000	274890000	253670000	257980000	186770000
Q96BD8	SKA1_HUMAN	SKA1	sp|Q96BD8|SKA1_HUMAN Spindle and kinetochore-associated protein 1 OS=Homo sapiens OX=9606 GN=SKA1 PE=1 SV=1	Q96BD8	29.484	27267000	0	0	0	0	0	0	0	0	0	0	0	0	2387700	5959100	2926600	0	0	0	0	0	0	4014400	5758800	6220300
Q96BN8	OTUL_HUMAN	OTULIN	sp|Q96BN8|OTUL_HUMAN Ubiquitin thioesterase otulin OS=Homo sapiens OX=9606 GN=OTULIN PE=1 SV=3	Q96BN8	40.262	77517000	0	0	0	0	0	0	0	0	19235000	29453000	11399000	17431000	0	0	0	0	0	0	0	0	0	0	0	0
Q96BY7	ATG2B_HUMAN	ATG2B	sp|Q96BY7|ATG2B_HUMAN Autophagy-related protein 2 homolog B OS=Homo sapiens OX=9606 GN=ATG2B PE=1 SV=5	Q96BY7	232.76	307240000	0	0	0	0	0	0	0	0	0	0	0	0	0	20093000	4290800	0	71186000	39082000	54585000	40154000	21107000	25545000	11128000	20071000
Q96CS2	HAUS1_HUMAN	HAUS1	sp|Q96CS2|HAUS1_HUMAN HAUS augmin-like complex subunit 1 OS=Homo sapiens OX=9606 GN=HAUS1 PE=1 SV=1	Q96CS2	31.863	59542000	0	0	0	0	0	0	0	0	0	0	0	0	0	2886600	0	0	19088000	19558000	0	18009000	0	0	0	0
Q96CS7	PKHB2_HUMAN	PLEKHB2	sp|Q96CS7|PKHB2_HUMAN Pleckstrin homology domain-containing family B member 2 OS=Homo sapiens OX=9606 GN=PLEKHB2 PE=1 SV=1	Q96CS7	24.736	20178000	0	0	0	0	0	0	0	0	7086900	5743900	7347400	0	0	0	0	0	0	0	0	0	0	0	0	0
Q96DT6	ATG4C_HUMAN	ATG4C	sp|Q96DT6|ATG4C_HUMAN Cysteine protease ATG4C OS=Homo sapiens OX=9606 GN=ATG4C PE=1 SV=1	Q96DT6	52.497	20551000	0	0	0	0	0	0	0	0	0	0	0	0	0	16012000	4539200	0	0	0	0	0	0	0	0	0
Q96E22	NGBR_HUMAN	NUS1	sp|Q96E22|NGBR_HUMAN Dehydrodolichyl diphosphate synthase complex subunit NUS1 OS=Homo sapiens OX=9606 GN=NUS1 PE=1 SV=1	Q96E22	33.224	89937000	0	0	0	0	0	0	0	0	0	0	0	0	0	0	0	0	0	0	27131000	24908000	0	10907000	10056000	16934000
Q96EB1	ELP4_HUMAN	ELP4	sp|Q96EB1|ELP4_HUMAN Elongator complex protein 4 OS=Homo sapiens OX=9606 GN=ELP4 PE=1 SV=2	Q96EB1	46.587	3470700000	0	0	0	0	0	0	0	0	0	0	0	0	83173000	48948000	90511000	3517900	754620000	709360000	545110000	251180000	85595000	183740000	661220000	53699000
Q96F24	NRBF2_HUMAN	NRBF2	sp|Q96F24|NRBF2_HUMAN Nuclear receptor-binding factor 2 OS=Homo sapiens OX=9606 GN=NRBF2 PE=1 SV=1	Q96F24	32.377	33115000	0	0	0	0	0	0	0	0	20085000	2926200	0	0	0	0	0	0	0	0	10104000	0	0	0	0	0
Q96FG2	ELMD3_HUMAN	ELMOD3	sp|Q96FG2|ELMD3_HUMAN ELMO domain-containing protein 3 OS=Homo sapiens OX=9606 GN=ELMOD3 PE=1 SV=2	Q96FG2	43.046	0	0	0	0	0	0	0	0	0	0	0	0	0	0	0	0	0	0	0	0	0	0	0	0	0
Q96FZ5	CKLF7_HUMAN	CMTM7	sp|Q96FZ5|CKLF7_HUMAN CKLF-like MARVEL transmembrane domain-containing protein 7 OS=Homo sapiens OX=9606 GN=CMTM7 PE=1 SV=1	Q96FZ5	18.834	2128200000	0	0	0	0	0	0	0	0	0	0	0	0	92034000	343420000	95908000	123970000	303540000	47210000	223610000	261220000	175870000	281950000	179470000	0
Q96G01	BICD1_HUMAN	BICD1	sp|Q96G01|BICD1_HUMAN Protein bicaudal D homolog 1 OS=Homo sapiens OX=9606 GN=BICD1 PE=1 SV=3	Q96G01	110.75	3235100000	0	0	0	0	0	0	0	0	9928500	10687000	12856000	23103000	169040000	268500000	158270000	113270000	381520000	458250000	247970000	279670000	282020000	300490000	244120000	275420000
Q96GX5	GWL_HUMAN	MASTL	sp|Q96GX5|GWL_HUMAN Serine/threonine-protein kinase greatwall OS=Homo sapiens OX=9606 GN=MASTL PE=1 SV=1	Q96GX5	97.318	74386000	0	0	0	0	0	0	0	0	9319900	21771000	18292000	25003000	0	0	0	0	0	0	0	0	0	0	0	0
Q96H20	SNF8_HUMAN	SNF8	sp|Q96H20|SNF8_HUMAN Vacuolar-sorting protein SNF8 OS=Homo sapiens OX=9606 GN=SNF8 PE=1 SV=1	Q96H20	28.864	828030000	0	0	0	0	0	0	0	0	0	0	12764000	21471000	9356200	24997000	6470600	8094000	117510000	204830000	145560000	130710000	26700000	29059000	54682000	35817000
Q96HH9	GRM2B_HUMAN	GRAMD2B	sp|Q96HH9|GRM2B_HUMAN GRAM domain-containing protein 2B OS=Homo sapiens OX=9606 GN=GRAMD2B PE=1 SV=1	Q96HH9	47.869	273150000	0	0	0	0	32173000	0	0	0	0	0	0	0	0	0	0	0	57772000	53222000	40548000	41140000	0	11644000	36655000	0
Q96HR3	MED30_HUMAN	MED30	sp|Q96HR3|MED30_HUMAN Mediator of RNA polymerase II transcription subunit 30 OS=Homo sapiens OX=9606 GN=MED30 PE=1 SV=1	Q96HR3	20.277	43119000	0	0	0	0	0	0	0	0	23993000	19126000	0	0	0	0	0	0	0	0	0	0	0	0	0	0
Q96I34	PP16A_HUMAN	PPP1R16A	sp|Q96I34|PP16A_HUMAN Protein phosphatase 1 regulatory subunit 16A OS=Homo sapiens OX=9606 GN=PPP1R16A PE=1 SV=1	Q96I34	57.811	29064000	0	0	0	0	0	0	0	0	0	0	0	0	0	6883900	4387100	17793000	0	0	0	0	0	0	0	0
Q96II8	LRCH3_HUMAN	LRCH3	sp|Q96II8|LRCH3_HUMAN DISP complex protein LRCH3 OS=Homo sapiens OX=9606 GN=LRCH3 PE=1 SV=2	Q96II8	86.082	620740000	0	0	0	0	0	0	0	0	7996000	3904800	4976100	6765800	0	0	0	0	165730000	163680000	131860000	124110000	0	3554600	2871400	5295400
Q96J66	MRP8_HUMAN	ABCC11	sp|Q96J66|MRP8_HUMAN ATP-binding cassette sub-family C member 11 OS=Homo sapiens OX=9606 GN=ABCC11 PE=1 SV=1	Q96J66	154.3	886240000	0	0	0	0	0	0	0	0	0	0	0	0	56826000	0	90877000	76795000	0	31748000	151650000	207560000	27222000	70830000	62265000	110470000
Q96JW4	S41A2_HUMAN	SLC41A2	sp|Q96JW4|S41A2_HUMAN Solute carrier family 41 member 2 OS=Homo sapiens OX=9606 GN=SLC41A2 PE=1 SV=2	Q96JW4	62.472	55159000	0	0	0	0	0	0	0	0	0	0	0	0	0	0	0	3916700	0	30104000	0	0	11665000	9473100	0	0
Q96LB3	IFT74_HUMAN	IFT74	sp|Q96LB3|IFT74_HUMAN Intraflagellar transport protein 74 homolog OS=Homo sapiens OX=9606 GN=IFT74 PE=1 SV=1	Q96LB3	69.239	6727700	0	0	0	0	6727700	0	0	0	0	0	0	0	0	0	0	0	0	0	0	0	0	0	0	0
Q96LT7	CI072_HUMAN	C9orf72	sp|Q96LT7|CI072_HUMAN Guanine nucleotide exchange C9orf72 OS=Homo sapiens OX=9606 GN=C9orf72 PE=1 SV=2	Q96LT7	54.327	231720000	0	0	0	0	0	0	0	0	0	0	0	0	0	0	0	0	26287000	63187000	21513000	30374000	24017000	28917000	16973000	20448000
Q96NT5	PCFT_HUMAN	SLC46A1	sp|Q96NT5|PCFT_HUMAN Proton-coupled folate transporter OS=Homo sapiens OX=9606 GN=SLC46A1 PE=1 SV=1	Q96NT5	49.77	21587000	0	4262900	0	0	0	0	0	0	0	0	0	0	0	0	0	0	0	0	0	0	5661500	4188000	0	7474400
Q9BZ76	CNTP3_HUMAN	CNTNAP3	sp|Q9BZ76|CNTP3_HUMAN Contactin-associated protein-like 3 OS=Homo sapiens OX=9606 GN=CNTNAP3 PE=2 SV=3;sp|Q96NU0|CNT3B_HUMAN Contactin-associated protein-like 3B OS=Homo sapiens OX=9606 GN=CNTNAP3B PE=2 SV=3	Q9BZ76;Q96NU0	140.69	139870000	0	0	0	0	0	0	0	0	0	0	0	0	5003700	19311000	26068000	0	0	0	0	0	36779000	30404000	22304000	0
Q96NW7	LRRC7_HUMAN	LRRC7	sp|Q96NW7|LRRC7_HUMAN Leucine-rich repeat-containing protein 7 OS=Homo sapiens OX=9606 GN=LRRC7 PE=1 SV=1	Q96NW7	172.58	2147900000	0	0	0	0	0	0	0	0	0	0	0	0	46198000	127500000	52066000	0	505360000	562330000	283480000	187440000	108830000	83411000	79350000	111960000
Q96P63	SPB12_HUMAN	SERPINB12	sp|Q96P63|SPB12_HUMAN Serpin B12 OS=Homo sapiens OX=9606 GN=SERPINB12 PE=1 SV=1	Q96P63	46.276	513810000	0	0	0	0	0	0	0	0	0	0	0	0	74650000	61589000	47118000	4660500	57283000	70226000	62140000	75708000	20346000	17831000	22262000	0
Q96PP9	GBP4_HUMAN	GBP4	sp|Q96PP9|GBP4_HUMAN Guanylate-binding protein 4 OS=Homo sapiens OX=9606 GN=GBP4 PE=1 SV=2	Q96PP9	73.164	255950000	0	0	0	0	0	0	0	0	56724000	52563000	45427000	101240000	0	0	0	0	0	0	0	0	0	0	0	0
Q96Q06	PLIN4_HUMAN	PLIN4	sp|Q96Q06|PLIN4_HUMAN Perilipin-4 OS=Homo sapiens OX=9606 GN=PLIN4 PE=1 SV=2	Q96Q06	134.43	819880000	0	0	0	0	0	0	0	0	0	0	0	0	24483000	132470000	10446000	6945600	86259000	129840000	105480000	59192000	60380000	54889000	37317000	112170000
Q96Q07	BTBD9_HUMAN	BTBD9	sp|Q96Q07|BTBD9_HUMAN BTB/POZ domain-containing protein 9 OS=Homo sapiens OX=9606 GN=BTBD9 PE=1 SV=2	Q96Q07	69.187	277380000	0	0	0	0	0	0	0	0	0	0	0	0	0	0	0	0	50283000	69495000	19556000	36423000	34051000	41622000	25950000	0
Q96Q42	ALS2_HUMAN	ALS2	sp|Q96Q42|ALS2_HUMAN Alsin OS=Homo sapiens OX=9606 GN=ALS2 PE=1 SV=2	Q96Q42	183.63	750810000	0	0	0	0	0	0	0	0	0	0	0	0	25586000	48958000	12668000	6137400	164290000	159680000	124680000	131960000	15418000	17088000	24209000	20142000
Q96Q45	TM237_HUMAN	TMEM237	sp|Q96Q45|TM237_HUMAN Transmembrane protein 237 OS=Homo sapiens OX=9606 GN=TMEM237 PE=1 SV=2	Q96Q45	45.525	57454000	0	0	0	0	0	0	0	0	0	0	0	0	12213000	24311000	2490200	0	0	0	0	0	3586400	4560100	5154500	5138300
Q96Q89	KI20B_HUMAN	KIF20B	sp|Q96Q89|KI20B_HUMAN Kinesin-like protein KIF20B OS=Homo sapiens OX=9606 GN=KIF20B PE=1 SV=3	Q96Q89	210.63	58479000	0	0	0	0	0	21742000	0	0	0	0	0	0	0	0	0	0	36737000	0	0	0	0	0	0	0
Q96QD5	DEPD7_HUMAN	DEPDC7	sp|Q96QD5|DEPD7_HUMAN DEP domain-containing protein 7 OS=Homo sapiens OX=9606 GN=DEPDC7 PE=2 SV=1	Q96QD5	58.309	5119000000	0	0	0	0	0	0	0	0	0	0	0	0	131340000	125510000	66547000	42395000	1023700000	879160000	1027200000	995760000	149080000	218400000	250260000	209610000
Q96QD9	UIF_HUMAN	FYTTD1	sp|Q96QD9|UIF_HUMAN UAP56-interacting factor OS=Homo sapiens OX=9606 GN=FYTTD1 PE=1 SV=3	Q96QD9	35.818	159550000	0	0	0	0	0	0	0	0	0	0	0	0	3342300	0	3763900	0	0	0	0	0	17419000	130750000	0	4280900
Q96QF0	RAB3I_HUMAN	RAB3IP	sp|Q96QF0|RAB3I_HUMAN Rab-3A-interacting protein OS=Homo sapiens OX=9606 GN=RAB3IP PE=1 SV=1	Q96QF0	53.021	3351200000	0	0	0	0	0	0	0	0	0	0	0	0	59281000	52457000	61844000	19908000	519840000	503780000	589990000	470970000	224490000	303950000	293770000	250920000
Q96QG7	MTMR9_HUMAN	MTMR9	sp|Q96QG7|MTMR9_HUMAN Myotubularin-related protein 9 OS=Homo sapiens OX=9606 GN=MTMR9 PE=1 SV=1	Q96QG7	63.461	272620000	0	0	0	0	0	0	0	0	0	0	0	0	2317300	17827000	0	9449100	31893000	20985000	131260000	32764000	0	0	23057000	3063600
Q96QT4	TRPM7_HUMAN	TRPM7	sp|Q96QT4|TRPM7_HUMAN Transient receptor potential cation channel subfamily M member 7 OS=Homo sapiens OX=9606 GN=TRPM7 PE=1 SV=1	Q96QT4	212.69	2421800000	0	0	0	0	0	0	0	0	0	0	0	0	119280000	97481000	81412000	6516000	433540000	501670000	379790000	255940000	164050000	149550000	86754000	145810000
Q96RR1	PEO1_HUMAN	TWNK	sp|Q96RR1|PEO1_HUMAN Twinkle mtDNA helicase OS=Homo sapiens OX=9606 GN=TWNK PE=1 SV=1	Q96RR1	77.153	106150000	0	0	0	0	0	0	0	0	0	0	0	0	0	10776000	0	0	52233000	0	0	0	0	13636000	10055000	19454000
Q96S38	KS6C1_HUMAN	RPS6KC1	sp|Q96S38|KS6C1_HUMAN Ribosomal protein S6 kinase delta-1 OS=Homo sapiens OX=9606 GN=RPS6KC1 PE=1 SV=2	Q96S38	118.68	111850000	0	0	0	0	0	0	0	0	0	0	0	0	0	0	0	0	24302000	23115000	29103000	28261000	0	0	0	7072800
Q99081	HTF4_HUMAN	TCF12	sp|Q99081|HTF4_HUMAN Transcription factor 12 OS=Homo sapiens OX=9606 GN=TCF12 PE=1 SV=1	Q99081	72.964	1194500000	0	0	0	0	0	0	0	0	0	0	0	0	32330000	93173000	23734000	4736200	295390000	313590000	209600000	184690000	7757300	11913000	0	17581000
Q99500	S1PR3_HUMAN	S1PR3	sp|Q99500|S1PR3_HUMAN Sphingosine 1-phosphate receptor 3 OS=Homo sapiens OX=9606 GN=S1PR3 PE=1 SV=2	Q99500	42.25	1218100000	0	0	0	0	0	0	0	0	0	8195900	10421000	0	0	74071000	21870000	67952000	100370000	176750000	82061000	117250000	97855000	140980000	127400000	192900000
Q99551	MTEF1_HUMAN	MTERF1	sp|Q99551|MTEF1_HUMAN Transcription termination factor 1, mitochondrial OS=Homo sapiens OX=9606 GN=MTERF1 PE=1 SV=1	Q99551	45.778	8527400	0	0	0	0	0	0	0	8527400	0	0	0	0	0	0	0	0	0	0	0	0	0	0	0	0
Q99618	CDCA3_HUMAN	CDCA3	sp|Q99618|CDCA3_HUMAN Cell division cycle-associated protein 3 OS=Homo sapiens OX=9606 GN=CDCA3 PE=1 SV=1	Q99618	28.998	994880000	0	0	0	0	0	0	0	0	0	0	0	0	23648000	70924000	42544000	62968000	161930000	92909000	197140000	157900000	30990000	33054000	60357000	60513000
Q99633	PRP18_HUMAN	PRPF18	sp|Q99633|PRP18_HUMAN Pre-mRNA-splicing factor 18 OS=Homo sapiens OX=9606 GN=PRPF18 PE=1 SV=1	Q99633	39.859	63167000	0	0	0	0	0	0	0	0	0	0	0	0	14002000	0	6536200	0	0	21078000	0	21551000	0	0	0	0
Q99666	RGPD5_HUMAN	RGPD5	sp|Q99666|RGPD5_HUMAN RANBP2-like and GRIP domain-containing protein 5/6 OS=Homo sapiens OX=9606 GN=RGPD5 PE=1 SV=3	Q99666	198.92	27438000	17948000	0	0	0	0	0	0	0	4825500	4664600	0	0	0	0	0	0	0	0	0	0	0	0	0	0
Q99973	TEP1_HUMAN	TEP1	sp|Q99973|TEP1_HUMAN Telomerase protein component 1 OS=Homo sapiens OX=9606 GN=TEP1 PE=1 SV=2	Q99973	290.49	75665000	0	0	0	0	0	0	0	0	0	0	0	0	0	24432000	0	5503000	15067000	0	11514000	15282000	3866700	0	0	0
Q9BPZ7	SIN1_HUMAN	MAPKAP1	sp|Q9BPZ7|SIN1_HUMAN Target of rapamycin complex 2 subunit MAPKAP1 OS=Homo sapiens OX=9606 GN=MAPKAP1 PE=1 SV=2	Q9BPZ7	59.122	227360000	0	0	0	0	0	0	0	0	0	0	0	0	0	0	0	0	41453000	41832000	60426000	40585000	8136600	11954000	11554000	11418000
Q9BQ49	SMIM7_HUMAN	SMIM7	sp|Q9BQ49|SMIM7_HUMAN Small integral membrane protein 7 OS=Homo sapiens OX=9606 GN=SMIM7 PE=1 SV=2	Q9BQ49	8.6312	0	0	0	0	0	0	0	0	0	0	0	0	0	0	0	0	0	0	0	0	0	0	0	0	0
Q9BRT3	MIEN1_HUMAN	MIEN1	sp|Q9BRT3|MIEN1_HUMAN Migration and invasion enhancer 1 OS=Homo sapiens OX=9606 GN=MIEN1 PE=1 SV=1	Q9BRT3	12.403	23533000	0	0	0	0	0	0	0	4811000	5789300	6244800	6687800	0	0	0	0	0	0	0	0	0	0	0	0	0
Q9BSU1	PHAF1_HUMAN	PHAF1	sp|Q9BSU1|PHAF1_HUMAN Phagosome assembly factor 1 OS=Homo sapiens OX=9606 GN=PHAF1 PE=1 SV=1	Q9BSU1	47.524	296850000	0	0	0	0	0	0	0	0	0	4785400	20801000	19158000	5075700	0	13959000	0	30959000	36382000	76536000	30861000	13019000	10926000	7825200	26564000
Q9BT92	TCHP_HUMAN	TCHP	sp|Q9BT92|TCHP_HUMAN Trichoplein keratin filament-binding protein OS=Homo sapiens OX=9606 GN=TCHP PE=1 SV=1	Q9BT92	61.071	139010000	0	0	0	0	0	0	0	0	36644000	28900000	27768000	0	0	0	0	0	0	20919000	24783000	0	0	0	0	0
Q9BVA0	KTNB1_HUMAN	KATNB1	sp|Q9BVA0|KTNB1_HUMAN Katanin p80 WD40 repeat-containing subunit B1 OS=Homo sapiens OX=9606 GN=KATNB1 PE=1 SV=1	Q9BVA0	72.333	56688000	0	0	0	0	0	0	0	0	0	0	0	10742000	0	0	0	0	12199000	16052000	8370400	9324900	0	0	0	0
Q9BVA1	TBB2B_HUMAN	TUBB2B	sp|Q9BVA1|TBB2B_HUMAN Tubulin beta-2B chain OS=Homo sapiens OX=9606 GN=TUBB2B PE=1 SV=1	Q9BVA1	49.953	35193000000	1686700000	1802000000	1716000000	1140600000	2860900000	2530800000	2313100000	2328600000	2470300000	2345300000	2671900000	2920300000	72916000	0	362560000	117100000	1255600000	1568400000	1057100000	1364300000	1007700000	940720000	173670000	487100000
Q9BWL3	CA043_HUMAN	C1orf43	sp|Q9BWL3|CA043_HUMAN Protein C1orf43 OS=Homo sapiens OX=9606 GN=C1orf43 PE=2 SV=1	Q9BWL3	28.779	6157400	0	0	0	0	0	0	0	0	0	0	0	0	0	0	0	0	0	0	0	0	0	0	0	6157400
Q9BWW8	APOL6_HUMAN	APOL6	sp|Q9BWW8|APOL6_HUMAN Apolipoprotein L6 OS=Homo sapiens OX=9606 GN=APOL6 PE=1 SV=1	Q9BWW8	38.127	282490000	0	0	0	0	0	0	0	0	63916000	39009000	37845000	38449000	0	0	0	0	0	0	0	0	27913000	31986000	26880000	16496000
Q9BX63	FANCJ_HUMAN	BRIP1	sp|Q9BX63|FANCJ_HUMAN Fanconi anemia group J protein OS=Homo sapiens OX=9606 GN=BRIP1 PE=1 SV=2	Q9BX63	140.87	151930000	0	0	0	0	0	0	0	0	0	0	0	0	0	8987100	0	0	34747000	41869000	32649000	23903000	0	4338200	0	5436800
Q9BXB1	LGR4_HUMAN	LGR4	sp|Q9BXB1|LGR4_HUMAN Leucine-rich repeat-containing G-protein coupled receptor 4 OS=Homo sapiens OX=9606 GN=LGR4 PE=1 SV=2	Q9BXB1	104.47	6331100000	0	0	0	0	0	0	0	0	10962000	17653000	19230000	11053000	71957000	115360000	63444000	24886000	887830000	987430000	963720000	541700000	531010000	692160000	785920000	606750000
Q9BXI6	TB10A_HUMAN	TBC1D10A	sp|Q9BXI6|TB10A_HUMAN TBC1 domain family member 10A OS=Homo sapiens OX=9606 GN=TBC1D10A PE=1 SV=1	Q9BXI6	57.117	28930000	0	0	0	0	0	0	0	0	4501000	5677900	7113200	0	0	2338300	0	0	0	0	0	0	1920900	3021100	0	4357500
Q9BXS9	S26A6_HUMAN	SLC26A6	sp|Q9BXS9|S26A6_HUMAN Solute carrier family 26 member 6 OS=Homo sapiens OX=9606 GN=SLC26A6 PE=1 SV=1	Q9BXS9	82.966	11113000	0	0	0	0	0	0	0	0	0	0	11113000	0	0	0	0	0	0	0	0	0	0	0	0	0
Q9BYE7	PCGF6_HUMAN	PCGF6	sp|Q9BYE7|PCGF6_HUMAN Polycomb group RING finger protein 6 OS=Homo sapiens OX=9606 GN=PCGF6 PE=1 SV=2	Q9BYE7	39.047	521130000	0	0	0	0	0	0	0	0	0	0	0	0	14090000	10913000	5165100	0	160880000	191670000	74016000	64392000	0	0	0	0
Q9BYK8	HELZ2_HUMAN	HELZ2	sp|Q9BYK8|HELZ2_HUMAN Helicase with zinc finger domain 2 OS=Homo sapiens OX=9606 GN=HELZ2 PE=1 SV=6	Q9BYK8	294.65	3301300000	0	0	0	0	0	0	0	0	595850000	574430000	773630000	1004300000	0	0	0	0	0	0	0	0	90808000	105350000	72062000	84836000
Q9BYX4	IFIH1_HUMAN	IFIH1	sp|Q9BYX4|IFIH1_HUMAN Interferon-induced helicase C domain-containing protein 1 OS=Homo sapiens OX=9606 GN=IFIH1 PE=1 SV=3	Q9BYX4	116.69	3620200000	0	0	0	0	0	0	0	0	634400000	709210000	838580000	1313000000	0	0	0	0	0	0	0	0	32135000	39350000	26598000	26910000
Q9BZL6	KPCD2_HUMAN	PRKD2	sp|Q9BZL6|KPCD2_HUMAN Serine/threonine-protein kinase D2 OS=Homo sapiens OX=9606 GN=PRKD2 PE=1 SV=3	Q9BZL6	96.721	1038900000	0	0	0	0	0	0	0	0	190220000	124490000	306320000	197180000	0	0	0	0	0	0	0	0	72672000	66237000	34906000	46831000
Q9BZY9	TRI31_HUMAN	TRIM31	sp|Q9BZY9|TRI31_HUMAN E3 ubiquitin-protein ligase TRIM31 OS=Homo sapiens OX=9606 GN=TRIM31 PE=1 SV=2	Q9BZY9	48.243	144020000	0	0	0	0	0	0	0	0	0	0	0	0	0	0	0	0	0	0	0	0	33084000	54772000	22005000	34156000
Q9C026	TRIM9_HUMAN	TRIM9	sp|Q9C026|TRIM9_HUMAN E3 ubiquitin-protein ligase TRIM9 OS=Homo sapiens OX=9606 GN=TRIM9 PE=1 SV=1	Q9C026	79.176	189400000	0	0	0	0	0	0	0	0	0	0	0	0	0	0	0	0	49770000	43502000	26750000	29119000	0	16597000	0	23666000
Q9C035	TRIM5_HUMAN	TRIM5	sp|Q9C035|TRIM5_HUMAN Tripartite motif-containing protein 5 OS=Homo sapiens OX=9606 GN=TRIM5 PE=1 SV=1	Q9C035	56.338	64566000	0	0	0	0	0	0	0	0	16338000	19561000	0	0	0	0	0	0	0	0	0	0	0	0	15672000	12994000
Q9C0B7	TNG6_HUMAN	TANGO6	sp|Q9C0B7|TNG6_HUMAN Transport and Golgi organization protein 6 homolog OS=Homo sapiens OX=9606 GN=TANGO6 PE=1 SV=2	Q9C0B7	120.75	22128000	0	0	0	0	0	0	0	0	0	0	0	0	0	0	0	0	6261900	8188800	0	5098200	0	2578900	0	0
Q9C0C4	SEM4C_HUMAN	SEMA4C	sp|Q9C0C4|SEM4C_HUMAN Semaphorin-4C OS=Homo sapiens OX=9606 GN=SEMA4C PE=1 SV=2	Q9C0C4	92.622	4165300000	0	0	0	0	0	0	0	0	0	0	0	0	47827000	88996000	33519000	24467000	679480000	574380000	475420000	467120000	437270000	337880000	527470000	471470000
Q9C0C7	AMRA1_HUMAN	AMBRA1	sp|Q9C0C7|AMRA1_HUMAN Activating molecule in BECN1-regulated autophagy protein 1 OS=Homo sapiens OX=9606 GN=AMBRA1 PE=1 SV=2	Q9C0C7	142.51	31490000	0	0	0	0	0	0	0	0	9584600	9890700	0	12015000	0	0	0	0	0	0	0	0	0	0	0	0
Q9C0D5	TANC1_HUMAN	TANC1	sp|Q9C0D5|TANC1_HUMAN Protein TANC1 OS=Homo sapiens OX=9606 GN=TANC1 PE=1 SV=3	Q9C0D5	202.22	839000000	0	0	0	0	0	0	0	0	0	0	0	0	39100000	105700000	32657000	20749000	88803000	170920000	128730000	66104000	37017000	50060000	32836000	66328000
Q9C0H5	RHG39_HUMAN	ARHGAP39	sp|Q9C0H5|RHG39_HUMAN Rho GTPase-activating protein 39 OS=Homo sapiens OX=9606 GN=ARHGAP39 PE=1 SV=2	Q9C0H5	121.28	3620600000	0	0	0	0	7619500	0	0	0	0	0	0	0	94298000	110140000	88633000	9035400	652080000	971880000	508010000	469200000	200440000	249580000	129540000	130190000
Q9GZU1	MCLN1_HUMAN	MCOLN1	sp|Q9GZU1|MCLN1_HUMAN Mucolipin-1 OS=Homo sapiens OX=9606 GN=MCOLN1 PE=1 SV=1	Q9GZU1	65.022	52234000	0	0	0	0	13011000	0	0	0	12538000	9631700	5907700	11146000	0	0	0	0	0	0	0	0	0	0	0	0
Q9GZX5	ZN350_HUMAN	ZNF350	sp|Q9GZX5|ZN350_HUMAN Zinc finger protein 350 OS=Homo sapiens OX=9606 GN=ZNF350 PE=1 SV=3	Q9GZX5	60.011	218490000	0	0	0	0	0	0	0	0	48463000	46515000	46462000	77046000	0	0	0	0	0	0	0	0	0	0	0	0
Q9H013	ADA19_HUMAN	ADAM19	sp|Q9H013|ADA19_HUMAN Disintegrin and metalloproteinase domain-containing protein 19 OS=Homo sapiens OX=9606 GN=ADAM19 PE=1 SV=3	Q9H013	105	795490000	0	0	0	0	0	0	0	0	9531300	0	0	10895000	82124000	142040000	24775000	66779000	86895000	100360000	11725000	30647000	40522000	50213000	43538000	95433000
Q9H0M0	WWP1_HUMAN	WWP1	sp|Q9H0M0|WWP1_HUMAN NEDD4-like E3 ubiquitin-protein ligase WWP1 OS=Homo sapiens OX=9606 GN=WWP1 PE=1 SV=1	Q9H0M0	105.2	77064000	0	0	0	0	0	0	0	0	8093100	0	0	0	3342300	15541000	2658500	4244300	12053000	16059000	11792000	0	0	0	0	3280100
Q9H0W9	CK054_HUMAN	C11orf54	sp|Q9H0W9|CK054_HUMAN Ester hydrolase C11orf54 OS=Homo sapiens OX=9606 GN=C11orf54 PE=1 SV=1	Q9H0W9	35.117	62697000	0	0	0	0	0	0	0	0	13220000	12124000	12063000	25289000	0	0	0	0	0	0	0	0	0	0	0	0
Q9H1H9	KI13A_HUMAN	KIF13A	sp|Q9H1H9|KI13A_HUMAN Kinesin-like protein KIF13A OS=Homo sapiens OX=9606 GN=KIF13A PE=1 SV=2	Q9H1H9	202.31	1867000000	0	0	0	0	0	0	0	0	65967000	0	0	0	21116000	30169000	9069000	10959000	269070000	231270000	215170000	295910000	192790000	219080000	141520000	164900000
Q9H1K0	RBNS5_HUMAN	RBSN	sp|Q9H1K0|RBNS5_HUMAN Rabenosyn-5 OS=Homo sapiens OX=9606 GN=RBSN PE=1 SV=2	Q9H1K0	88.869	1085400000	0	0	0	0	0	0	0	0	27701000	18022000	30489000	22961000	5807300	60437000	23004000	16277000	155610000	216610000	139040000	180260000	70958000	70861000	20277000	27046000
Q9H1N7	S35B3_HUMAN	SLC35B3	sp|Q9H1N7|S35B3_HUMAN Adenosine 3-phospho 5-phosphosulfate transporter 2 OS=Homo sapiens OX=9606 GN=SLC35B3 PE=1 SV=1	Q9H1N7	44.592	84415000	0	0	0	0	0	0	0	0	0	0	0	0	0	0	0	0	26682000	0	22840000	19923000	0	0	14970000	0
Q9H2F5	EPC1_HUMAN	EPC1	sp|Q9H2F5|EPC1_HUMAN Enhancer of polycomb homolog 1 OS=Homo sapiens OX=9606 GN=EPC1 PE=1 SV=1	Q9H2F5	93.462	15486000	0	0	0	0	0	0	0	0	0	0	0	0	0	0	0	0	0	0	0	15486000	0	0	0	0
Q9H2G9	GO45_HUMAN	BLZF1	sp|Q9H2G9|GO45_HUMAN Golgin-45 OS=Homo sapiens OX=9606 GN=BLZF1 PE=1 SV=2	Q9H2G9	44.91	2333200000	0	0	0	0	0	866870000	0	0	0	2728900	6205700	6549200	1804100	0	588290000	6007600	58034000	14678000	17083000	59921000	78497000	101740000	389340000	135390000
Q9H2I8	LRMDA_HUMAN	LRMDA	sp|Q9H2I8|LRMDA_HUMAN Leucine-rich melanocyte differentiation-associated protein OS=Homo sapiens OX=9606 GN=LRMDA PE=1 SV=1	Q9H2I8	22.567	218770000	0	0	0	0	0	0	0	0	0	0	0	0	13831000	14406000	11376000	0	48617000	31587000	31061000	38799000	8848800	9024400	8821500	2396800
Q9H329	E41LB_HUMAN	EPB41L4B	sp|Q9H329|E41LB_HUMAN Band 4.1-like protein 4B OS=Homo sapiens OX=9606 GN=EPB41L4B PE=2 SV=2	Q9H329	99.711	1769800000	0	0	0	0	0	0	0	0	0	0	0	0	23721000	80829000	23279000	25247000	473550000	265610000	354920000	320680000	61188000	52643000	41533000	46590000
Q9H3F6	BACD3_HUMAN	KCTD10	sp|Q9H3F6|BACD3_HUMAN BTB/POZ domain-containing adapter for CUL3-mediated RhoA degradation protein 3 OS=Homo sapiens OX=9606 GN=KCTD10 PE=1 SV=1	Q9H3F6	35.432	384050000	0	0	0	0	0	0	0	0	0	0	0	0	0	0	0	0	102300000	34532000	19575000	39778000	47947000	34603000	33179000	72128000
Q9H3R5	CENPH_HUMAN	CENPH	sp|Q9H3R5|CENPH_HUMAN Centromere protein H OS=Homo sapiens OX=9606 GN=CENPH PE=1 SV=1	Q9H3R5	28.481	0	0	0	0	0	0	0	0	0	0	0	0	0	0	0	0	0	0	0	0	0	0	0	0	0
Q9H3Y8	PPDPF_HUMAN	PPDPF	sp|Q9H3Y8|PPDPF_HUMAN Pancreatic progenitor cell differentiation and proliferation factor OS=Homo sapiens OX=9606 GN=PPDPF PE=1 SV=1	Q9H3Y8	11.777	140230000	0	0	0	0	0	0	0	0	0	0	0	0	0	0	0	0	41022000	46309000	29883000	23013000	0	0	0	0
Q9H425	CA198_HUMAN	C1orf198	sp|Q9H425|CA198_HUMAN Uncharacterized protein C1orf198 OS=Homo sapiens OX=9606 GN=C1orf198 PE=1 SV=1	Q9H425	36.346	152770000	0	0	0	0	0	0	0	0	0	0	0	0	0	0	0	0	41148000	50309000	25702000	16924000	0	0	0	18684000
Q9H446	RWDD1_HUMAN	RWDD1	sp|Q9H446|RWDD1_HUMAN RWD domain-containing protein 1 OS=Homo sapiens OX=9606 GN=RWDD1 PE=1 SV=1	Q9H446	27.939	120930000	0	0	0	0	0	0	0	0	40202000	40381000	22932000	17417000	0	0	0	0	0	0	0	0	0	0	0	0
Q9H4P4	RNF41_HUMAN	RNF41	sp|Q9H4P4|RNF41_HUMAN E3 ubiquitin-protein ligase NRDP1 OS=Homo sapiens OX=9606 GN=RNF41 PE=1 SV=2	Q9H4P4	35.905	110910000	0	0	0	0	0	0	0	0	0	0	0	0	3210400	3232900	6201800	5396500	0	30839000	17200000	17634000	9303200	6410100	11484000	0
Q9H6D7	HAUS4_HUMAN	HAUS4	sp|Q9H6D7|HAUS4_HUMAN HAUS augmin-like complex subunit 4 OS=Homo sapiens OX=9606 GN=HAUS4 PE=1 SV=1	Q9H6D7	42.399	105640000	0	0	0	0	0	0	4731300	0	0	5647300	0	0	0	5986100	0	0	8186700	36180000	10741000	15568000	4853000	5632600	8113900	0
Q9H6J7	CK049_HUMAN	C11orf49	sp|Q9H6J7|CK049_HUMAN UPF0705 protein C11orf49 OS=Homo sapiens OX=9606 GN=C11orf49 PE=1 SV=2	Q9H6J7	37.353	126030000	0	0	0	0	0	0	0	0	0	0	0	0	0	0	0	0	35895000	44947000	17012000	28180000	0	0	0	0
Q9H6R7	WDCP_HUMAN	WDCP	sp|Q9H6R7|WDCP_HUMAN WD repeat and coiled-coil-containing protein OS=Homo sapiens OX=9606 GN=WDCP PE=1 SV=1	Q9H6R7	79.135	107200000	0	0	0	0	0	0	0	0	0	0	0	0	0	0	0	0	29081000	21515000	25167000	17537000	3329300	4865600	0	5708300
Q9H6S1	AZI2_HUMAN	AZI2	sp|Q9H6S1|AZI2_HUMAN 5-azacytidine-induced protein 2 OS=Homo sapiens OX=9606 GN=AZI2 PE=1 SV=1	Q9H6S1	44.934	108440000	0	0	0	0	0	0	0	0	0	0	0	0	0	13471000	2349500	0	14326000	18958000	18476000	14455000	3211500	9340500	1917200	11939000
Q9H6U6	BCAS3_HUMAN	BCAS3	sp|Q9H6U6|BCAS3_HUMAN BCAS3 microtubule associated cell migration factor OS=Homo sapiens OX=9606 GN=BCAS3 PE=1 SV=3	Q9H6U6	101.24	437540000	0	0	0	0	0	0	0	0	0	0	0	0	5577800	25681000	13000000	0	98115000	97493000	68198000	41333000	37285000	37351000	8981900	4528100
Q9H792	PEAK1_HUMAN	PEAK1	sp|Q9H792|PEAK1_HUMAN Inactive tyrosine-protein kinase PEAK1 OS=Homo sapiens OX=9606 GN=PEAK1 PE=1 SV=4	Q9H792	193.1	944190000	0	0	0	0	0	0	0	0	0	0	0	0	30492000	33343000	16856000	5082400	210260000	216750000	136600000	120230000	49924000	34709000	30635000	59302000
Q9H7F0	AT133_HUMAN	ATP13A3	sp|Q9H7F0|AT133_HUMAN Polyamine-transporting ATPase 13A3 OS=Homo sapiens OX=9606 GN=ATP13A3 PE=1 SV=4	Q9H7F0	138.04	27111000	0	0	0	0	0	0	0	0	0	0	0	0	4925500	10263000	11922000	0	0	0	0	0	0	0	0	0
Q9H7P9	PKHG2_HUMAN	PLEKHG2	sp|Q9H7P9|PKHG2_HUMAN Pleckstrin homology domain-containing family G member 2 OS=Homo sapiens OX=9606 GN=PLEKHG2 PE=1 SV=3	Q9H7P9	147.97	133500000	0	0	0	0	0	0	0	0	5425900	0	0	0	0	0	0	0	23753000	50107000	13228000	15646000	1724200	0	3139800	20479000
Q9H8T0	AKTIP_HUMAN	AKTIP	sp|Q9H8T0|AKTIP_HUMAN AKT-interacting protein OS=Homo sapiens OX=9606 GN=AKTIP PE=1 SV=1	Q9H8T0	33.128	60019000	0	0	0	0	0	0	0	0	0	0	0	0	0	0	0	0	16497000	27056000	8884900	7581500	0	0	0	0
Q9H9H4	VP37B_HUMAN	VPS37B	sp|Q9H9H4|VP37B_HUMAN Vacuolar protein sorting-associated protein 37B OS=Homo sapiens OX=9606 GN=VPS37B PE=1 SV=1	Q9H9H4	31.307	11770000	0	0	0	0	0	0	0	0	0	11770000	0	0	0	0	0	0	0	0	0	0	0	0	0	0
Q9H9J4	UBP42_HUMAN	USP42	sp|Q9H9J4|UBP42_HUMAN Ubiquitin carboxyl-terminal hydrolase 42 OS=Homo sapiens OX=9606 GN=USP42 PE=1 SV=3	Q9H9J4	145.39	26605000	0	0	0	0	0	0	0	0	0	0	0	0	0	3593000	0	0	10796000	8283200	0	3932400	0	0	0	0
Q9H9S5	FKRP_HUMAN	FKRP	sp|Q9H9S5|FKRP_HUMAN Fukutin-related protein OS=Homo sapiens OX=9606 GN=FKRP PE=1 SV=1	Q9H9S5	54.567	54013000	0	0	0	0	0	0	0	0	6824900	4873300	6156500	19244000	8125000	0	8789200	0	0	0	0	0	0	0	0	0
Q9HAD4	WDR41_HUMAN	WDR41	sp|Q9HAD4|WDR41_HUMAN WD repeat-containing protein 41 OS=Homo sapiens OX=9606 GN=WDR41 PE=1 SV=3	Q9HAD4	51.727	654210000	0	0	0	0	0	0	0	0	0	0	0	0	1466300	8074900	0	0	61205000	216250000	183560000	130090000	10613000	13216000	19179000	10554000
Q9HAH7	FBRS_HUMAN	FBRS	sp|Q9HAH7|FBRS_HUMAN Probable fibrosin-1 OS=Homo sapiens OX=9606 GN=FBRS PE=1 SV=3	Q9HAH7	48.388	6433000	0	0	0	0	0	0	0	0	6433000	0	0	0	0	0	0	0	0	0	0	0	0	0	0	0
Q9HB58	SP110_HUMAN	SP110	sp|Q9HB58|SP110_HUMAN Sp110 nuclear body protein OS=Homo sapiens OX=9606 GN=SP110 PE=1 SV=5	Q9HB58	78.395	110290000	0	0	19689000	0	0	0	0	0	21536000	22060000	23442000	23565000	0	0	0	0	0	0	0	0	0	0	0	0
Q9HBF4	ZFYV1_HUMAN	ZFYVE1	sp|Q9HBF4|ZFYV1_HUMAN Zinc finger FYVE domain-containing protein 1 OS=Homo sapiens OX=9606 GN=ZFYVE1 PE=1 SV=1	Q9HBF4	87.175	366290000	0	0	0	0	0	0	0	0	0	0	0	0	12205000	26231000	6492500	0	61492000	88576000	37580000	59242000	17790000	19191000	6143600	31348000
Q9HCE9	ANO8_HUMAN	ANO8	sp|Q9HCE9|ANO8_HUMAN Anoctamin-8 OS=Homo sapiens OX=9606 GN=ANO8 PE=1 SV=3	Q9HCE9	136.03	21670000	0	0	0	0	0	0	0	0	0	0	0	0	0	3652700	0	0	0	0	0	4858800	3249900	4977200	0	4931500
Q9HCJ0	TNR6C_HUMAN	TNRC6C	sp|Q9HCJ0|TNR6C_HUMAN Trinucleotide repeat-containing gene 6C protein OS=Homo sapiens OX=9606 GN=TNRC6C PE=1 SV=3	Q9HCJ0	175.96	41414000	0	0	0	0	0	0	0	0	0	0	0	0	4939100	23744000	8450000	0	0	0	0	4280800	0	0	0	0
Q9HCM3	K1549_HUMAN	KIAA1549	sp|Q9HCM3|K1549_HUMAN UPF0606 protein KIAA1549 OS=Homo sapiens OX=9606 GN=KIAA1549 PE=1 SV=4	Q9HCM3	210.75	3210600000	0	0	0	0	0	0	0	0	0	0	0	0	87971000	79580000	77540000	21233000	710620000	655160000	480880000	591180000	114760000	121630000	172840000	97186000
Q9NP50	SHCAF_HUMAN	SINHCAF	sp|Q9NP50|SHCAF_HUMAN SIN3-HDAC complex-associated factor OS=Homo sapiens OX=9606 GN=SINHCAF PE=1 SV=1	Q9NP50	24.852	0	0	0	0	0	0	0	0	0	0	0	0	0	0	0	0	0	0	0	0	0	0	0	0	0
Q9NP61	ARFG3_HUMAN	ARFGAP3	sp|Q9NP61|ARFG3_HUMAN ADP-ribosylation factor GTPase-activating protein 3 OS=Homo sapiens OX=9606 GN=ARFGAP3 PE=1 SV=1	Q9NP61	56.928	24890000	0	0	0	0	0	0	0	0	4856800	0	0	0	6870600	2715700	4269100	0	0	0	0	0	6177700	0	0	0
Q9NQA3	WASH6_HUMAN	WASH6P	sp|Q9NQA3|WASH6_HUMAN WAS protein family homolog 6 OS=Homo sapiens OX=9606 GN=WASH6P PE=1 SV=3	Q9NQA3	47.989	5017000	0	0	0	0	0	5017000	0	0	0	0	0	0	0	0	0	0	0	0	0	0	0	0	0	0
Q9NQC7	CYLD_HUMAN	CYLD	sp|Q9NQC7|CYLD_HUMAN Ubiquitin carboxyl-terminal hydrolase CYLD OS=Homo sapiens OX=9606 GN=CYLD PE=1 SV=1	Q9NQC7	107.31	5054800000	0	0	0	0	0	0	0	0	0	0	0	0	195460000	181300000	127390000	9438500	1012800000	1135400000	560090000	546280000	322340000	327050000	257480000	379800000
Q9NQG1	MANBL_HUMAN	MANBAL	sp|Q9NQG1|MANBL_HUMAN Protein MANBAL OS=Homo sapiens OX=9606 GN=MANBAL PE=1 SV=1	Q9NQG1	9.467	39464000	0	0	0	0	0	0	0	0	34587000	4877300	0	0	0	0	0	0	0	0	0	0	0	0	0	0
Q9NQG7	HPS4_HUMAN	HPS4	sp|Q9NQG7|HPS4_HUMAN Hermansky-Pudlak syndrome 4 protein OS=Homo sapiens OX=9606 GN=HPS4 PE=1 SV=2	Q9NQG7	76.918	45669000	0	0	0	0	0	0	0	0	0	0	0	0	0	0	0	0	12973000	14125000	8268000	10303000	0	0	0	0
Q9NQV5	PRD11_HUMAN	PRDM11	sp|Q9NQV5|PRD11_HUMAN PR domain-containing protein 11 OS=Homo sapiens OX=9606 GN=PRDM11 PE=1 SV=2	Q9NQV5	57.862	175650000	0	0	0	0	63088000	0	0	0	0	0	0	0	0	0	0	0	32831000	55325000	0	24410000	0	0	0	0
Q9NRY6	PLS3_HUMAN	PLSCR3	sp|Q9NRY6|PLS3_HUMAN Phospholipid scramblase 3 OS=Homo sapiens OX=9606 GN=PLSCR3 PE=1 SV=2	Q9NRY6	31.648	222070000	0	0	0	0	0	0	0	0	0	0	0	0	4567700	0	9452000	7118700	49942000	77421000	19022000	41482000	4543700	6728900	0	1791200
Q9NSU2	TREX1_HUMAN	TREX1	sp|Q9NSU2|TREX1_HUMAN Three-prime repair exonuclease 1 OS=Homo sapiens OX=9606 GN=TREX1 PE=1 SV=2	Q9NSU2	33.212	316260000	0	0	0	0	0	0	0	0	93489000	81372000	75151000	66245000	0	0	0	0	0	0	0	0	0	0	0	0
Q9NSV4	DIAP3_HUMAN	DIAPH3	sp|Q9NSV4|DIAP3_HUMAN Protein diaphanous homolog 3 OS=Homo sapiens OX=9606 GN=DIAPH3 PE=1 SV=4	Q9NSV4	136.92	286710000	0	0	0	0	0	0	183580000	0	0	0	0	0	0	0	0	0	0	13716000	60635000	11482000	8695800	8603800	0	0
Q9NSY1	BMP2K_HUMAN	BMP2K	sp|Q9NSY1|BMP2K_HUMAN BMP-2-inducible protein kinase OS=Homo sapiens OX=9606 GN=BMP2K PE=1 SV=2	Q9NSY1	129.17	67369000	0	4597400	0	0	0	0	0	0	10398000	4256800	9415400	14186000	4605000	10110000	4465000	0	0	0	0	0	5336100	0	0	0
Q9NUU7	DD19A_HUMAN	DDX19A	sp|Q9NUU7|DD19A_HUMAN ATP-dependent RNA helicase DDX19A OS=Homo sapiens OX=9606 GN=DDX19A PE=1 SV=1	Q9NUU7	53.974	6350200000	124670000	210740000	259100000	184110000	576470000	603820000	572660000	378310000	526970000	633830000	583400000	890440000	8997300	67158000	7879800	0	71139000	301600000	89654000	48804000	45216000	31723000	39010000	94510000
Q9NVV0	TM38B_HUMAN	TMEM38B	sp|Q9NVV0|TM38B_HUMAN Trimeric intracellular cation channel type B OS=Homo sapiens OX=9606 GN=TMEM38B PE=1 SV=1	Q9NVV0	32.509	14873000	0	0	0	0	0	0	0	0	0	0	0	0	0	14873000	0	0	0	0	0	0	0	0	0	0
Q9NVX0	HAUS2_HUMAN	HAUS2	sp|Q9NVX0|HAUS2_HUMAN HAUS augmin-like complex subunit 2 OS=Homo sapiens OX=9606 GN=HAUS2 PE=1 SV=1	Q9NVX0	26.933	202030000	0	0	0	0	0	0	0	0	0	0	0	0	0	3487700	0	0	54925000	34167000	32974000	34202000	13377000	13693000	8195500	7012500
Q9NW97	TMM51_HUMAN	TMEM51	sp|Q9NW97|TMM51_HUMAN Transmembrane protein 51 OS=Homo sapiens OX=9606 GN=TMEM51 PE=1 SV=1	Q9NW97	27.759	30579000	10279000	0	0	0	0	0	0	0	0	9738800	0	9127800	0	0	0	0	0	0	0	0	0	0	0	1433300
Q9NX02	NALP2_HUMAN	NLRP2	sp|Q9NX02|NALP2_HUMAN NACHT, LRR and PYD domains-containing protein 2 OS=Homo sapiens OX=9606 GN=NLRP2 PE=1 SV=1	Q9NX02	120.51	47374000	0	0	0	0	0	0	0	0	0	12026000	0	20855000	2863600	1235100	5717800	0	0	0	0	4676300	0	0	0	0
Q9NXB0	MKS1_HUMAN	MKS1	sp|Q9NXB0|MKS1_HUMAN Meckel syndrome type 1 protein OS=Homo sapiens OX=9606 GN=MKS1 PE=1 SV=2	Q9NXB0	64.527	482460000	0	0	0	0	0	0	0	0	0	0	0	0	12424000	3219000	15750000	10013000	71628000	119250000	59320000	82635000	25558000	32000000	20745000	29918000
Q9NXC2	GFOD1_HUMAN	GFOD1	sp|Q9NXC2|GFOD1_HUMAN Glucose-fructose oxidoreductase domain-containing protein 1 OS=Homo sapiens OX=9606 GN=GFOD1 PE=1 SV=1	Q9NXC2	43.157	1761000000	0	0	0	0	0	0	0	0	0	0	0	0	63166000	87953000	53918000	15535000	215710000	299900000	146690000	192810000	186100000	183060000	132420000	183720000
Q9NXE8	CWC25_HUMAN	CWC25	sp|Q9NXE8|CWC25_HUMAN Pre-mRNA-splicing factor CWC25 homolog OS=Homo sapiens OX=9606 GN=CWC25 PE=1 SV=1	Q9NXE8	49.647	19878000	0	0	0	0	19878000	0	0	0	0	0	0	0	0	0	0	0	0	0	0	0	0	0	0	0
Q9NY35	CLDN1_HUMAN	CLDND1	sp|Q9NY35|CLDN1_HUMAN Claudin domain-containing protein 1 OS=Homo sapiens OX=9606 GN=CLDND1 PE=1 SV=1	Q9NY35	28.603	242880000	0	0	56038000	0	0	0	0	0	0	0	0	0	0	6970100	0	8004900	33133000	31248000	35111000	29119000	5048000	10119000	16085000	12005000
Q9NYI0	PSD3_HUMAN	PSD3	sp|Q9NYI0|PSD3_HUMAN PH and SEC7 domain-containing protein 3 OS=Homo sapiens OX=9606 GN=PSD3 PE=1 SV=2	Q9NYI0	116.03	172260000	0	0	0	0	0	0	0	0	0	0	0	0	0	0	0	0	52647000	69267000	38147000	12196000	0	0	0	0
Q9NYJ8	TAB2_HUMAN	TAB2	sp|Q9NYJ8|TAB2_HUMAN TGF-beta-activated kinase 1 and MAP3K7-binding protein 2 OS=Homo sapiens OX=9606 GN=TAB2 PE=1 SV=1	Q9NYJ8	76.493	11263000	0	0	0	0	0	0	0	0	0	0	0	0	0	4778800	0	0	0	0	0	0	2828200	3655700	0	0
Q9NYR9	KBRS2_HUMAN	NKIRAS2	sp|Q9NYR9|KBRS2_HUMAN NF-kappa-B inhibitor-interacting Ras-like protein 2 OS=Homo sapiens OX=9606 GN=NKIRAS2 PE=1 SV=1	Q9NYR9	21.508	166140000	0	0	0	0	0	0	0	0	0	0	0	0	14210000	12212000	9384700	0	12336000	22061000	0	14894000	7165900	6847200	13987000	53043000
Q9NZ09	UBAP1_HUMAN	UBAP1	sp|Q9NZ09|UBAP1_HUMAN Ubiquitin-associated protein 1 OS=Homo sapiens OX=9606 GN=UBAP1 PE=1 SV=1	Q9NZ09	55.083	1672300000	0	0	0	0	0	0	0	0	0	0	0	0	3581900	9426900	2259100	0	443980000	437850000	379450000	363890000	5626300	8466200	6090600	11688000
Q9NZ56	FMN2_HUMAN	FMN2	sp|Q9NZ56|FMN2_HUMAN Formin-2 OS=Homo sapiens OX=9606 GN=FMN2 PE=1 SV=4	Q9NZ56	180.1	56917000	0	0	0	0	0	0	0	0	0	0	0	0	18698000	23893000	14326000	0	0	0	0	0	0	0	0	0
Q9NZH0	GPC5B_HUMAN	GPRC5B	sp|Q9NZH0|GPC5B_HUMAN G-protein coupled receptor family C group 5 member B OS=Homo sapiens OX=9606 GN=GPRC5B PE=2 SV=2	Q9NZH0	44.794	86454000	0	0	0	0	0	0	0	0	0	0	0	0	5812300	8267800	6348900	0	17617000	15321000	17081000	16006000	0	0	0	0
Q9NZJ5	E2AK3_HUMAN	EIF2AK3	sp|Q9NZJ5|E2AK3_HUMAN Eukaryotic translation initiation factor 2-alpha kinase 3 OS=Homo sapiens OX=9606 GN=EIF2AK3 PE=1 SV=3	Q9NZJ5	125.21	364420000	0	0	0	0	0	0	0	0	0	0	0	0	5146500	13173000	3678800	0	63710000	61018000	48877000	43156000	28119000	29513000	34364000	33667000
Q9NZQ7	PD1L1_HUMAN	CD274	sp|Q9NZQ7|PD1L1_HUMAN Programmed cell death 1 ligand 1 OS=Homo sapiens OX=9606 GN=CD274 PE=1 SV=1	Q9NZQ7	33.275	272650000	0	0	0	0	0	2975000	0	0	75244000	53971000	52950000	87513000	0	0	0	0	0	0	0	0	0	0	0	0
Q9NZT1	CALL5_HUMAN	CALML5	sp|Q9NZT1|CALL5_HUMAN Calmodulin-like protein 5 OS=Homo sapiens OX=9606 GN=CALML5 PE=1 SV=2	Q9NZT1	15.892	1143000000	0	0	0	0	0	0	0	0	0	0	0	0	369740000	118520000	108910000	59667000	79761000	77632000	94072000	100280000	41617000	18132000	60384000	14263000
Q9NZU0	FLRT3_HUMAN	FLRT3	sp|Q9NZU0|FLRT3_HUMAN Leucine-rich repeat transmembrane protein FLRT3 OS=Homo sapiens OX=9606 GN=FLRT3 PE=1 SV=1	Q9NZU0	73.003	681850000	0	0	0	0	0	0	0	0	130940000	91258000	128710000	103030000	0	0	0	0	16827000	11833000	17514000	9915300	61391000	41728000	55105000	13589000
Q9P0M6	H2AW_HUMAN	MACROH2A2	sp|Q9P0M6|H2AW_HUMAN Core histone macro-H2A.2 OS=Homo sapiens OX=9606 GN=MACROH2A2 PE=1 SV=3	Q9P0M6	40.058	131110000	0	0	0	0	0	0	0	0	0	0	0	0	3622000	21807000	1718500	0	13671000	0	11779000	7281000	0	62863000	0	8365400
Q9P0U3	SENP1_HUMAN	SENP1	sp|Q9P0U3|SENP1_HUMAN Sentrin-specific protease 1 OS=Homo sapiens OX=9606 GN=SENP1 PE=1 SV=2	Q9P0U3	73.48	109490000	0	0	0	0	0	0	0	0	12662000	0	13912000	0	11702000	13035000	13273000	5490800	15902000	12902000	0	10617000	0	0	0	0
Q9P1Y5	CAMP3_HUMAN	CAMSAP3	sp|Q9P1Y5|CAMP3_HUMAN Calmodulin-regulated spectrin-associated protein 3 OS=Homo sapiens OX=9606 GN=CAMSAP3 PE=1 SV=2	Q9P1Y5	134.75	149680000	0	0	0	0	0	0	0	0	36934000	25350000	38901000	46157000	0	2334100	0	0	0	0	0	0	0	0	0	0
Q9P227	RHG23_HUMAN	ARHGAP23	sp|Q9P227|RHG23_HUMAN Rho GTPase-activating protein 23 OS=Homo sapiens OX=9606 GN=ARHGAP23 PE=1 SV=2	Q9P227	162.19	210870000	0	0	0	0	0	0	0	0	0	0	0	0	0	0	0	0	76053000	0	64574000	33279000	0	0	36968000	0
Q9P241	AT10D_HUMAN	ATP10D	sp|Q9P241|AT10D_HUMAN Phospholipid-transporting ATPase VD OS=Homo sapiens OX=9606 GN=ATP10D PE=1 SV=3	Q9P241	160.27	10597000	0	0	0	0	0	0	0	0	0	0	0	0	0	0	0	0	0	0	0	0	0	4438200	0	6158900
Q9P260	RELCH_HUMAN	RELCH	sp|Q9P260|RELCH_HUMAN RAB11-binding protein RELCH OS=Homo sapiens OX=9606 GN=RELCH PE=1 SV=2	Q9P260	134.63	65962000000	0	9141000	0	0	0	0	0	0	11092000	8058900	5032900	0	2554300000	4391000000	2221500000	965700000	9986000000	9812000000	9784100000	7641000000	3908700000	4014500000	6316900000	4332500000
Q9P273	TEN3_HUMAN	TENM3	sp|Q9P273|TEN3_HUMAN Teneurin-3 OS=Homo sapiens OX=9606 GN=TENM3 PE=1 SV=3	Q9P273	300.95	682200000	0	0	0	0	0	0	0	0	0	0	0	0	0	5355000	0	0	180100000	144480000	78704000	124030000	53967000	46767000	22084000	26704000
Q9P2D3	HTR5B_HUMAN	HEATR5B	sp|Q9P2D3|HTR5B_HUMAN HEAT repeat-containing protein 5B OS=Homo sapiens OX=9606 GN=HEATR5B PE=1 SV=2	Q9P2D3	224.3	913270000	0	0	0	0	0	0	0	0	0	0	0	0	4542200	16427000	7279800	0	155520000	200190000	113110000	167920000	21896000	49252000	144510000	32618000
Q9P2D6	F135A_HUMAN	FAM135A	sp|Q9P2D6|F135A_HUMAN Protein FAM135A OS=Homo sapiens OX=9606 GN=FAM135A PE=1 SV=2	Q9P2D6	169.84	1258900000	0	0	0	0	0	0	0	0	0	0	0	0	14281000	27448000	22598000	0	94610000	149990000	187910000	96402000	105880000	147000000	155140000	257640000
Q9P2E3	ZNFX1_HUMAN	ZNFX1	sp|Q9P2E3|ZNFX1_HUMAN NFX1-type zinc finger-containing protein 1 OS=Homo sapiens OX=9606 GN=ZNFX1 PE=2 SV=2	Q9P2E3	220.22	502640000	0	0	0	0	0	0	0	0	113620000	82158000	145340000	149920000	0	0	0	0	0	0	0	0	0	4261900	3279500	4056100
Q9P2E5	CHPF2_HUMAN	CHPF2	sp|Q9P2E5|CHPF2_HUMAN Chondroitin sulfate glucuronyltransferase OS=Homo sapiens OX=9606 GN=CHPF2 PE=2 SV=2	Q9P2E5	85.947	27728000	0	0	0	0	0	0	0	0	5775600	3962200	0	17990000	0	0	0	0	0	0	0	0	0	0	0	0
Q9P2G1	AKIB1_HUMAN	ANKIB1	sp|Q9P2G1|AKIB1_HUMAN Ankyrin repeat and IBR domain-containing protein 1 OS=Homo sapiens OX=9606 GN=ANKIB1 PE=1 SV=3	Q9P2G1	122	289430000	0	0	0	0	0	0	0	0	12987000	66513000	88031000	121900000	0	0	0	0	0	0	0	0	0	0	0	0
Q9P2J3	KLHL9_HUMAN	KLHL9	sp|Q9P2J3|KLHL9_HUMAN Kelch-like protein 9 OS=Homo sapiens OX=9606 GN=KLHL9 PE=1 SV=2;sp|Q9P2N7|KLH13_HUMAN Kelch-like protein 13 OS=Homo sapiens OX=9606 GN=KLHL13 PE=1 SV=3	Q9P2J3;Q9P2N7	69.428	257940000	0	0	0	0	0	0	0	0	0	0	0	0	0	0	0	0	51235000	62421000	75389000	34582000	8152800	9246700	0	16912000
Q9P2K1	C2D2A_HUMAN	CC2D2A	sp|Q9P2K1|C2D2A_HUMAN Coiled-coil and C2 domain-containing protein 2A OS=Homo sapiens OX=9606 GN=CC2D2A PE=1 SV=3	Q9P2K1	186.18	42213000	0	0	0	0	0	0	0	0	0	0	0	0	6751200	23084000	0	12378000	0	0	0	0	0	0	0	0
Q9P2M4	TBC14_HUMAN	TBC1D14	sp|Q9P2M4|TBC14_HUMAN TBC1 domain family member 14 OS=Homo sapiens OX=9606 GN=TBC1D14 PE=1 SV=3	Q9P2M4	78.136	190790000	0	0	0	0	0	0	0	0	0	0	0	0	3497200	22253000	0	0	16887000	46296000	63555000	38305000	0	0	0	0
Q9P2Y5	UVRAG_HUMAN	UVRAG	sp|Q9P2Y5|UVRAG_HUMAN UV radiation resistance-associated gene protein OS=Homo sapiens OX=9606 GN=UVRAG PE=1 SV=1	Q9P2Y5	78.15	34888000	0	0	0	0	0	0	0	0	0	0	0	0	2561900	2068300	0	0	0	0	0	0	0	30258000	0	0
Q9UBN7	HDAC6_HUMAN	HDAC6	sp|Q9UBN7|HDAC6_HUMAN Histone deacetylase 6 OS=Homo sapiens OX=9606 GN=HDAC6 PE=1 SV=2	Q9UBN7	131.42	54709000	0	0	0	0	0	0	0	0	9014100	5895600	6997800	9603200	0	0	0	0	0	0	0	0	10781000	8984600	0	3431800
Q9UBR5	CKLF_HUMAN	CKLF	sp|Q9UBR5|CKLF_HUMAN Chemokine-like factor OS=Homo sapiens OX=9606 GN=CKLF PE=1 SV=1	Q9UBR5	17.17	98680000	0	0	19776000	0	0	0	0	0	0	0	0	0	9100200	0	0	0	0	16813000	0	11237000	16885000	7305400	5124200	12440000
Q9UDY8	MALT1_HUMAN	MALT1	sp|Q9UDY8|MALT1_HUMAN Mucosa-associated lymphoid tissue lymphoma translocation protein 1 OS=Homo sapiens OX=9606 GN=MALT1 PE=1 SV=1	Q9UDY8	92.271	123320000	0	0	0	0	0	0	0	0	34640000	28074000	20192000	40415000	0	0	0	0	0	0	0	0	0	0	0	0
Q9UFF9	CNOT8_HUMAN	CNOT8	sp|Q9UFF9|CNOT8_HUMAN CCR4-NOT transcription complex subunit 8 OS=Homo sapiens OX=9606 GN=CNOT8 PE=1 SV=1	Q9UFF9	33.54	984050000	0	0	0	0	0	0	0	11672000	0	9046000	0	20049000	15537000	27172000	17641000	0	107310000	168460000	173630000	147310000	92068000	72521000	75625000	46017000
Q9UFG5	CS025_HUMAN	C19orf25	sp|Q9UFG5|CS025_HUMAN UPF0449 protein C19orf25 OS=Homo sapiens OX=9606 GN=C19orf25 PE=1 SV=2	Q9UFG5	12.878	27185000	0	0	0	0	0	0	0	0	0	0	0	0	0	0	0	0	0	0	27185000	0	0	0	0	0
Q9UGM6	SYWM_HUMAN	WARS2	sp|Q9UGM6|SYWM_HUMAN Tryptophan--tRNA ligase, mitochondrial OS=Homo sapiens OX=9606 GN=WARS2 PE=1 SV=1	Q9UGM6	40.146	141960000	13976000	0	0	0	0	0	0	0	35859000	27015000	36106000	29001000	0	0	0	0	0	0	0	0	0	0	0	0
Q9UH17	ABC3B_HUMAN	APOBEC3B	sp|Q9UH17|ABC3B_HUMAN DNA dC->dU-editing enzyme APOBEC-3B OS=Homo sapiens OX=9606 GN=APOBEC3B PE=1 SV=1	Q9UH17	45.924	51736000	0	0	0	0	0	0	0	0	0	0	0	51736000	0	0	0	0	0	0	0	0	0	0	0	0
Q9UHW9	S12A6_HUMAN	SLC12A6	sp|Q9UHW9|S12A6_HUMAN Solute carrier family 12 member 6 OS=Homo sapiens OX=9606 GN=SLC12A6 PE=1 SV=2	Q9UHW9	127.62	556410000	0	0	0	0	0	0	0	0	12341000	4989500	0	7858700	25892000	12855000	17625000	24113000	39750000	31249000	21475000	32980000	74074000	61271000	41669000	148270000
Q9UIG8	SO3A1_HUMAN	SLCO3A1	sp|Q9UIG8|SO3A1_HUMAN Solute carrier organic anion transporter family member 3A1 OS=Homo sapiens OX=9606 GN=SLCO3A1 PE=1 SV=3	Q9UIG8	76.552	116170000	0	0	0	0	0	0	0	0	0	0	0	0	10351000	19079000	0	0	0	0	0	0	14025000	29947000	16920000	25853000
Q9UII4	HERC5_HUMAN	HERC5	sp|Q9UII4|HERC5_HUMAN E3 ISG15--protein ligase HERC5 OS=Homo sapiens OX=9606 GN=HERC5 PE=1 SV=2	Q9UII4	116.85	4855100000	0	0	0	0	0	0	0	0	731640000	935510000	1277200000	1550400000	0	0	0	0	0	0	0	0	92491000	86403000	121230000	60224000
Q9UJ41	RABX5_HUMAN	RABGEF1	sp|Q9UJ41|RABX5_HUMAN Rab5 GDP/GTP exchange factor OS=Homo sapiens OX=9606 GN=RABGEF1 PE=1 SV=3	Q9UJ41	56.89	2739400000	0	0	0	0	0	0	0	0	0	0	0	0	59587000	97292000	77942000	12731000	454090000	546450000	413650000	287650000	162770000	171270000	232890000	223060000
Q9UJM3	ERRFI_HUMAN	ERRFI1	sp|Q9UJM3|ERRFI_HUMAN ERBB receptor feedback inhibitor 1 OS=Homo sapiens OX=9606 GN=ERRFI1 PE=1 SV=1	Q9UJM3	50.559	63361000	0	0	0	0	0	0	0	0	0	0	0	0	0	0	0	0	0	0	0	0	14112000	15986000	25170000	8092800
Q9UJY4	GGA2_HUMAN	GGA2	sp|Q9UJY4|GGA2_HUMAN ADP-ribosylation factor-binding protein GGA2 OS=Homo sapiens OX=9606 GN=GGA2 PE=1 SV=3	Q9UJY4	67.15	91832000	0	0	0	0	0	0	0	0	0	0	0	0	0	0	0	0	10959000	22205000	8036700	8393900	13511000	9640400	4637300	14448000
Q9UKA4	AKA11_HUMAN	AKAP11	sp|Q9UKA4|AKA11_HUMAN A-kinase anchor protein 11 OS=Homo sapiens OX=9606 GN=AKAP11 PE=1 SV=1	Q9UKA4	210.51	254880000	0	0	0	0	0	0	0	0	0	0	0	0	2786100	5488500	0	0	0	97910000	79108000	25307000	4633000	11225000	12346000	16081000
Q9UKB1	FBW1B_HUMAN	FBXW11	sp|Q9UKB1|FBW1B_HUMAN F-box/WD repeat-containing protein 11 OS=Homo sapiens OX=9606 GN=FBXW11 PE=1 SV=1;sp|Q9Y297|FBW1A_HUMAN F-box/WD repeat-containing protein 1A OS=Homo sapiens OX=9606 GN=BTRC PE=1 SV=1	Q9UKB1;Q9Y297	62.09	239900000	0	0	0	0	0	0	0	0	0	0	0	0	0	0	0	0	0	24598000	14686000	0	25571000	58291000	77243000	39507000
Q9UKC9	FBXL2_HUMAN	FBXL2	sp|Q9UKC9|FBXL2_HUMAN F-box/LRR-repeat protein 2 OS=Homo sapiens OX=9606 GN=FBXL2 PE=1 SV=3	Q9UKC9	47.061	61115000	0	0	6288900	7405700	0	47420000	0	0	0	0	0	0	0	0	0	0	0	0	0	0	0	0	0	0
Q9UL18	AGO1_HUMAN	AGO1	sp|Q9UL18|AGO1_HUMAN Protein argonaute-1 OS=Homo sapiens OX=9606 GN=AGO1 PE=1 SV=3	Q9UL18	97.213	123990000	0	94713000	0	0	0	0	0	0	0	0	0	0	4844800	7669200	0	8393300	0	0	0	0	2414400	3134400	0	2820500
Q9UL33	TPC2L_HUMAN	TRAPPC2L	sp|Q9UL33|TPC2L_HUMAN Trafficking protein particle complex subunit 2-like protein OS=Homo sapiens OX=9606 GN=TRAPPC2L PE=1 SV=1	Q9UL33	16.145	1746400000	0	0	0	0	0	0	0	0	0	0	0	0	183150000	270520000	162410000	202560000	243540000	178290000	119470000	131740000	70325000	61968000	48832000	73596000
Q9ULH1	ASAP1_HUMAN	ASAP1	sp|Q9ULH1|ASAP1_HUMAN Arf-GAP with SH3 domain, ANK repeat and PH domain-containing protein 1 OS=Homo sapiens OX=9606 GN=ASAP1 PE=1 SV=4	Q9ULH1	125.5	195650000	0	0	0	0	0	0	0	0	0	0	0	0	0	0	0	0	24595000	0	74190000	19081000	12753000	15040000	28313000	21681000
Q9ULJ7	ANR50_HUMAN	ANKRD50	sp|Q9ULJ7|ANR50_HUMAN Ankyrin repeat domain-containing protein 50 OS=Homo sapiens OX=9606 GN=ANKRD50 PE=1 SV=4	Q9ULJ7	155.86	20655000	0	0	0	0	0	0	0	0	0	0	0	0	0	0	0	0	0	0	0	0	10575000	3025600	0	7055300
Q9ULL5	PRR12_HUMAN	PRR12	sp|Q9ULL5|PRR12_HUMAN Proline-rich protein 12 OS=Homo sapiens OX=9606 GN=PRR12 PE=1 SV=3	Q9ULL5	211.04	24376000	0	0	0	0	0	0	0	0	14643000	9733600	0	0	0	0	0	0	0	0	0	0	0	0	0	0
Q9ULQ1	TPC1_HUMAN	TPCN1	sp|Q9ULQ1|TPC1_HUMAN Two pore channel protein 1 OS=Homo sapiens OX=9606 GN=TPCN1 PE=1 SV=3	Q9ULQ1	94.146	17464000	0	0	0	0	0	0	0	0	0	0	0	0	7459000	10005000	0	0	0	0	0	0	0	0	0	0
Q9ULT0	TTC7A_HUMAN	TTC7A	sp|Q9ULT0|TTC7A_HUMAN Tetratricopeptide repeat protein 7A OS=Homo sapiens OX=9606 GN=TTC7A PE=1 SV=3	Q9ULT0	96.184	140080000	0	0	0	0	0	0	0	0	0	0	0	0	13844000	0	10134000	0	12465000	0	21685000	9720600	18011000	18665000	27378000	8174500
Q9ULV0	MYO5B_HUMAN	MYO5B	sp|Q9ULV0|MYO5B_HUMAN Unconventional myosin-Vb OS=Homo sapiens OX=9606 GN=MYO5B PE=1 SV=3	Q9ULV0	213.67	421130000	0	0	0	0	0	0	0	0	0	0	0	0	12842000	8195600	4865600	0	41124000	44686000	28365000	46289000	40742000	59085000	82780000	52155000
Q9UM54	MYO6_HUMAN	MYO6	sp|Q9UM54|MYO6_HUMAN Unconventional myosin-VI OS=Homo sapiens OX=9606 GN=MYO6 PE=1 SV=4	Q9UM54	149.69	22085000000	0	0	0	0	0	0	0	0	20762000	17212000	0	0	298670000	542770000	187570000	93985000	4833800000	4799400000	3067400000	2361400000	1772600000	1548800000	1351000000	1189300000
Q9UM82	SPAT2_HUMAN	SPATA2	sp|Q9UM82|SPAT2_HUMAN Spermatogenesis-associated protein 2 OS=Homo sapiens OX=9606 GN=SPATA2 PE=1 SV=2	Q9UM82	58.427	3296200000	0	0	0	0	0	0	0	0	0	27438000	42886000	26826000	88150000	123760000	104370000	0	598050000	601820000	391590000	375390000	155650000	222410000	266540000	271330000
Q9UMW8	UBP18_HUMAN	USP18	sp|Q9UMW8|UBP18_HUMAN Ubl carboxyl-terminal hydrolase 18 OS=Homo sapiens OX=9606 GN=USP18 PE=1 SV=1	Q9UMW8	43.01	390850000	0	0	0	0	0	0	0	0	96783000	72607000	78641000	142820000	0	0	0	0	0	0	0	0	0	0	0	0
Q9Y5H7	PCDA5_HUMAN	PCDHA5	sp|Q9Y5H7|PCDA5_HUMAN Protocadherin alpha-5 OS=Homo sapiens OX=9606 GN=PCDHA5 PE=2 SV=1;sp|Q9Y5I1|PCDAB_HUMAN Protocadherin alpha-11 OS=Homo sapiens OX=9606 GN=PCDHA11 PE=2 SV=1;sp|Q9Y5I3|PCDA1_HUMAN Protocadherin alpha-1 OS=Homo sapiens OX=9606 GN=PCDHA1	Q9Y5H7;Q9Y5I1;Q9Y5I3;Q9Y5H8;Q9Y5H6;Q9Y5H5;Q9UN73;Q9UN72;Q9UN74;Q9Y5I2;Q9Y5H9;Q9Y5I0	102.05	96588000	0	0	0	0	0	0	0	0	0	0	0	0	0	0	0	0	31023000	33588000	14213000	0	6855200	3746500	0	7162800
Q9UN81	LORF1_HUMAN	L1RE1	sp|Q9UN81|LORF1_HUMAN LINE-1 retrotransposable element ORF1 protein OS=Homo sapiens OX=9606 GN=L1RE1 PE=1 SV=1	Q9UN81	40.055	0	0	0	0	0	0	0	0	0	0	0	0	0	0	0	0	0	0	0	0	0	0	0	0	0
Q9UNH6	SNX7_HUMAN	SNX7	sp|Q9UNH6|SNX7_HUMAN Sorting nexin-7 OS=Homo sapiens OX=9606 GN=SNX7 PE=1 SV=1	Q9UNH6	45.302	186220000	0	0	0	0	0	0	0	0	0	0	0	0	0	0	0	0	58539000	40452000	9928700	31048000	2624500	15148000	18275000	10209000
Q9UNK9	ANGE1_HUMAN	ANGEL1	sp|Q9UNK9|ANGE1_HUMAN Protein angel homolog 1 OS=Homo sapiens OX=9606 GN=ANGEL1 PE=1 SV=1	Q9UNK9	75.275	431400000	0	0	0	0	0	0	0	0	0	0	0	0	0	0	0	0	118670000	114350000	63363000	64817000	18420000	20298000	14201000	17282000
Q9UNS1	TIM_HUMAN	TIMELESS	sp|Q9UNS1|TIM_HUMAN Protein timeless homolog OS=Homo sapiens OX=9606 GN=TIMELESS PE=1 SV=2	Q9UNS1	138.66	14024000	0	0	4488500	0	0	9535600	0	0	0	0	0	0	0	0	0	0	0	0	0	0	0	0	0	0
Q9UNY4	TTF2_HUMAN	TTF2	sp|Q9UNY4|TTF2_HUMAN Transcription termination factor 2 OS=Homo sapiens OX=9606 GN=TTF2 PE=1 SV=2	Q9UNY4	129.59	1654100000	0	0	0	0	0	0	0	0	0	0	0	0	26872000	90144000	19226000	27911000	313600000	501780000	237370000	194010000	38433000	57754000	70022000	76993000
Q9UP65	PA24C_HUMAN	PLA2G4C	sp|Q9UP65|PA24C_HUMAN Cytosolic phospholipase A2 gamma OS=Homo sapiens OX=9606 GN=PLA2G4C PE=1 SV=2	Q9UP65	60.938	27117000	0	0	0	0	0	0	0	0	0	0	0	0	0	0	6025100	0	0	0	0	0	8850300	5003000	4972800	2265500
Q9UPM8	AP4E1_HUMAN	AP4E1	sp|Q9UPM8|AP4E1_HUMAN AP-4 complex subunit epsilon-1 OS=Homo sapiens OX=9606 GN=AP4E1 PE=1 SV=2	Q9UPM8	127.29	5006000000	0	0	0	0	0	0	0	0	0	0	0	0	302780000	344670000	239460000	90222000	651480000	817840000	661200000	531550000	340940000	356870000	262700000	406280000
Q9UPP1	PHF8_HUMAN	PHF8	sp|Q9UPP1|PHF8_HUMAN Histone lysine demethylase PHF8 OS=Homo sapiens OX=9606 GN=PHF8 PE=1 SV=3	Q9UPP1	117.86	142750000	15644000	14134000	19415000	19875000	0	0	0	0	37846000	3235500	26164000	6435500	0	0	0	0	0	0	0	0	0	0	0	0
Q9UPQ9	TNR6B_HUMAN	TNRC6B	sp|Q9UPQ9|TNR6B_HUMAN Trinucleotide repeat-containing gene 6B protein OS=Homo sapiens OX=9606 GN=TNRC6B PE=1 SV=4	Q9UPQ9	194	2037800000	0	0	0	0	0	0	0	0	0	0	0	0	320840000	613200000	336970000	248170000	124200000	158890000	88695000	71247000	10498000	26247000	10293000	28564000
Q9UPU7	TBD2B_HUMAN	TBC1D2B	sp|Q9UPU7|TBD2B_HUMAN TBC1 domain family member 2B OS=Homo sapiens OX=9606 GN=TBC1D2B PE=1 SV=2	Q9UPU7	109.88	3405100000	0	0	0	0	0	0	0	0	0	0	0	0	91747000	207650000	91682000	50343000	523420000	661850000	343180000	405880000	183600000	222780000	216760000	406160000
Q9UPW0	FOXJ3_HUMAN	FOXJ3	sp|Q9UPW0|FOXJ3_HUMAN Forkhead box protein J3 OS=Homo sapiens OX=9606 GN=FOXJ3 PE=1 SV=2	Q9UPW0	68.96	35131000	0	0	0	0	0	0	0	0	0	8118500	14806000	12207000	0	0	0	0	0	0	0	0	0	0	0	0
Q9UPX8	SHAN2_HUMAN	SHANK2	sp|Q9UPX8|SHAN2_HUMAN SH3 and multiple ankyrin repeat domains protein 2 OS=Homo sapiens OX=9606 GN=SHANK2 PE=1 SV=3	Q9UPX8	158.82	5558700000	0	0	0	0	0	0	0	0	0	0	0	0	85489000	122390000	112840000	0	1192500000	1315400000	1101800000	815840000	210950000	183420000	202900000	215190000
Q9UPZ3	HPS5_HUMAN	HPS5	sp|Q9UPZ3|HPS5_HUMAN Hermansky-Pudlak syndrome 5 protein OS=Homo sapiens OX=9606 GN=HPS5 PE=1 SV=2	Q9UPZ3	127.45	130450000	0	0	0	0	0	0	0	0	0	0	0	0	0	10129000	6492900	0	43346000	11390000	15616000	25535000	3683700	3841500	4215600	6202300
Q9UQV4	LAMP3_HUMAN	LAMP3	sp|Q9UQV4|LAMP3_HUMAN Lysosome-associated membrane glycoprotein 3 OS=Homo sapiens OX=9606 GN=LAMP3 PE=1 SV=3	Q9UQV4	44.346	141870000	0	0	0	0	0	0	0	0	20587000	25227000	36782000	59269000	0	0	0	0	0	0	0	0	0	0	0	0
Q9Y2F9	BTBD3_HUMAN	BTBD3	sp|Q9Y2F9|BTBD3_HUMAN BTB/POZ domain-containing protein 3 OS=Homo sapiens OX=9606 GN=BTBD3 PE=1 SV=1	Q9Y2F9	58.419	14799000	0	0	0	0	0	0	0	0	0	0	0	0	0	0	0	0	0	0	0	0	0	0	7959800	6839300
Q9Y2G0	EFR3B_HUMAN	EFR3B	sp|Q9Y2G0|EFR3B_HUMAN Protein EFR3 homolog B OS=Homo sapiens OX=9606 GN=EFR3B PE=1 SV=2	Q9Y2G0	92.486	1537300000	0	0	0	0	0	0	0	0	0	0	0	0	34742000	27580000	24080000	0	368400000	380540000	293570000	200720000	49099000	59639000	59079000	39801000
Q9Y2H2	SAC2_HUMAN	INPP5F	sp|Q9Y2H2|SAC2_HUMAN Phosphatidylinositide phosphatase SAC2 OS=Homo sapiens OX=9606 GN=INPP5F PE=1 SV=3	Q9Y2H2	128.41	1208600000	0	0	0	0	0	0	0	0	0	0	0	0	22265000	39447000	9179900	0	227290000	312880000	156390000	173790000	60322000	62771000	40632000	103640000
Q9Y2L9	LRCH1_HUMAN	LRCH1	sp|Q9Y2L9|LRCH1_HUMAN Leucine-rich repeat and calponin homology domain-containing protein 1 OS=Homo sapiens OX=9606 GN=LRCH1 PE=1 SV=3	Q9Y2L9	80.874	1685000000	0	0	0	0	0	0	0	0	0	0	0	0	55517000	90026000	42468000	14398000	252380000	301700000	237950000	214750000	78109000	140280000	67226000	190160000
Q9Y2V7	COG6_HUMAN	COG6	sp|Q9Y2V7|COG6_HUMAN Conserved oligomeric Golgi complex subunit 6 OS=Homo sapiens OX=9606 GN=COG6 PE=1 SV=2	Q9Y2V7	73.278	808670000	0	0	0	0	0	0	0	0	186660000	164830000	225800000	231380000	0	0	0	0	0	0	0	0	0	0	0	0
Q9Y388	RBMX2_HUMAN	RBMX2	sp|Q9Y388|RBMX2_HUMAN RNA-binding motif protein, X-linked 2 OS=Homo sapiens OX=9606 GN=RBMX2 PE=1 SV=2	Q9Y388	37.335	60734000	0	0	0	0	0	0	0	0	0	0	0	0	4632700	0	0	0	16207000	21368000	7925100	10601000	0	0	0	0
Q9Y3I1	FBX7_HUMAN	FBXO7	sp|Q9Y3I1|FBX7_HUMAN F-box only protein 7 OS=Homo sapiens OX=9606 GN=FBXO7 PE=1 SV=1	Q9Y3I1	58.502	33193000	0	0	0	0	0	0	0	0	0	0	0	0	0	0	0	0	0	0	0	0	11826000	5798800	1978000	13590000
Q9Y3P4	RHBD3_HUMAN	RHBDD3	sp|Q9Y3P4|RHBD3_HUMAN Rhomboid domain-containing protein 3 OS=Homo sapiens OX=9606 GN=RHBDD3 PE=2 SV=1	Q9Y3P4	40.484	1182900000	0	0	0	0	0	0	0	0	0	0	0	0	7295600	16920000	6251600	14656000	41396000	0	29827000	16613000	182320000	239370000	224530000	403700000
Q9Y3R5	DOP2_HUMAN	DOP1B	sp|Q9Y3R5|DOP2_HUMAN Protein dopey-2 OS=Homo sapiens OX=9606 GN=DOP1B PE=1 SV=5	Q9Y3R5	258.23	1242800000	0	0	0	0	0	0	0	0	15167000	24311000	34515000	41150000	79774000	118810000	87854000	39798000	136220000	129050000	83572000	101110000	62488000	71138000	129840000	88034000
Q9Y426	C2CD2_HUMAN	C2CD2	sp|Q9Y426|C2CD2_HUMAN C2 domain-containing protein 2 OS=Homo sapiens OX=9606 GN=C2CD2 PE=1 SV=2	Q9Y426	75.532	38986000	0	0	0	0	0	0	0	0	0	0	0	0	0	4025400	0	0	21336000	0	0	13625000	0	0	0	0
Q9Y478	AAKB1_HUMAN	PRKAB1	sp|Q9Y478|AAKB1_HUMAN 5-AMP-activated protein kinase subunit beta-1 OS=Homo sapiens OX=9606 GN=PRKAB1 PE=1 SV=4	Q9Y478	30.382	174470000	0	0	0	0	0	0	0	0	0	25832000	47567000	82048000	0	0	0	0	0	0	0	0	0	4525300	14499000	0
Q9Y484	WIPI4_HUMAN	WDR45	sp|Q9Y484|WIPI4_HUMAN WD repeat domain phosphoinositide-interacting protein 4 OS=Homo sapiens OX=9606 GN=WDR45 PE=1 SV=1	Q9Y484	39.867	181910000	0	0	0	0	0	0	0	0	0	0	0	0	1970700	5659500	2020100	0	17143000	19697000	17451000	17301000	26190000	24030000	15778000	34667000
Q9Y485	DMXL1_HUMAN	DMXL1	sp|Q9Y485|DMXL1_HUMAN DmX-like protein 1 OS=Homo sapiens OX=9606 GN=DMXL1 PE=1 SV=3	Q9Y485	337.83	2896800000	0	0	0	0	0	0	0	0	0	0	0	0	481540000	736280000	390790000	192260000	122110000	204810000	170980000	133260000	107630000	86444000	85131000	185530000
Q9Y4D1	DAAM1_HUMAN	DAAM1	sp|Q9Y4D1|DAAM1_HUMAN Disheveled-associated activator of morphogenesis 1 OS=Homo sapiens OX=9606 GN=DAAM1 PE=1 SV=2	Q9Y4D1	123.47	15192000	0	0	0	0	0	0	0	0	0	0	0	0	5313000	0	5964900	3914300	0	0	0	0	0	0	0	0
Q9Y4E6	WDR7_HUMAN	WDR7	sp|Q9Y4E6|WDR7_HUMAN WD repeat-containing protein 7 OS=Homo sapiens OX=9606 GN=WDR7 PE=1 SV=2	Q9Y4E6	163.81	4176100000	0	0	0	0	0	0	0	0	0	0	0	0	460130000	721110000	363750000	168960000	481330000	599360000	455750000	261030000	149500000	142020000	209360000	163840000
Q9Y4F1	FARP1_HUMAN	FARP1	sp|Q9Y4F1|FARP1_HUMAN FERM, ARHGEF and pleckstrin domain-containing protein 1 OS=Homo sapiens OX=9606 GN=FARP1 PE=1 SV=1	Q9Y4F1	118.63	62743000	0	0	0	0	0	0	0	0	0	0	0	0	3582600	12642000	4546000	4445900	0	11563000	7359500	7468900	3052800	2931700	0	5150600
Q9Y4G2	PKHM1_HUMAN	PLEKHM1	sp|Q9Y4G2|PKHM1_HUMAN Pleckstrin homology domain-containing family M member 1 OS=Homo sapiens OX=9606 GN=PLEKHM1 PE=1 SV=3	Q9Y4G2	117.44	32693000	0	0	0	0	0	0	0	0	0	0	0	0	0	0	0	0	0	0	0	0	3232700	9542700	8205100	11713000
Q9Y4P8	WIPI2_HUMAN	WIPI2	sp|Q9Y4P8|WIPI2_HUMAN WD repeat domain phosphoinositide-interacting protein 2 OS=Homo sapiens OX=9606 GN=WIPI2 PE=1 SV=1	Q9Y4P8	49.408	792330000	0	0	0	0	0	0	0	0	0	0	0	0	7173600	54815000	19278000	0	179200000	100330000	131350000	147970000	28121000	31814000	43872000	48398000
Q9Y5W7	SNX14_HUMAN	SNX14	sp|Q9Y5W7|SNX14_HUMAN Sorting nexin-14 OS=Homo sapiens OX=9606 GN=SNX14 PE=1 SV=3	Q9Y5W7	110.18	2523400000	0	0	0	0	0	0	0	0	15218000	0	0	26044000	43233000	58546000	20772000	21756000	590380000	415170000	451330000	586850000	88115000	77428000	69299000	59298000
Q9Y5W8	SNX13_HUMAN	SNX13	sp|Q9Y5W8|SNX13_HUMAN Sorting nexin-13 OS=Homo sapiens OX=9606 GN=SNX13 PE=1 SV=4	Q9Y5W8	112.19	374810000	0	0	0	0	0	0	0	0	0	0	0	0	0	16489000	11039000	4463500	78797000	82059000	55208000	52138000	24803000	14599000	18151000	17067000
Q9Y5Z7	HCFC2_HUMAN	HCFC2	sp|Q9Y5Z7|HCFC2_HUMAN Host cell factor 2 OS=Homo sapiens OX=9606 GN=HCFC2 PE=1 SV=1	Q9Y5Z7	86.778	9666900	0	0	0	0	0	0	0	0	0	3883500	5783400	0	0	0	0	0	0	0	0	0	0	0	0	0
Q9Y6A5	TACC3_HUMAN	TACC3	sp|Q9Y6A5|TACC3_HUMAN Transforming acidic coiled-coil-containing protein 3 OS=Homo sapiens OX=9606 GN=TACC3 PE=1 SV=1	Q9Y6A5	90.359	26392000	0	0	0	0	0	0	0	0	6269500	3895700	5311200	0	0	0	0	0	0	0	0	0	0	4300300	0	6615000
Q9Y6B7	AP4B1_HUMAN	AP4B1	sp|Q9Y6B7|AP4B1_HUMAN AP-4 complex subunit beta-1 OS=Homo sapiens OX=9606 GN=AP4B1 PE=1 SV=2	Q9Y6B7	83.259	2057500000	0	0	0	0	0	0	0	0	0	0	0	0	71049000	210320000	32773000	51565000	235560000	335840000	314370000	185080000	94078000	145960000	171870000	209060000
Q9Y6D5	BIG2_HUMAN	ARFGEF2	sp|Q9Y6D5|BIG2_HUMAN Brefeldin A-inhibited guanine nucleotide-exchange protein 2 OS=Homo sapiens OX=9606 GN=ARFGEF2 PE=1 SV=3	Q9Y6D5	202.04	10724000000	0	0	0	0	0	0	0	0	0	0	0	0	359330000	562170000	352360000	203160000	1848500000	1982600000	1546900000	1252300000	406520000	586330000	783130000	840470000
Q9Y6M4	KC1G3_HUMAN	CSNK1G3	sp|Q9Y6M4|KC1G3_HUMAN Casein kinase I isoform gamma-3 OS=Homo sapiens OX=9606 GN=CSNK1G3 PE=1 SV=2	Q9Y6M4	51.388	4985400	0	0	0	0	0	0	0	0	0	0	0	0	0	4985400	0	0	0	0	0	0	0	0	0	0
Q9Y6Q9	NCOA3_HUMAN	NCOA3	sp|Q9Y6Q9|NCOA3_HUMAN Nuclear receptor coactivator 3 OS=Homo sapiens OX=9606 GN=NCOA3 PE=1 SV=1	Q9Y6Q9	155.29	44880000	0	0	0	30918000	13962000	0	0	0	0	0	0	0	0	0	0	0	0	0	0	0	0	0	0	0
Q9Y6R1	S4A4_HUMAN	SLC4A4	sp|Q9Y6R1|S4A4_HUMAN Electrogenic sodium bicarbonate cotransporter 1 OS=Homo sapiens OX=9606 GN=SLC4A4 PE=1 SV=1	Q9Y6R1	121.46	350240000	0	0	0	0	24028000	0	0	0	0	0	0	0	7615700	18237000	6512900	0	32666000	82523000	61617000	17794000	24217000	29495000	21040000	24496000
Q9Y6U3	ADSV_HUMAN	SCIN	sp|Q9Y6U3|ADSV_HUMAN Adseverin OS=Homo sapiens OX=9606 GN=SCIN PE=1 SV=4	Q9Y6U3	80.488	19477000	0	0	0	0	0	0	0	0	0	0	0	0	0	0	0	0	0	0	0	0	5755400	5666500	0	8054800
RSV-F	ms|RSV-F|	ms|RSV-F|	ms|RSV-F|	RSV-F	63.461	22058000000	0	0	0	0	0	0	0	0	4555400000	2875300000	3088100000	4908000000	0	0	0	0	0	0	0	0	1374800000	1583600000	1652700000	2020000000
RSV-G	ms|RSV-G|	ms|RSV-G|	ms|RSV-G|	RSV-G	32.745	9173400000	0	0	0	0	0	0	0	0	1809900000	1651200000	2436700000	3206600000	0	0	0	0	0	0	0	0	0	30822000	13420000	24744000
RSV-L	ms|RSV-L|	ms|RSV-L|	ms|RSV-L|	RSV-L	250.41	12682000000	0	0	0	0	0	0	0	0	122120000	153400000	172250000	311310000	0	0	0	0	0	0	0	0	2344700000	2776900000	3375600000	3425500000
RSV-M	ms|RSV-M|	ms|RSV-M|	ms|RSV-M|	RSV-M	28.728	64756000000	0	0	0	0	0	0	0	0	11036000000	12588000000	14687000000	16857000000	0	0	0	0	0	0	0	0	1839300000	2493100000	2694200000	2561400000
RSV-M2-1	ms|RSV-M2-1|	ms|RSV-M2-1|	ms|RSV-M2-1|	RSV-M2-1	22.18	18921000000	0	0	0	0	0	0	0	0	3144800000	3225000000	3527400000	6264100000	0	0	0	0	0	0	0	0	421300000	685300000	664900000	988260000
RSV-NP	ms|RSV-NP|	ms|RSV-NP|	ms|RSV-NP|	RSV-NP	43.42	192350000000	0	0	0	0	0	0	0	0	6251500000	7714200000	10808000000	13937000000	1129100	4655600	0	0	0	0	0	0	34111000000	40331000000	37096000000	42097000000
RSV-NS1	ms|RSV-NS1|	ms|RSV-NS1|	ms|RSV-NS1|	RSV-NS1	15.567	6624200000	0	0	0	0	0	0	0	0	1510500000	1284700000	1492300000	2336700000	0	0	0	0	0	0	0	0	0	0	0	0
RSV-NS2	ms|RSV-NS2|	ms|RSV-NS2|	ms|RSV-NS2|	RSV-NS2	14.705	1494100000	0	0	0	0	0	0	0	0	142490000	210640000	401920000	598700000	0	0	0	0	0	0	0	0	22412000	47091000	15776000	55074000
RSV-P	ms|RSV-P|	ms|RSV-P|	ms|RSV-P|	RSV-P	27.134	66994000000	0	0	0	0	0	0	0	0	6972400000	6317600000	8023100000	12255000000	0	0	0	0	0	0	0	0	6813400000	7867600000	8436900000	10308000000

## Sheet: PresInInfenza_AbsInMock
Uniprot accession	Average iBAQ Influenza	Protein name	Gene name	Protein.IDs	Majority.protein.IDs	Peptide.counts..all.	Peptide.counts..razor.unique.	Peptide.counts..unique.	Protein.names	Gene.names	Fasta.headers	Number.of.proteins	Peptides	Razor...unique.peptides	Unique.peptides	Peptides.Input.F.1	Peptides.Input.F.2	Peptides.Input.F.3	Peptides.Input.F.4	Peptides.Input.M.1	Peptides.Input.M.2	Peptides.Input.M.3	Peptides.Input.M.4	Peptides.Input.R.1	Peptides.Input.R.2	Peptides.Input.R.3	Peptides.Input.R.4	Peptides.IP.F.1	Peptides.IP.F.2	Peptides.IP.F.3	Peptides.IP.F.4	Peptides.IP.M.1	Peptides.IP.M.2	Peptides.IP.M.3	Peptides.IP.M.4	Peptides.IP.R.1	Peptides.IP.R.2	Peptides.IP.R.3	Peptides.IP.R.4	Razor...unique.peptides.Input.F.1	Razor...unique.peptides.Input.F.2	Razor...unique.peptides.Input.F.3	Razor...unique.peptides.Input.F.4	Razor...unique.peptides.Input.M.1	Razor...unique.peptides.Input.M.2	Razor...unique.peptides.Input.M.3	Razor...unique.peptides.Input.M.4	Razor...unique.peptides.Input.R.1	Razor...unique.peptides.Input.R.2
A0A0U1RRL7	21.1984	MMPOS_HUMAN	MMP24OS	A0A0U1RRL7	A0A0U1RRL7	1	1	1			sp|A0A0U1RRL7|MMPOS_HUMAN Protein MMP24OS OS=Homo sapiens OX=9606 GN=MMP24OS PE=1 SV=1	1	1	1	1	1	1	1	1	0	0	0	0	1	1	0	1	0	0	0	0	0	0	0	0	0	1	0	1	1	1	1	1	0	0	0	0	1	1
P0DPB3	20.9557	SCHI1_HUMAN	SCHIP1	P0DPB3;B3KU38	P0DPB3;B3KU38	11;11	11;11	11;11			sp|P0DPB3|SCHI1_HUMAN Schwannomin-interacting protein 1 OS=Homo sapiens OX=9606 GN=SCHIP1 PE=1 SV=1;sp|B3KU38|IQIP1_HUMAN IQCJ-SCHIP1 readthrough transcript protein OS=Homo sapiens OX=9606 GN=IQCJ-SCHIP1 PE=1 SV=2	2	11	11	11	1	0	0	1	0	0	0	0	0	0	0	0	7	5	6	4	8	7	6	6	3	7	7	6	1	0	0	1	0	0	0	0	0	0
O00115	20.9639	DNS2A_HUMAN	DNASE2	O00115	O00115	2	2	2	Deoxyribonuclease-2-alpha	DNASE2	sp|O00115|DNS2A_HUMAN Deoxyribonuclease-2-alpha OS=Homo sapiens OX=9606 GN=DNASE2 PE=1 SV=2	1	2	2	2	2	2	2	2	0	0	0	0	1	0	1	0	0	0	0	0	0	0	0	0	0	0	0	0	2	2	2	2	0	0	0	0	1	0
O00507	16.0817	USP9Y_HUMAN	USP9Y	O00507	O00507	21	2	2	Probable ubiquitin carboxyl-terminal hydrolase FAF-Y	USP9Y	sp|O00507|USP9Y_HUMAN Probable ubiquitin carboxyl-terminal hydrolase FAF-Y OS=Homo sapiens OX=9606 GN=USP9Y PE=2 SV=2	1	21	2	2	5	5	6	5	10	11	13	10	18	20	19	16	0	0	0	0	0	0	0	0	2	1	0	2	1	1	1	1	0	0	0	0	1	1
O00622	19.5493	CCN1_HUMAN	CCN1	O00622	O00622	2	2	2	Protein CYR61	CYR61	sp|O00622|CCN1_HUMAN CCN family member 1 OS=Homo sapiens OX=9606 GN=CCN1 PE=1 SV=1	1	2	2	2	1	1	1	2	0	0	0	0	0	0	0	0	0	0	0	0	0	0	0	0	0	0	0	0	1	1	1	2	0	0	0	0	0	0
O14662	18.9329	STX16_HUMAN	STX16	O14662	O14662	2	2	2	Syntaxin-16	STX16	sp|O14662|STX16_HUMAN Syntaxin-16 OS=Homo sapiens OX=9606 GN=STX16 PE=1 SV=3	1	2	2	2	1	0	1	1	0	0	0	0	2	2	1	1	0	0	0	0	0	0	0	0	0	0	0	0	1	0	1	1	0	0	0	0	2	2
O14734	19.7202	ACOT8_HUMAN	ACOT8	O14734	O14734	2	2	2	Acyl-coenzyme A thioesterase 8	ACOT8	sp|O14734|ACOT8_HUMAN Acyl-coenzyme A thioesterase 8 OS=Homo sapiens OX=9606 GN=ACOT8 PE=1 SV=1	1	2	2	2	2	1	1	2	0	0	0	0	1	1	0	1	0	0	0	0	0	0	0	0	1	1	1	1	2	1	1	2	0	0	0	0	1	1
O14981	17.389	BTAF1_HUMAN	BTAF1	O14981	O14981	5	5	5	TATA-binding protein-associated factor 172	BTAF1	sp|O14981|BTAF1_HUMAN TATA-binding protein-associated factor 172 OS=Homo sapiens OX=9606 GN=BTAF1 PE=1 SV=2	1	5	5	5	4	4	2	3	0	0	0	0	2	1	1	2	0	0	0	0	0	0	0	0	0	0	0	0	4	4	2	3	0	0	0	0	2	1
O15085	17.9928	ARHGB_HUMAN	ARHGEF11	O15085	O15085	3	3	3	Rho guanine nucleotide exchange factor 11	ARHGEF11	sp|O15085|ARHGB_HUMAN Rho guanine nucleotide exchange factor 11 OS=Homo sapiens OX=9606 GN=ARHGEF11 PE=1 SV=1	1	3	3	3	0	0	1	1	0	0	0	1	1	0	0	0	0	0	0	0	0	0	0	0	0	0	0	0	0	0	1	1	0	0	0	1	1	0
O43422	16.8403	P52K_HUMAN	THAP12	O43422	O43422	3	3	3	52 kDa repressor of the inhibitor of the protein kinase	PRKRIR	sp|O43422|P52K_HUMAN 52 kDa repressor of the inhibitor of the protein kinase OS=Homo sapiens OX=9606 GN=THAP12 PE=1 SV=2	1	3	3	3	0	1	1	0	0	0	0	1	1	1	2	1	0	0	0	0	0	0	0	0	0	0	0	0	0	1	1	0	0	0	0	1	1	1
O43933	20.325	PEX1_HUMAN	PEX1	O43933	O43933	21	21	21	Peroxisome biogenesis factor 1	PEX1	sp|O43933|PEX1_HUMAN Peroxisome biogenesis factor 1 OS=Homo sapiens OX=9606 GN=PEX1 PE=1 SV=1	1	21	21	21	1	1	1	1	0	0	0	0	2	2	0	1	5	6	6	3	13	11	14	14	7	8	12	6	1	1	1	1	0	0	0	0	2	2
O60229	16.1092	KALRN_HUMAN	KALRN	O60229	O60229	4	3	3	Kalirin	KALRN	sp|O60229|KALRN_HUMAN Kalirin OS=Homo sapiens OX=9606 GN=KALRN PE=1 SV=3	1	4	3	3	1	1	1	1	0	0	0	0	0	0	0	0	0	1	1	0	2	3	2	1	0	1	1	1	1	1	1	1	0	0	0	0	0	0
O60658	16.8893	PDE8A_HUMAN	PDE8A	O60658;O95263	O60658	15;1	15;1	15;1	High affinity cAMP-specific and IBMX-insensitive 3,5-cyclic phosphodiesterase 8A	PDE8A	sp|O60658|PDE8A_HUMAN High affinity cAMP-specific and IBMX-insensitive 3,5-cyclic phosphodiesterase 8A OS=Homo sapiens OX=9606 GN=PDE8A PE=1 SV=2	2	15	15	15	1	1	1	0	0	0	0	0	0	0	0	0	8	8	7	3	10	11	11	12	9	11	10	10	1	1	1	0	0	0	0	0	0	0
O60921	19.152	HUS1_HUMAN	HUS1	O60921	O60921	2	2	2	Checkpoint protein HUS1	HUS1	sp|O60921|HUS1_HUMAN Checkpoint protein HUS1 OS=Homo sapiens OX=9606 GN=HUS1 PE=1 SV=1	1	2	2	2	1	1	2	2	0	0	0	0	0	1	1	1	0	0	0	0	0	0	0	0	0	0	0	0	1	1	2	2	0	0	0	0	0	1
O60942	18.7376	MCE1_HUMAN	RNGTT	O60942	O60942	4	4	4	mRNA-capping enzyme;Polynucleotide 5-triphosphatase;mRNA guanylyltransferase	RNGTT	sp|O60942|MCE1_HUMAN mRNA-capping enzyme OS=Homo sapiens OX=9606 GN=RNGTT PE=1 SV=1	1	4	4	4	3	3	2	1	0	0	0	0	0	0	0	0	0	0	0	0	0	0	0	0	0	1	0	1	3	3	2	1	0	0	0	0	0	0
O75414	22.6729	NDK6_HUMAN	NME6	O75414	O75414	2	2	2	Nucleoside diphosphate kinase 6	NME6	sp|O75414|NDK6_HUMAN Nucleoside diphosphate kinase 6 OS=Homo sapiens OX=9606 GN=NME6 PE=1 SV=3	1	2	2	2	2	1	2	2	0	1	0	0	2	1	1	0	0	0	0	0	0	0	0	0	0	0	0	0	2	1	2	2	0	1	0	0	2	1
O75528	18.4357	TADA3_HUMAN	TADA3	O75528	O75528	2	2	2	Transcriptional adapter 3	TADA3	sp|O75528|TADA3_HUMAN Transcriptional adapter 3 OS=Homo sapiens OX=9606 GN=TADA3 PE=1 SV=1	1	2	2	2	1	0	1	1	0	0	0	0	1	1	1	0	0	0	0	0	0	0	0	0	0	0	0	0	1	0	1	1	0	0	0	0	1	1
O75586	20.561	MED6_HUMAN	MED6	O75586	O75586	3	3	3	Mediator of RNA polymerase II transcription subunit 6	MED6	sp|O75586|MED6_HUMAN Mediator of RNA polymerase II transcription subunit 6 OS=Homo sapiens OX=9606 GN=MED6 PE=1 SV=2	1	3	3	3	2	1	1	0	0	0	0	0	1	0	0	0	0	0	0	0	0	0	0	0	0	0	0	0	2	1	1	0	0	0	0	0	1	0
O75648	18.7246	MTU1_HUMAN	TRMU	O75648	O75648	4	4	4	Mitochondrial tRNA-specific 2-thiouridylase 1	TRMU	sp|O75648|MTU1_HUMAN Mitochondrial tRNA-specific 2-thiouridylase 1 OS=Homo sapiens OX=9606 GN=TRMU PE=1 SV=2	1	4	4	4	3	2	3	3	0	0	0	0	0	0	1	1	0	0	0	0	0	0	0	0	0	0	0	0	3	2	3	3	0	0	0	0	0	0
O94876	18.504	TMCC1_HUMAN	TMCC1	O94876;O75069	O94876	6;1	6;1	6;1	Transmembrane and coiled-coil domains protein 1	TMCC1	sp|O94876|TMCC1_HUMAN Transmembrane and coiled-coil domains protein 1 OS=Homo sapiens OX=9606 GN=TMCC1 PE=1 SV=3	2	6	6	6	1	2	2	3	0	0	0	0	0	1	0	0	3	2	3	0	3	2	3	3	2	2	2	2	1	2	2	3	0	0	0	0	0	1
O94915	14.6678	FRYL_HUMAN	FRYL	O94915	O94915	3	3	3	Protein furry homolog-like	FRYL	sp|O94915|FRYL_HUMAN Protein furry homolog-like OS=Homo sapiens OX=9606 GN=FRYL PE=1 SV=2	1	3	3	3	1	0	0	1	0	0	0	0	1	1	1	1	0	1	0	0	1	1	1	1	0	0	0	0	1	0	0	1	0	0	0	0	1	1
O95376	18.1539	ARI2_HUMAN	ARIH2	O95376	O95376	2	2	2	E3 ubiquitin-protein ligase ARIH2	ARIH2	sp|O95376|ARI2_HUMAN E3 ubiquitin-protein ligase ARIH2 OS=Homo sapiens OX=9606 GN=ARIH2 PE=1 SV=1	1	2	2	2	0	1	1	1	0	1	0	0	2	2	2	2	0	0	0	0	0	0	0	0	0	0	0	0	0	1	1	1	0	1	0	0	2	2
O95490	17.9596	AGRL2_HUMAN	ADGRL2	O95490	O95490	15	15	15	Latrophilin-2	LPHN2	sp|O95490|AGRL2_HUMAN Adhesion G protein-coupled receptor L2 OS=Homo sapiens OX=9606 GN=ADGRL2 PE=1 SV=2	1	15	15	15	1	1	2	2	0	0	0	0	0	0	0	0	4	6	6	0	5	5	7	7	9	10	11	9	1	1	2	2	0	0	0	0	0	0
O95721	20.1237	SNP29_HUMAN	SNAP29	O95721	O95721	13	13	13	Synaptosomal-associated protein 29	SNAP29	sp|O95721|SNP29_HUMAN Synaptosomal-associated protein 29 OS=Homo sapiens OX=9606 GN=SNAP29 PE=1 SV=1	1	13	13	13	2	2	1	1	0	0	0	0	0	0	0	0	8	8	9	6	12	11	12	13	6	10	10	9	2	2	1	1	0	0	0	0	0	0
O95873	19.3597	CF047_HUMAN	C6orf47	O95873	O95873	1	1	1	Uncharacterized protein C6orf47	C6orf47	sp|O95873|CF047_HUMAN Uncharacterized protein C6orf47 OS=Homo sapiens OX=9606 GN=C6orf47 PE=1 SV=2	1	1	1	1	1	0	1	1	0	0	0	0	1	0	1	1	0	0	0	0	0	0	0	0	0	0	0	0	1	0	1	1	0	0	0	0	1	0
P01111	23.9274	RASN_HUMAN	NRAS	P01111	P01111	7	2	1	GTPase NRas	NRAS	sp|P01111|RASN_HUMAN GTPase NRas OS=Homo sapiens OX=9606 GN=NRAS PE=1 SV=1	1	7	2	1	5	6	4	5	4	4	4	4	4	4	4	4	1	1	2	0	2	2	2	2	2	2	2	1	2	2	1	2	1	1	1	1	1	2
P05089	21.9098	ARGI1_HUMAN	ARG1	P05089	P05089	5	5	5	Arginase-1	ARG1	sp|P05089|ARGI1_HUMAN Arginase-1 OS=Homo sapiens OX=9606 GN=ARG1 PE=1 SV=2	1	5	5	5	1	0	1	1	0	0	0	0	1	2	2	1	3	1	3	0	0	2	2	2	2	2	3	2	1	0	1	1	0	0	0	0	1	2
P05362	20.4641	ICAM1_HUMAN	ICAM1	P05362	P05362	2	2	2	Intercellular adhesion molecule 1	ICAM1	sp|P05362|ICAM1_HUMAN Intercellular adhesion molecule 1 OS=Homo sapiens OX=9606 GN=ICAM1 PE=1 SV=2	1	2	2	2	2	2	2	1	1	1	1	1	1	1	1	1	1	1	1	1	0	0	0	0	0	0	0	0	2	2	2	1	1	1	1	1	1	1
P06746	19.9012	DPOLB_HUMAN	POLB	P06746	P06746	3	3	3	DNA polymerase beta	POLB	sp|P06746|DPOLB_HUMAN DNA polymerase beta OS=Homo sapiens OX=9606 GN=POLB PE=1 SV=3	1	3	3	3	3	3	2	2	0	0	0	0	0	0	0	0	0	0	0	0	0	0	0	0	0	0	0	0	3	3	2	2	0	0	0	0	0	0
P07203	19.7558	GPX1_HUMAN	GPX1	P07203	P07203	4	4	4	Glutathione peroxidase 1	GPX1	sp|P07203|GPX1_HUMAN Glutathione peroxidase 1 OS=Homo sapiens OX=9606 GN=GPX1 PE=1 SV=4	1	4	4	4	2	1	3	2	0	0	0	0	2	2	2	1	0	0	0	0	0	0	0	0	0	0	0	0	2	1	3	2	0	0	0	0	2	2
P08174	20.7275	DAF_HUMAN	CD55	P08174	P08174	5	5	5	Complement decay-accelerating factor	CD55	sp|P08174|DAF_HUMAN Complement decay-accelerating factor OS=Homo sapiens OX=9606 GN=CD55 PE=1 SV=4	1	5	5	5	1	1	1	1	1	1	1	2	3	3	3	2	0	0	0	0	0	0	0	0	0	0	0	0	1	1	1	1	1	1	1	2	3	3
P0DI82	20.0009	TPC2B_HUMAN	TRAPPC2B	P0DI82;P0DI81	P0DI82;P0DI81	4;4	4;4	4;4	Trafficking protein particle complex subunit 2B;Trafficking protein particle complex subunit 2	TRAPPC2B;TRAPPC2	sp|P0DI82|TPC2B_HUMAN Trafficking protein particle complex subunit 2B OS=Homo sapiens OX=9606 GN=TRAPPC2B PE=1 SV=1;sp|P0DI81|TPC2A_HUMAN Trafficking protein particle complex subunit 2 OS=Homo sapiens OX=9606 GN=TRAPPC2 PE=1 SV=1	2	4	4	4	2	2	2	2	0	0	0	0	1	1	1	1	1	0	2	0	0	0	0	0	0	0	0	0	2	2	2	2	0	0	0	0	1	1
P0DJ93	24.0328	SIM13_HUMAN	SMIM13	P0DJ93	P0DJ93	2	2	2	Small integral membrane protein 13	SMIM13	sp|P0DJ93|SIM13_HUMAN Small integral membrane protein 13 OS=Homo sapiens OX=9606 GN=SMIM13 PE=3 SV=1	1	2	2	2	1	2	2	2	0	0	0	0	1	0	0	1	0	0	0	0	0	0	0	0	0	0	0	0	1	2	2	2	0	0	0	0	1	0
P14384	18.0618	CBPM_HUMAN	CPM	P14384	P14384	3	3	3	Carboxypeptidase M	CPM	sp|P14384|CBPM_HUMAN Carboxypeptidase M OS=Homo sapiens OX=9606 GN=CPM PE=1 SV=2	1	3	3	3	3	1	2	3	0	0	0	0	0	0	0	0	0	0	0	0	0	0	0	0	0	0	0	0	3	1	2	3	0	0	0	0	0	0
P14406	28.92	CX7A2_HUMAN	COX7A2	P14406	P14406	2	2	2	Cytochrome c oxidase subunit 7A2, mitochondrial	COX7A2	sp|P14406|CX7A2_HUMAN Cytochrome c oxidase subunit 7A2, mitochondrial OS=Homo sapiens OX=9606 GN=COX7A2 PE=1 SV=1	1	2	2	2	2	2	2	2	0	0	0	0	0	0	0	0	1	0	1	0	0	0	0	0	0	0	0	0	2	2	2	2	0	0	0	0	0	0
P15407	21.4523	FOSL1_HUMAN	FOSL1	P15407	P15407	3	3	3	Fos-related antigen 1	FOSL1	sp|P15407|FOSL1_HUMAN Fos-related antigen 1 OS=Homo sapiens OX=9606 GN=FOSL1 PE=1 SV=1	1	3	3	3	1	1	1	1	0	0	0	0	0	1	2	0	0	0	0	0	1	0	1	1	0	0	0	0	1	1	1	1	0	0	0	0	0	1
P15954	24.2302	COX7C_HUMAN	COX7C	P15954	P15954	2	2	2	Cytochrome c oxidase subunit 7C, mitochondrial	COX7C	sp|P15954|COX7C_HUMAN Cytochrome c oxidase subunit 7C, mitochondrial OS=Homo sapiens OX=9606 GN=COX7C PE=1 SV=1	1	2	2	2	0	1	1	0	0	0	0	0	1	1	1	1	0	0	0	0	0	0	0	0	1	0	0	1	0	1	1	0	0	0	0	0	1	1
P16220	24.9388	CREB1_HUMAN	CREB1	P16220	P16220	4	4	2	Cyclic AMP-responsive element-binding protein 1	CREB1	sp|P16220|CREB1_HUMAN Cyclic AMP-responsive element-binding protein 1 OS=Homo sapiens OX=9606 GN=CREB1 PE=1 SV=3	1	4	4	2	3	3	3	3	2	2	2	2	2	2	3	3	0	0	0	0	0	0	0	0	0	0	0	0	3	3	3	3	2	2	2	2	2	2
P18283	18.8513	GPX2_HUMAN	GPX2	P18283	P18283	2	2	2	Glutathione peroxidase 2	GPX2	sp|P18283|GPX2_HUMAN Glutathione peroxidase 2 OS=Homo sapiens OX=9606 GN=GPX2 PE=1 SV=3	1	2	2	2	0	1	1	1	0	0	0	0	2	2	1	2	0	0	0	0	0	0	0	0	0	0	0	0	0	1	1	1	0	0	0	0	2	2
P27986	19.9176	P85A_HUMAN	PIK3R1	P27986;Q92569;O00459	P27986	3;1;1	3;1;1	3;1;1	Phosphatidylinositol 3-kinase regulatory subunit alpha	PIK3R1	sp|P27986|P85A_HUMAN Phosphatidylinositol 3-kinase regulatory subunit alpha OS=Homo sapiens OX=9606 GN=PIK3R1 PE=1 SV=2	3	3	3	3	1	0	1	0	0	0	0	0	1	1	0	0	0	0	0	0	0	0	0	0	1	1	1	1	1	0	1	0	0	0	0	0	1	1
P28065	19.7752	PSB9_HUMAN	PSMB9	P28065	P28065	4	4	4	Proteasome subunit beta type-9	PSMB9	sp|P28065|PSB9_HUMAN Proteasome subunit beta type-9 OS=Homo sapiens OX=9606 GN=PSMB9 PE=1 SV=2	1	4	4	4	1	0	0	1	0	0	0	0	3	4	2	3	0	0	0	0	0	0	0	0	0	0	0	0	1	0	0	1	0	0	0	0	3	4
Q6NXS1	19.3832	IPP2B_HUMAN	PPP1R2B	Q6NXS1;P41236	Q6NXS1;P41236	2;2	2;2	2;2	Protein phosphatase inhibitor 2-like protein 3;Protein phosphatase inhibitor 2	PPP1R2P3;PPP1R2	sp|Q6NXS1|IPP2B_HUMAN Protein phosphatase inhibitor 2 family member B OS=Homo sapiens OX=9606 GN=PPP1R2B PE=1 SV=2;sp|P41236|IPP2_HUMAN Protein phosphatase inhibitor 2 OS=Homo sapiens OX=9606 GN=PPP1R2 PE=1 SV=2	2	2	2	2	1	1	1	0	0	0	0	0	1	1	0	1	0	1	1	0	0	0	0	0	0	0	0	0	1	1	1	0	0	0	0	0	1	1
P48553	17.6032	TPC10_HUMAN	TRAPPC10	P48553	P48553	45	45	45	Trafficking protein particle complex subunit 10	TRAPPC10	sp|P48553|TPC10_HUMAN Trafficking protein particle complex subunit 10 OS=Homo sapiens OX=9606 GN=TRAPPC10 PE=1 SV=2	1	45	45	45	1	1	0	1	0	0	0	0	0	0	0	0	36	28	33	12	33	33	34	35	21	23	28	21	1	1	0	1	0	0	0	0	0	0
P50583	20.289	AP4A_HUMAN	NUDT2	P50583	P50583	2	2	2	Bis(5-nucleosyl)-tetraphosphatase [asymmetrical]	NUDT2	sp|P50583|AP4A_HUMAN Bis(5-nucleosyl)-tetraphosphatase [asymmetrical] OS=Homo sapiens OX=9606 GN=NUDT2 PE=1 SV=3	1	2	2	2	1	2	1	1	0	0	0	0	2	1	2	1	0	0	0	0	0	0	0	0	0	0	0	0	1	2	1	1	0	0	0	0	2	1
P51587	17.2066	BRCA2_HUMAN	BRCA2	P51587	P51587	44	44	44	Breast cancer type 2 susceptibility protein	BRCA2	sp|P51587|BRCA2_HUMAN Breast cancer type 2 susceptibility protein OS=Homo sapiens OX=9606 GN=BRCA2 PE=1 SV=3	1	44	44	44	1	1	1	1	0	0	0	0	0	0	0	1	2	4	2	3	28	31	35	29	6	6	5	4	1	1	1	1	0	0	0	0	0	0
P53355	17.0314	DAPK1_HUMAN	DAPK1	P53355	P53355	73	73	72	Death-associated protein kinase 1	DAPK1	sp|P53355|DAPK1_HUMAN Death-associated protein kinase 1 OS=Homo sapiens OX=9606 GN=DAPK1 PE=1 SV=6	1	73	73	72	0	0	1	1	0	0	0	0	1	1	0	1	50	49	51	28	53	55	61	59	54	55	62	51	0	0	1	1	0	0	0	0	1	1
P53539	20.1651	FOSB_HUMAN	FOSB	P53539	P53539	2	2	2	Protein fosB	FOSB	sp|P53539|FOSB_HUMAN Protein fosB OS=Homo sapiens OX=9606 GN=FOSB PE=1 SV=1	1	2	2	2	2	0	0	1	0	0	0	0	0	0	0	0	0	0	0	0	0	0	0	0	0	0	0	0	2	0	0	1	0	0	0	0	0	0
P56589	21.5972	PEX3_HUMAN	PEX3	P56589	P56589	4	4	4	Peroxisomal biogenesis factor 3	PEX3	sp|P56589|PEX3_HUMAN Peroxisomal biogenesis factor 3 OS=Homo sapiens OX=9606 GN=PEX3 PE=1 SV=1	1	4	4	4	2	2	2	2	0	0	0	0	3	3	4	3	0	0	0	0	0	0	0	0	0	0	0	0	2	2	2	2	0	0	0	0	3	3
P98155	21.3588	VLDLR_HUMAN	VLDLR	P98155	P98155	4	4	4	Very low-density lipoprotein receptor	VLDLR	sp|P98155|VLDLR_HUMAN Very low-density lipoprotein receptor OS=Homo sapiens OX=9606 GN=VLDLR PE=1 SV=1	1	4	4	4	0	0	1	1	0	0	0	0	2	3	2	1	0	0	0	0	0	0	0	0	0	0	0	0	0	0	1	1	0	0	0	0	2	3
Q0P6H9	18.3935	TMM62_HUMAN	TMEM62	Q0P6H9	Q0P6H9	3	3	3	Transmembrane protein 62	TMEM62	sp|Q0P6H9|TMM62_HUMAN Transmembrane protein 62 OS=Homo sapiens OX=9606 GN=TMEM62 PE=1 SV=1	1	3	3	3	1	0	1	0	0	0	0	0	2	3	3	3	0	0	0	0	0	0	0	0	0	0	0	0	1	0	1	0	0	0	0	0	2	3
Q0VGL1	24.4669	LTOR4_HUMAN	LAMTOR4	Q0VGL1	Q0VGL1	3	3	3	Ragulator complex protein LAMTOR4;Ragulator complex protein LAMTOR4, N-terminally processed	LAMTOR4	sp|Q0VGL1|LTOR4_HUMAN Ragulator complex protein LAMTOR4 OS=Homo sapiens OX=9606 GN=LAMTOR4 PE=1 SV=1	1	3	3	3	1	0	1	2	1	0	0	0	1	1	0	0	1	1	1	1	1	1	1	1	2	1	1	1	1	0	1	2	1	0	0	0	1	1
Q12983	19.7523	BNIP3_HUMAN	BNIP3	Q12983	Q12983	3	3	3	BCL2/adenovirus E1B 19 kDa protein-interacting protein 3	BNIP3	sp|Q12983|BNIP3_HUMAN BCL2/adenovirus E1B 19 kDa protein-interacting protein 3 OS=Homo sapiens OX=9606 GN=BNIP3 PE=1 SV=3	1	3	3	3	1	1	1	1	0	0	0	0	0	0	0	0	0	0	0	0	0	1	0	1	1	0	1	1	1	1	1	1	0	0	0	0	0	0
Q13112	21.1829	CAF1B_HUMAN	CHAF1B	Q13112	Q13112	4	4	4	Chromatin assembly factor 1 subunit B	CHAF1B	sp|Q13112|CAF1B_HUMAN Chromatin assembly factor 1 subunit B OS=Homo sapiens OX=9606 GN=CHAF1B PE=1 SV=1	1	4	4	4	1	1	1	1	0	0	0	0	2	2	1	2	0	0	0	0	0	0	0	0	0	0	0	0	1	1	1	1	0	0	0	0	2	2
Q13459	21.1026	MYO9B_HUMAN	MYO9B	Q13459	Q13459	6	6	6	Unconventional myosin-IXb	MYO9B	sp|Q13459|MYO9B_HUMAN Unconventional myosin-IXb OS=Homo sapiens OX=9606 GN=MYO9B PE=1 SV=3	1	6	6	6	1	1	1	0	0	0	0	0	2	2	4	2	0	0	0	0	0	1	0	0	1	1	0	1	1	1	1	0	0	0	0	0	2	2
Q13576	20.8356	IQGA2_HUMAN	IQGAP2	Q13576	Q13576	7	4	4	Ras GTPase-activating-like protein IQGAP2	IQGAP2	sp|Q13576|IQGA2_HUMAN Ras GTPase-activating-like protein IQGAP2 OS=Homo sapiens OX=9606 GN=IQGAP2 PE=1 SV=4	1	7	4	4	4	4	4	4	3	3	4	3	4	5	4	3	0	1	1	0	1	1	1	1	2	1	1	1	2	2	2	2	0	0	1	0	2	2
Q13608	19.5601	PEX6_HUMAN	PEX6	Q13608	Q13608	14	14	14	Peroxisome assembly factor 2	PEX6	sp|Q13608|PEX6_HUMAN Peroxisome assembly factor 2 OS=Homo sapiens OX=9606 GN=PEX6 PE=1 SV=2	1	14	14	14	1	1	0	1	0	0	0	0	0	0	0	0	5	4	4	0	7	6	9	9	4	4	4	5	1	1	0	1	0	0	0	0	0	0
Q14693	17.0011	LPIN1_HUMAN	LPIN1	Q14693;Q92539	Q14693;Q92539	1;1	1;1	1;1	Phosphatidate phosphatase LPIN1;Phosphatidate phosphatase LPIN2	LPIN1;LPIN2	sp|Q14693|LPIN1_HUMAN Phosphatidate phosphatase LPIN1 OS=Homo sapiens OX=9606 GN=LPIN1 PE=1 SV=2;sp|Q92539|LPIN2_HUMAN Phosphatidate phosphatase LPIN2 OS=Homo sapiens OX=9606 GN=LPIN2 PE=1 SV=1	2	1	1	1	1	1	0	1	1	0	0	1	1	1	1	1	0	0	0	0	0	0	0	0	0	0	0	0	1	1	0	1	1	0	0	1	1	1
Q14849	23.4904	STAR3_HUMAN	STARD3	Q14849	Q14849	5	5	5	StAR-related lipid transfer protein 3	STARD3	sp|Q14849|STAR3_HUMAN StAR-related lipid transfer protein 3 OS=Homo sapiens OX=9606 GN=STARD3 PE=1 SV=2	1	5	5	5	0	0	1	1	0	0	0	0	1	1	1	1	2	3	2	2	2	2	0	2	2	1	1	0	0	0	1	1	0	0	0	0	1	1
Q15311	18.0931	RBP1_HUMAN	RALBP1	Q15311	Q15311	8	8	8	RalA-binding protein 1	RALBP1	sp|Q15311|RBP1_HUMAN RalA-binding protein 1 OS=Homo sapiens OX=9606 GN=RALBP1 PE=1 SV=3	1	8	8	8	2	2	3	2	0	0	0	0	2	1	1	2	1	2	1	1	2	2	1	2	1	2	1	1	2	2	3	2	0	0	0	0	2	1
Q15464	18.7549	SHB_HUMAN	SHB	Q15464	Q15464	13	13	13	SH2 domain-containing adapter protein B	SHB	sp|Q15464|SHB_HUMAN SH2 domain-containing adapter protein B OS=Homo sapiens OX=9606 GN=SHB PE=1 SV=2	1	13	13	13	1	1	0	0	0	0	0	0	0	0	0	0	4	4	3	2	5	6	5	6	5	6	5	6	1	1	0	0	0	0	0	0	0	0
Q17RN3	19.336	FA98C_HUMAN	FAM98C	Q17RN3	Q17RN3	3	3	3	Protein FAM98C	FAM98C	sp|Q17RN3|FA98C_HUMAN Protein FAM98C OS=Homo sapiens OX=9606 GN=FAM98C PE=1 SV=1	1	3	3	3	1	1	1	1	0	0	0	1	2	1	2	0	0	0	0	0	0	0	0	0	0	0	0	0	1	1	1	1	0	0	0	1	2	1
Q4ZIN3	18.3712	MBRL_HUMAN	TMEM259	Q4ZIN3	Q4ZIN3	5	5	5	Membralin	TMEM259	sp|Q4ZIN3|MBRL_HUMAN Membralin OS=Homo sapiens OX=9606 GN=TMEM259 PE=1 SV=1	1	5	5	5	0	1	1	1	0	0	0	0	2	2	2	2	0	0	0	0	0	0	0	0	1	0	0	1	0	1	1	1	0	0	0	0	2	2
Q5EB52	21.5135	MEST_HUMAN	MEST	Q5EB52	Q5EB52	2	2	2	Mesoderm-specific transcript homolog protein	MEST	sp|Q5EB52|MEST_HUMAN Mesoderm-specific transcript homolog protein OS=Homo sapiens OX=9606 GN=MEST PE=1 SV=2	1	2	2	2	1	1	2	2	0	0	0	0	0	1	1	2	0	0	0	0	0	0	0	0	0	0	0	0	1	1	2	2	0	0	0	0	0	1
Q5HYK7	20.9003	SH319_HUMAN	SH3D19	Q5HYK7	Q5HYK7	3	3	3	SH3 domain-containing protein 19	SH3D19	sp|Q5HYK7|SH319_HUMAN SH3 domain-containing protein 19 OS=Homo sapiens OX=9606 GN=SH3D19 PE=1 SV=2	1	3	3	3	1	1	1	1	0	0	0	0	0	0	0	0	0	0	0	0	0	0	1	0	0	0	0	1	1	1	1	1	0	0	0	0	0	0
Q5T5Y3	16.7738	CAMP1_HUMAN	CAMSAP1	Q5T5Y3	Q5T5Y3	7	7	7	Calmodulin-regulated spectrin-associated protein 1	CAMSAP1	sp|Q5T5Y3|CAMP1_HUMAN Calmodulin-regulated spectrin-associated protein 1 OS=Homo sapiens OX=9606 GN=CAMSAP1 PE=1 SV=2	1	7	7	7	1	1	0	0	0	0	0	0	0	0	0	0	1	1	1	0	3	3	2	2	2	2	1	2	1	1	0	0	0	0	0	0	0	0
Q5T9A4	19.3237	ATD3B_HUMAN	ATAD3B	Q5T9A4	Q5T9A4	21	2	1	ATPase family AAA domain-containing protein 3B	ATAD3B	sp|Q5T9A4|ATD3B_HUMAN ATPase family AAA domain-containing protein 3B OS=Homo sapiens OX=9606 GN=ATAD3B PE=1 SV=1	1	21	2	1	14	17	17	17	11	12	13	12	12	11	11	12	3	4	4	2	3	3	3	4	5	3	2	3	1	1	1	1	0	0	0	0	1	1
Q63ZY6	19.2535	NSN5C_HUMAN	NSUN5P2	Q63ZY6;Q3KNT7	Q63ZY6	4;1	1;0	1;0	Putative methyltransferase NSUN5C	NSUN5P2	sp|Q63ZY6|NSN5C_HUMAN Putative methyltransferase NSUN5C OS=Homo sapiens OX=9606 GN=NSUN5P2 PE=5 SV=2	2	4	1	1	2	3	4	2	2	2	2	1	2	2	2	2	0	0	0	0	0	0	0	0	0	0	0	0	1	1	1	1	0	0	0	0	0	0
Q6KC79	16.044	NIPBL_HUMAN	NIPBL	Q6KC79	Q6KC79	4	4	4	Nipped-B-like protein	NIPBL	sp|Q6KC79|NIPBL_HUMAN Nipped-B-like protein OS=Homo sapiens OX=9606 GN=NIPBL PE=1 SV=2	1	4	4	4	2	4	2	3	0	0	0	0	0	0	1	0	0	0	0	0	0	0	0	0	0	0	0	0	2	4	2	3	0	0	0	0	0	0
Q6NXT4	20.2314	ZNT6_HUMAN	SLC30A6	Q6NXT4	Q6NXT4	7	7	7	Zinc transporter 6	SLC30A6	sp|Q6NXT4|ZNT6_HUMAN Zinc transporter 6 OS=Homo sapiens OX=9606 GN=SLC30A6 PE=1 SV=2	1	7	7	7	2	2	2	2	0	0	0	0	2	2	3	2	5	5	4	1	6	6	7	7	5	5	6	4	2	2	2	2	0	0	0	0	2	2
Q6ZSR9	19.3416	YJ005_HUMAN	sp|Q6ZSR9|YJ005_HUMAN Uncharacterized protein FLJ45252 OS=Homo sapiens OX=9606 PE=2 SV=2	Q6ZSR9	Q6ZSR9	7	7	7	Uncharacterized protein FLJ45252		sp|Q6ZSR9|YJ005_HUMAN Uncharacterized protein FLJ45252 OS=Homo sapiens OX=9606 PE=2 SV=2	1	7	7	7	0	1	1	0	0	0	0	0	0	0	0	0	4	4	2	0	4	3	4	4	4	5	5	5	0	1	1	0	0	0	0	0	0	0
Q6ZWT7	17.6238	MBOA2_HUMAN	MBOAT2	Q6ZWT7	Q6ZWT7	2	2	2	Lysophospholipid acyltransferase 2	MBOAT2	sp|Q6ZWT7|MBOA2_HUMAN Lysophospholipid acyltransferase 2 OS=Homo sapiens OX=9606 GN=MBOAT2 PE=1 SV=2	1	2	2	2	1	0	1	1	0	0	0	0	0	0	0	0	0	0	0	0	0	0	0	0	0	0	0	0	1	0	1	1	0	0	0	0	0	0
Q7L1W4	17.2258	LRC8D_HUMAN	LRRC8D	Q7L1W4	Q7L1W4	3	3	3	Volume-regulated anion channel subunit LRRC8D	LRRC8D	sp|Q7L1W4|LRC8D_HUMAN Volume-regulated anion channel subunit LRRC8D OS=Homo sapiens OX=9606 GN=LRRC8D PE=1 SV=1	1	3	3	3	1	1	1	1	0	0	0	0	0	0	0	0	0	0	0	0	0	0	0	0	1	0	0	1	1	1	1	1	0	0	0	0	0	0
Q7Z392	18.1542	TPC11_HUMAN	TRAPPC11	Q7Z392	Q7Z392	24	24	24	Trafficking protein particle complex subunit 11	TRAPPC11	sp|Q7Z392|TPC11_HUMAN Trafficking protein particle complex subunit 11 OS=Homo sapiens OX=9606 GN=TRAPPC11 PE=1 SV=2	1	24	24	24	1	1	1	1	0	0	0	0	1	0	0	0	17	16	15	4	10	12	14	12	6	7	10	5	1	1	1	1	0	0	0	0	1	0
Q7Z3E2	18.5136	CC186_HUMAN	CCDC186	Q7Z3E2	Q7Z3E2	8	8	8	Coiled-coil domain-containing protein 186	CCDC186	sp|Q7Z3E2|CC186_HUMAN Coiled-coil domain-containing protein 186 OS=Homo sapiens OX=9606 GN=CCDC186 PE=1 SV=2	1	8	8	8	1	1	0	1	0	0	0	0	0	0	0	0	4	4	3	0	2	3	2	2	3	3	0	2	1	1	0	1	0	0	0	0	0	0
Q7Z5K2	17.4537	WAPL_HUMAN	WAPL	Q7Z5K2	Q7Z5K2	6	6	6	Wings apart-like protein homolog	WAPAL	sp|Q7Z5K2|WAPL_HUMAN Wings apart-like protein homolog OS=Homo sapiens OX=9606 GN=WAPL PE=1 SV=1	1	6	6	6	5	3	4	5	0	0	0	0	3	2	4	2	0	0	0	0	0	0	0	0	0	0	0	0	5	3	4	5	0	0	0	0	3	2
Q7Z7L1	17.4645	SLN11_HUMAN	SLFN11	Q7Z7L1;Q68D06	Q7Z7L1;Q68D06	7;4	5;3	5;3	Schlafen family member 11;Schlafen family member 13	SLFN11;SLFN13	sp|Q7Z7L1|SLN11_HUMAN Schlafen family member 11 OS=Homo sapiens OX=9606 GN=SLFN11 PE=1 SV=2;sp|Q68D06|SLN13_HUMAN Schlafen family member 13 OS=Homo sapiens OX=9606 GN=SLFN13 PE=1 SV=1	2	7	5	5	2	2	3	3	1	1	1	1	4	5	5	5	0	0	0	0	0	0	0	0	0	0	0	0	1	2	2	2	0	0	0	0	2	3
Q86TI0	18.6944	TBCD1_HUMAN	TBC1D1	Q86TI0	Q86TI0	12	12	12	TBC1 domain family member 1	TBC1D1	sp|Q86TI0|TBCD1_HUMAN TBC1 domain family member 1 OS=Homo sapiens OX=9606 GN=TBC1D1 PE=1 SV=2	1	12	12	12	1	1	0	0	0	0	0	0	1	1	0	0	0	0	0	0	2	2	2	2	10	8	4	9	1	1	0	0	0	0	0	0	1	1
Q86UU1	17.0888	PHLB1_HUMAN	PHLDB1	Q86UU1	Q86UU1	6	6	6	Pleckstrin homology-like domain family B member 1	PHLDB1	sp|Q86UU1|PHLB1_HUMAN Pleckstrin homology-like domain family B member 1 OS=Homo sapiens OX=9606 GN=PHLDB1 PE=1 SV=1	1	6	6	6	1	0	1	2	0	0	0	0	0	0	0	0	2	2	0	0	3	1	1	2	0	0	0	0	1	0	1	2	0	0	0	0	0	0
Q86X53	19.1254	ERIC1_HUMAN	ERICH1	Q86X53	Q86X53	2	2	2	Glutamate-rich protein 1	ERICH1	sp|Q86X53|ERIC1_HUMAN Glutamate-rich protein 1 OS=Homo sapiens OX=9606 GN=ERICH1 PE=1 SV=1	1	2	2	2	2	1	1	1	0	0	0	0	0	0	0	0	0	0	0	0	0	0	1	1	0	0	0	0	2	1	1	1	0	0	0	0	0	0
Q86YQ8	18.6708	CPNE8_HUMAN	CPNE8	Q86YQ8;Q9HCH3;O95741;Q9UBL6	Q86YQ8	17;4;1;1	16;3;0;0	14;1;0;0	Copine-8	CPNE8	sp|Q86YQ8|CPNE8_HUMAN Copine-8 OS=Homo sapiens OX=9606 GN=CPNE8 PE=1 SV=2	4	17	16	14	2	2	3	3	1	1	1	1	2	2	3	3	7	4	7	2	11	10	8	11	12	12	13	12	1	1	2	2	0	0	0	0	1	1
Q8IUR0	19.7774	TPPC5_HUMAN	TRAPPC5	Q8IUR0	Q8IUR0	8	8	8	Trafficking protein particle complex subunit 5	TRAPPC5	sp|Q8IUR0|TPPC5_HUMAN Trafficking protein particle complex subunit 5 OS=Homo sapiens OX=9606 GN=TRAPPC5 PE=1 SV=1	1	8	8	8	1	1	1	1	0	0	0	0	1	1	1	1	7	7	6	3	4	4	3	4	4	3	4	4	1	1	1	1	0	0	0	0	1	1
Q8IV20	20.55	LACC1_HUMAN	LACC1	Q8IV20	Q8IV20	2	2	2	Laccase domain-containing protein 1	LACC1	sp|Q8IV20|LACC1_HUMAN Purine nucleoside phosphorylase LACC1 OS=Homo sapiens OX=9606 GN=LACC1 PE=1 SV=1	1	2	2	2	1	1	1	1	0	0	0	0	0	1	0	1	0	0	0	0	0	0	0	0	0	0	0	0	1	1	1	1	0	0	0	0	0	1
Q8IWC1	15.8178	MA7D3_HUMAN	MAP7D3	Q8IWC1	Q8IWC1	3	3	3	MAP7 domain-containing protein 3	MAP7D3	sp|Q8IWC1|MA7D3_HUMAN MAP7 domain-containing protein 3 OS=Homo sapiens OX=9606 GN=MAP7D3 PE=1 SV=2	1	3	3	3	0	0	1	1	0	0	0	0	0	0	0	0	1	2	0	0	0	0	0	0	0	0	0	0	0	0	1	1	0	0	0	0	0	0
Q8IXJ6	19.6871	SIR2_HUMAN	SIRT2	Q8IXJ6	Q8IXJ6	2	2	2	NAD-dependent protein deacetylase sirtuin-2	SIRT2	sp|Q8IXJ6|SIR2_HUMAN NAD-dependent protein deacetylase sirtuin-2 OS=Homo sapiens OX=9606 GN=SIRT2 PE=1 SV=2	1	2	2	2	2	2	2	2	0	0	0	0	2	1	1	2	0	0	0	0	0	0	0	0	0	0	0	0	2	2	2	2	0	0	0	0	2	1
Q8IY57	20.9003	YAF2_HUMAN	YAF2	Q8IY57	Q8IY57	2	2	2	YY1-associated factor 2	YAF2	sp|Q8IY57|YAF2_HUMAN YY1-associated factor 2 OS=Homo sapiens OX=9606 GN=YAF2 PE=1 SV=3	1	2	2	2	1	1	0	2	0	0	0	0	0	0	0	0	0	0	0	0	0	0	0	0	0	0	0	0	1	1	0	2	0	0	0	0	0	0
Q8IYM9	27.1872	TRI22_HUMAN	TRIM22	Q8IYM9	Q8IYM9	16	16	16	E3 ubiquitin-protein ligase TRIM22	TRIM22	sp|Q8IYM9|TRI22_HUMAN E3 ubiquitin-protein ligase TRIM22 OS=Homo sapiens OX=9606 GN=TRIM22 PE=1 SV=1	1	16	16	16	1	1	0	0	0	0	0	0	12	14	13	12	0	0	0	0	0	0	0	0	2	1	1	1	1	1	0	0	0	0	0	0	12	14
Q8IYT4	24.551	KATL2_HUMAN	KATNAL2	Q8IYT4	Q8IYT4	1	1	1	Katanin p60 ATPase-containing subunit A-like 2	KATNAL2	sp|Q8IYT4|KATL2_HUMAN Katanin p60 ATPase-containing subunit A-like 2 OS=Homo sapiens OX=9606 GN=KATNAL2 PE=1 SV=3	1	1	1	1	1	1	0	1	0	0	0	0	1	1	1	1	1	1	1	0	0	0	0	0	1	1	1	1	1	1	0	1	0	0	0	0	1	1
Q8N2Y8	19.2956	RUSC2_HUMAN	RUSC2	Q8N2Y8	Q8N2Y8	25	25	25	Iporin	RUSC2	sp|Q8N2Y8|RUSC2_HUMAN AP-4 complex accessory subunit RUSC2 OS=Homo sapiens OX=9606 GN=RUSC2 PE=1 SV=3	1	25	25	25	1	1	1	1	0	0	0	0	0	0	0	0	8	8	6	1	12	14	17	14	14	15	16	14	1	1	1	1	0	0	0	0	0	0
Q8N442	18.4475	GUF1_HUMAN	GUF1	Q8N442	Q8N442	4	4	4	Translation factor GUF1, mitochondrial	GUF1	sp|Q8N442|GUF1_HUMAN Translation factor GUF1, mitochondrial OS=Homo sapiens OX=9606 GN=GUF1 PE=1 SV=1	1	4	4	4	2	2	1	2	0	0	0	0	1	0	0	0	1	1	0	0	0	0	0	0	1	1	1	1	2	2	1	2	0	0	0	0	1	0
Q8N5G2	17.4812	MACOI_HUMAN	MACO1	Q8N5G2	Q8N5G2	15	15	15	Macoilin	TMEM57	sp|Q8N5G2|MACOI_HUMAN Macoilin OS=Homo sapiens OX=9606 GN=MACO1 PE=1 SV=1	1	15	15	15	2	2	1	1	0	0	0	0	0	0	0	0	9	8	6	5	9	9	9	11	11	11	7	7	2	2	1	1	0	0	0	0	0	0
Q8N9Q2	19.6349	SR1IP_HUMAN	SREK1IP1	Q8N9Q2	Q8N9Q2	4	4	4	Protein SREK1IP1	SREK1IP1	sp|Q8N9Q2|SR1IP_HUMAN Protein SREK1IP1 OS=Homo sapiens OX=9606 GN=SREK1IP1 PE=1 SV=1	1	4	4	4	2	1	1	2	0	0	0	1	0	0	0	0	2	2	1	1	1	1	1	1	0	1	1	1	2	1	1	2	0	0	0	1	0	0
Q8NG31	19.8497	KNL1_HUMAN	KNL1	Q8NG31	Q8NG31	6	6	6	Protein CASC5	CASC5	sp|Q8NG31|KNL1_HUMAN Kinetochore scaffold 1 OS=Homo sapiens OX=9606 GN=KNL1 PE=1 SV=3	1	6	6	6	0	2	2	2	0	0	0	0	1	1	0	0	2	1	2	0	2	2	1	1	1	1	1	0	0	2	2	2	0	0	0	0	1	1
Q8NHS3	18.3229	MFSD8_HUMAN	MFSD8	Q8NHS3	Q8NHS3	1	1	1	Major facilitator superfamily domain-containing protein 8	MFSD8	sp|Q8NHS3|MFSD8_HUMAN Major facilitator superfamily domain-containing protein 8 OS=Homo sapiens OX=9606 GN=MFSD8 PE=1 SV=1	1	1	1	1	1	1	0	0	0	0	0	0	0	0	0	0	0	0	0	0	0	0	0	0	0	0	0	0	1	1	0	0	0	0	0	0	0	0
Q8TAP9	19.7427	MPLKI_HUMAN	MPLKIP	Q8TAP9	Q8TAP9	1	1	1	M-phase-specific PLK1-interacting protein	MPLKIP	sp|Q8TAP9|MPLKI_HUMAN M-phase-specific PLK1-interacting protein OS=Homo sapiens OX=9606 GN=MPLKIP PE=1 SV=1	1	1	1	1	1	1	1	1	0	0	0	0	0	1	0	1	0	0	0	0	0	0	0	0	0	0	0	0	1	1	1	1	0	0	0	0	0	1
Q8TBP5	20.5877	F174A_HUMAN	FAM174A	Q8TBP5	Q8TBP5	2	2	2	Membrane protein FAM174A	FAM174A	sp|Q8TBP5|F174A_HUMAN Membrane protein FAM174A OS=Homo sapiens OX=9606 GN=FAM174A PE=1 SV=1	1	2	2	2	1	1	1	1	0	0	0	0	0	1	1	1	0	0	0	0	0	0	0	0	0	0	0	0	1	1	1	1	0	0	0	0	0	1
Q8TBP6	19.407	S2540_HUMAN	SLC25A40	Q8TBP6	Q8TBP6	3	3	3	Solute carrier family 25 member 40	SLC25A40	sp|Q8TBP6|S2540_HUMAN Solute carrier family 25 member 40 OS=Homo sapiens OX=9606 GN=SLC25A40 PE=1 SV=1	1	3	3	3	2	2	2	2	0	0	0	0	2	2	1	2	0	0	0	0	0	0	0	0	0	0	0	0	2	2	2	2	0	0	0	0	2	2
Q8TD26	17.1534	CHD6_HUMAN	CHD6	Q8TD26	Q8TD26	7	4	3	Chromodomain-helicase-DNA-binding protein 6	CHD6	sp|Q8TD26|CHD6_HUMAN Chromodomain-helicase-DNA-binding protein 6 OS=Homo sapiens OX=9606 GN=CHD6 PE=1 SV=4	1	7	4	3	3	2	2	2	1	1	1	1	2	1	1	1	2	2	2	0	1	2	1	1	0	0	0	0	1	1	1	1	0	0	0	0	1	0
Q8TDP1	19.6165	RNH2C_HUMAN	RNASEH2C	Q8TDP1	Q8TDP1	2	2	2	Ribonuclease H2 subunit C	RNASEH2C	sp|Q8TDP1|RNH2C_HUMAN Ribonuclease H2 subunit C OS=Homo sapiens OX=9606 GN=RNASEH2C PE=1 SV=1	1	2	2	2	1	1	0	1	0	0	0	0	1	0	1	0	0	0	0	0	0	0	0	0	0	0	0	0	1	1	0	1	0	0	0	0	1	0
Q8TF01	18.4795	PNISR_HUMAN	PNISR	Q8TF01	Q8TF01	4	4	4	Arginine/serine-rich protein PNISR	PNISR	sp|Q8TF01|PNISR_HUMAN Arginine/serine-rich protein PNISR OS=Homo sapiens OX=9606 GN=PNISR PE=1 SV=2	1	4	4	4	3	2	2	2	0	0	0	0	1	1	1	1	0	0	0	0	0	0	0	0	0	0	0	0	3	2	2	2	0	0	0	0	1	1
Q8WUF8	18.823	F172A_HUMAN	FAM172A	Q8WUF8	Q8WUF8	1	1	1	Protein FAM172A	FAM172A	sp|Q8WUF8|F172A_HUMAN Cotranscriptional regulator FAM172A OS=Homo sapiens OX=9606 GN=FAM172A PE=1 SV=1	1	1	1	1	1	0	1	1	0	0	0	0	0	0	0	0	0	0	0	0	0	0	0	0	0	0	0	0	1	0	1	1	0	0	0	0	0	0
Q8WXE1	20.4006	ATRIP_HUMAN	ATRIP	Q8WXE1	Q8WXE1	1	1	1	ATR-interacting protein	ATRIP	sp|Q8WXE1|ATRIP_HUMAN ATR-interacting protein OS=Homo sapiens OX=9606 GN=ATRIP PE=1 SV=1	1	1	1	1	1	1	1	1	0	0	0	0	1	1	1	0	0	0	0	0	0	0	0	0	0	0	0	0	1	1	1	1	0	0	0	0	1	1
Q8WXG1	23.1895	RSAD2_HUMAN	RSAD2	Q8WXG1	Q8WXG1	14	14	14	Radical S-adenosyl methionine domain-containing protein 2	RSAD2	sp|Q8WXG1|RSAD2_HUMAN Radical S-adenosyl methionine domain-containing protein 2 OS=Homo sapiens OX=9606 GN=RSAD2 PE=1 SV=1	1	14	14	14	1	1	1	1	0	0	0	0	8	7	9	9	0	0	0	0	0	0	0	0	7	10	9	7	1	1	1	1	0	0	0	0	8	7
Q92800	19.0603	EZH1_HUMAN	EZH1	Q92800	Q92800	2	1	1	Histone-lysine N-methyltransferase EZH1	EZH1	sp|Q92800|EZH1_HUMAN Histone-lysine N-methyltransferase EZH1 OS=Homo sapiens OX=9606 GN=EZH1 PE=1 SV=2	1	2	1	1	1	2	2	2	1	1	1	1	2	2	2	2	0	0	0	0	0	0	0	0	0	0	0	0	1	1	1	1	0	0	0	0	1	1
Q92968	18.5618	PEX13_HUMAN	PEX13	Q92968	Q92968	6	6	6	Peroxisomal membrane protein PEX13	PEX13	sp|Q92968|PEX13_HUMAN Peroxisomal membrane protein PEX13 OS=Homo sapiens OX=9606 GN=PEX13 PE=1 SV=2	1	6	6	6	1	1	1	1	0	0	0	0	0	0	0	0	1	1	0	1	3	3	5	3	3	3	2	4	1	1	1	1	0	0	0	0	0	0
Q92982	22.0581	NINJ1_HUMAN	NINJ1	Q92982	Q92982	1	1	1	Ninjurin-1	NINJ1	sp|Q92982|NINJ1_HUMAN Ninjurin-1 OS=Homo sapiens OX=9606 GN=NINJ1 PE=1 SV=2	1	1	1	1	1	1	1	1	0	0	0	0	0	0	0	0	0	0	0	0	0	0	0	0	0	0	0	0	1	1	1	1	0	0	0	0	0	0
Q96LR5	20.2059	UB2E2_HUMAN	UBE2E2	Q96LR5;Q969T4	Q96LR5;Q969T4	3;3	1;1	1;1	Ubiquitin-conjugating enzyme E2 E2;Ubiquitin-conjugating enzyme E2 E3	UBE2E2;UBE2E3	sp|Q96LR5|UB2E2_HUMAN Ubiquitin-conjugating enzyme E2 E2 OS=Homo sapiens OX=9606 GN=UBE2E2 PE=1 SV=1;sp|Q969T4|UB2E3_HUMAN Ubiquitin-conjugating enzyme E2 E3 OS=Homo sapiens OX=9606 GN=UBE2E3 PE=1 SV=1	2	3	1	1	2	2	2	2	1	1	1	1	2	2	2	2	0	0	0	0	0	0	0	0	0	0	0	0	1	1	1	1	0	0	0	0	0	0
Q969X1	20.262	LFG3_HUMAN	TMBIM1	Q969X1	Q969X1	1	1	1	Protein lifeguard 3	TMBIM1	sp|Q969X1|LFG3_HUMAN Protein lifeguard 3 OS=Homo sapiens OX=9606 GN=TMBIM1 PE=1 SV=2	1	1	1	1	1	0	1	1	0	0	0	0	1	1	1	1	0	0	0	0	0	0	0	0	0	0	0	0	1	0	1	1	0	0	0	0	1	1
Q969Y2	21.0186	GTPB3_HUMAN	GTPBP3	Q969Y2	Q969Y2	3	3	3	tRNA modification GTPase GTPBP3, mitochondrial	GTPBP3	sp|Q969Y2|GTPB3_HUMAN tRNA modification GTPase GTPBP3, mitochondrial OS=Homo sapiens OX=9606 GN=GTPBP3 PE=1 SV=2	1	3	3	3	2	2	3	1	0	0	0	0	0	0	1	1	0	0	0	0	0	0	0	0	0	0	0	0	2	2	3	1	0	0	0	0	0	0
Q96BS2	19.2271	CHP3_HUMAN	TESC	Q96BS2	Q96BS2	2	2	2	Calcineurin B homologous protein 3	TESC	sp|Q96BS2|CHP3_HUMAN Calcineurin B homologous protein 3 OS=Homo sapiens OX=9606 GN=TESC PE=1 SV=3	1	2	2	2	1	0	1	0	0	0	0	0	1	1	1	1	0	0	0	0	0	0	0	0	0	0	0	0	1	0	1	0	0	0	0	0	1	1
Q96BZ9	18.9607	TBC20_HUMAN	TBC1D20	Q96BZ9	Q96BZ9	1	1	1	TBC1 domain family member 20	TBC1D20	sp|Q96BZ9|TBC20_HUMAN TBC1 domain family member 20 OS=Homo sapiens OX=9606 GN=TBC1D20 PE=1 SV=1	1	1	1	1	0	1	1	1	0	0	0	0	0	0	0	0	0	0	0	0	0	0	0	0	0	0	0	0	0	1	1	1	0	0	0	0	0	0
Q96CN9	20.2822	GCC1_HUMAN	GCC1	Q96CN9	Q96CN9	7	7	7	GRIP and coiled-coil domain-containing protein 1	GCC1	sp|Q96CN9|GCC1_HUMAN GRIP and coiled-coil domain-containing protein 1 OS=Homo sapiens OX=9606 GN=GCC1 PE=1 SV=1	1	7	7	7	2	1	1	2	0	0	0	0	3	3	2	2	0	2	0	1	4	2	2	2	1	3	1	1	2	1	1	2	0	0	0	0	3	3
Q96EB6	18.6146	SIR1_HUMAN	SIRT1	Q96EB6	Q96EB6	8	8	8	NAD-dependent protein deacetylase sirtuin-1;SirtT1 75 kDa fragment	SIRT1	sp|Q96EB6|SIR1_HUMAN NAD-dependent protein deacetylase sirtuin-1 OS=Homo sapiens OX=9606 GN=SIRT1 PE=1 SV=2	1	8	8	8	2	3	4	2	0	0	0	0	4	3	4	5	0	0	0	0	0	0	0	0	0	0	0	0	2	3	4	2	0	0	0	0	4	3
Q96HA1	19.084	P121A_HUMAN	POM121	Q96HA1	Q96HA1	16	1	1	Nuclear envelope pore membrane protein POM 121	POM121	sp|Q96HA1|P121A_HUMAN Nuclear envelope pore membrane protein POM 121 OS=Homo sapiens OX=9606 GN=POM121 PE=1 SV=2	1	16	1	1	5	5	4	4	2	3	4	3	1	1	2	1	7	5	6	4	7	5	5	6	5	7	7	6	1	0	1	1	0	0	0	0	0	0
Q96HP0	18.1508	DOCK6_HUMAN	DOCK6	Q96HP0	Q96HP0	21	16	15	Dedicator of cytokinesis protein 6	DOCK6	sp|Q96HP0|DOCK6_HUMAN Dedicator of cytokinesis protein 6 OS=Homo sapiens OX=9606 GN=DOCK6 PE=1 SV=3	1	21	16	15	1	1	1	1	0	0	0	0	1	1	1	1	3	5	4	2	10	9	8	11	7	10	5	8	1	1	1	1	0	0	0	0	1	1
Q96IW7	19.741	SC22A_HUMAN	SEC22A	Q96IW7	Q96IW7	3	3	3	Vesicle-trafficking protein SEC22a	SEC22A	sp|Q96IW7|SC22A_HUMAN Vesicle-trafficking protein SEC22a OS=Homo sapiens OX=9606 GN=SEC22A PE=1 SV=1	1	3	3	3	1	1	0	1	0	0	0	0	1	1	0	0	0	0	0	0	0	0	0	0	0	0	0	0	1	1	0	1	0	0	0	0	1	1
Q96MR6	25.9244	CFA57_HUMAN	CFAP57	Q96MR6	Q96MR6	1	1	1	Cilia- and flagella-associated protein 57	CFAP57	sp|Q96MR6|CFA57_HUMAN Cilia- and flagella-associated protein 57 OS=Homo sapiens OX=9606 GN=CFAP57 PE=2 SV=3	1	1	1	1	1	1	1	1	0	0	0	0	0	0	0	0	0	0	0	0	0	0	0	0	0	0	0	0	1	1	1	1	0	0	0	0	0	0
Q96PY5	17.3223	FMNL2_HUMAN	FMNL2	Q96PY5;Q8IVF7	Q96PY5	9;3	6;2	6;2	Formin-like protein 2	FMNL2	sp|Q96PY5|FMNL2_HUMAN Formin-like protein 2 OS=Homo sapiens OX=9606 GN=FMNL2 PE=1 SV=3	2	9	6	6	3	3	3	3	0	1	1	1	4	4	4	3	0	0	0	1	2	3	2	3	5	4	5	5	1	1	1	1	0	0	0	0	2	2
Q96RL7	15.7262	VP13A_HUMAN	VPS13A	Q96RL7	Q96RL7	9	8	8	Vacuolar protein sorting-associated protein 13A	VPS13A	sp|Q96RL7|VP13A_HUMAN Vacuolar protein sorting-associated protein 13A OS=Homo sapiens OX=9606 GN=VPS13A PE=1 SV=2	1	9	8	8	1	2	2	1	1	1	1	1	1	0	1	1	3	1	4	0	1	2	2	0	4	4	1	1	1	2	2	1	0	0	0	0	1	0
Q96S06	18.3273	LMF1_HUMAN	LMF1	Q96S06	Q96S06	1	1	1	Lipase maturation factor 1	LMF1	sp|Q96S06|LMF1_HUMAN Lipase maturation factor 1 OS=Homo sapiens OX=9606 GN=LMF1 PE=1 SV=1	1	1	1	1	1	1	0	1	0	0	1	0	1	1	1	0	0	0	0	0	0	0	0	0	0	0	0	0	1	1	0	1	0	0	1	0	1	1
Q96T58	16.6171	MINT_HUMAN	SPEN	Q96T58	Q96T58	4	4	4	Msx2-interacting protein	SPEN	sp|Q96T58|MINT_HUMAN Msx2-interacting protein OS=Homo sapiens OX=9606 GN=SPEN PE=1 SV=1	1	4	4	4	2	0	2	1	0	0	0	0	2	2	2	2	0	0	0	0	0	0	0	0	0	0	0	0	2	0	2	1	0	0	0	0	2	2
Q9BRQ0	19.8237	PYGO2_HUMAN	PYGO2	Q9BRQ0	Q9BRQ0	2	2	2	Pygopus homolog 2	PYGO2	sp|Q9BRQ0|PYGO2_HUMAN Pygopus homolog 2 OS=Homo sapiens OX=9606 GN=PYGO2 PE=1 SV=2	1	2	2	2	2	2	1	2	0	0	0	0	0	0	0	0	0	0	0	0	0	0	0	0	0	0	0	0	2	2	1	2	0	0	0	0	0	0
Q9BUE6	21.0511	ISCA1_HUMAN	ISCA1	Q9BUE6	Q9BUE6	3	3	3	Iron-sulfur cluster assembly 1 homolog, mitochondrial	ISCA1	sp|Q9BUE6|ISCA1_HUMAN Iron-sulfur cluster assembly 1 homolog, mitochondrial OS=Homo sapiens OX=9606 GN=ISCA1 PE=1 SV=1	1	3	3	3	0	1	2	1	0	0	0	0	0	0	0	2	0	0	0	0	0	0	0	0	0	0	0	0	0	1	2	1	0	0	0	0	0	0
Q9BUH8	21.8503	BEGIN_HUMAN	BEGAIN	Q9BUH8	Q9BUH8	17	17	17	Brain-enriched guanylate kinase-associated protein	BEGAIN	sp|Q9BUH8|BEGIN_HUMAN Brain-enriched guanylate kinase-associated protein OS=Homo sapiens OX=9606 GN=BEGAIN PE=1 SV=1	1	17	17	17	1	1	0	1	0	0	0	0	1	1	1	1	2	4	3	1	6	6	7	5	6	5	2	6	1	1	0	1	0	0	0	0	1	1
Q9BUL5	19.4109	PHF23_HUMAN	PHF23	Q9BUL5	Q9BUL5	2	2	2	PHD finger protein 23	PHF23	sp|Q9BUL5|PHF23_HUMAN PHD finger protein 23 OS=Homo sapiens OX=9606 GN=PHF23 PE=1 SV=1	1	2	2	2	1	2	2	1	0	0	0	0	1	1	2	2	0	0	0	0	0	0	0	0	0	0	0	0	1	2	2	1	0	0	0	0	1	1
Q9BYG5	19.0296	PAR6B_HUMAN	PARD6B	Q9BYG5	Q9BYG5	2	2	2	Partitioning defective 6 homolog beta	PARD6B	sp|Q9BYG5|PAR6B_HUMAN Partitioning defective 6 homolog beta OS=Homo sapiens OX=9606 GN=PARD6B PE=1 SV=1	1	2	2	2	1	1	0	1	0	0	0	0	1	1	1	1	0	0	0	0	0	0	0	0	0	0	0	0	1	1	0	1	0	0	0	0	1	1
Q9H082	19.7667	RB33B_HUMAN	RAB33B	Q9H082;Q14088	Q9H082;Q14088	2;1	2;1	2;1	Ras-related protein Rab-33B;Ras-related protein Rab-33A	RAB33B;RAB33A	sp|Q9H082|RB33B_HUMAN Ras-related protein Rab-33B OS=Homo sapiens OX=9606 GN=RAB33B PE=1 SV=1;sp|Q14088|RB33A_HUMAN Ras-related protein Rab-33A OS=Homo sapiens OX=9606 GN=RAB33A PE=1 SV=2	2	2	2	2	1	1	1	1	0	0	0	0	1	1	0	1	1	2	2	0	1	1	1	1	1	1	1	0	1	1	1	1	0	0	0	0	1	1
Q9H1U4	18.1158	MEGF9_HUMAN	MEGF9	Q9H1U4	Q9H1U4	6	6	6	Multiple epidermal growth factor-like domains protein 9	MEGF9	sp|Q9H1U4|MEGF9_HUMAN Multiple epidermal growth factor-like domains protein 9 OS=Homo sapiens OX=9606 GN=MEGF9 PE=2 SV=3	1	6	6	6	1	1	0	1	0	0	0	0	1	1	1	1	2	3	2	3	4	4	4	4	2	3	3	3	1	1	0	1	0	0	0	0	1	1
Q9H1Y0	19.0184	ATG5_HUMAN	ATG5	Q9H1Y0	Q9H1Y0	5	5	5	Autophagy protein 5	ATG5	sp|Q9H1Y0|ATG5_HUMAN Autophagy protein 5 OS=Homo sapiens OX=9606 GN=ATG5 PE=1 SV=2	1	5	5	5	1	1	0	1	0	0	0	0	1	1	1	1	3	3	2	0	1	1	2	2	1	2	1	2	1	1	0	1	0	0	0	0	1	1
Q9H2G4	18.2155	TSYL2_HUMAN	TSPYL2	Q9H2G4	Q9H2G4	2	2	2	Testis-specific Y-encoded-like protein 2	TSPYL2	sp|Q9H2G4|TSYL2_HUMAN Testis-specific Y-encoded-like protein 2 OS=Homo sapiens OX=9606 GN=TSPYL2 PE=1 SV=1	1	2	2	2	1	0	1	1	0	0	0	0	0	0	0	0	0	1	1	0	1	1	1	1	1	1	1	1	1	0	1	1	0	0	0	0	0	0
Q9H4Z3	19.6545	CAPAM_HUMAN	PCIF1	Q9H4Z3	Q9H4Z3	4	4	4	Phosphorylated CTD-interacting factor 1	PCIF1	sp|Q9H4Z3|CAPAM_HUMAN mRNA (2-O-methyladenosine-N(6)-)-methyltransferase OS=Homo sapiens OX=9606 GN=PCIF1 PE=1 SV=1	1	4	4	4	1	1	0	2	0	0	0	0	1	2	2	2	0	0	0	0	0	0	0	0	0	0	0	0	1	1	0	2	0	0	0	0	1	2
Q9H5Z1	18.017	DHX35_HUMAN	DHX35	Q9H5Z1	Q9H5Z1	10	10	10	Probable ATP-dependent RNA helicase DHX35	DHX35	sp|Q9H5Z1|DHX35_HUMAN Probable ATP-dependent RNA helicase DHX35 OS=Homo sapiens OX=9606 GN=DHX35 PE=1 SV=2	1	10	10	10	0	1	1	0	0	0	0	0	0	0	0	0	2	1	1	2	7	6	6	7	2	2	2	1	0	1	1	0	0	0	0	0	0	0
Q9H6A9	16.6917	PCX3_HUMAN	PCNX3	Q9H6A9	Q9H6A9	3	3	3	Pecanex-like protein 3	PCNXL3	sp|Q9H6A9|PCX3_HUMAN Pecanex-like protein 3 OS=Homo sapiens OX=9606 GN=PCNX3 PE=1 SV=2	1	3	3	3	0	1	1	1	0	0	0	0	0	0	0	0	0	0	0	0	1	1	0	1	1	0	2	1	0	1	1	1	0	0	0	0	0	0
Q9H6R6	20.0662	ZDHC6_HUMAN	ZDHHC6	Q9H6R6	Q9H6R6	1	1	1	Palmitoyltransferase ZDHHC6	ZDHHC6	sp|Q9H6R6|ZDHC6_HUMAN Palmitoyltransferase ZDHHC6 OS=Homo sapiens OX=9606 GN=ZDHHC6 PE=1 SV=1	1	1	1	1	1	0	1	1	0	0	0	0	1	0	0	0	0	0	0	0	0	0	0	0	0	0	0	0	1	0	1	1	0	0	0	0	1	0
Q9H9L3	18.9547	I20L2_HUMAN	ISG20L2	Q9H9L3	Q9H9L3	2	2	2	Interferon-stimulated 20 kDa exonuclease-like 2	ISG20L2	sp|Q9H9L3|I20L2_HUMAN Interferon-stimulated 20 kDa exonuclease-like 2 OS=Homo sapiens OX=9606 GN=ISG20L2 PE=1 SV=1	1	2	2	2	0	0	1	1	0	0	0	0	2	1	2	2	0	0	0	0	0	0	0	0	0	0	0	0	0	0	1	1	0	0	0	0	2	1
Q9HC78	19.6636	ZBT20_HUMAN	ZBTB20	Q9HC78	Q9HC78	2	2	2	Zinc finger and BTB domain-containing protein 20	ZBTB20	sp|Q9HC78|ZBT20_HUMAN Zinc finger and BTB domain-containing protein 20 OS=Homo sapiens OX=9606 GN=ZBTB20 PE=1 SV=3	1	2	2	2	0	1	1	0	0	0	0	0	1	1	2	2	0	0	0	0	0	0	0	0	0	0	0	0	0	1	1	0	0	0	0	0	1	1
Q9NR33	21.4194	DPOE4_HUMAN	POLE4	Q9NR33	Q9NR33	3	3	3	DNA polymerase epsilon subunit 4	POLE4	sp|Q9NR33|DPOE4_HUMAN DNA polymerase epsilon subunit 4 OS=Homo sapiens OX=9606 GN=POLE4 PE=1 SV=2	1	3	3	3	1	0	2	1	1	0	0	0	1	3	3	2	0	0	0	0	0	0	0	0	0	0	0	0	1	0	2	1	1	0	0	0	1	3
Q9NRC1	18.8666	ST7_HUMAN	ST7	Q9NRC1;Q8TDW4	Q9NRC1	12;5	12;5	12;5	Suppressor of tumorigenicity 7 protein	ST7	sp|Q9NRC1|ST7_HUMAN Suppressor of tumorigenicity 7 protein OS=Homo sapiens OX=9606 GN=ST7 PE=1 SV=1	2	12	12	12	1	1	1	2	0	0	1	0	5	3	3	5	4	4	3	1	7	8	7	6	5	5	5	7	1	1	1	2	0	0	1	0	5	3
Q9NVH6	17.9234	TMLH_HUMAN	TMLHE	Q9NVH6	Q9NVH6	2	2	2	Trimethyllysine dioxygenase, mitochondrial	TMLHE	sp|Q9NVH6|TMLH_HUMAN Trimethyllysine dioxygenase, mitochondrial OS=Homo sapiens OX=9606 GN=TMLHE PE=1 SV=1	1	2	2	2	1	1	2	2	0	0	0	0	0	0	0	0	0	0	0	0	0	0	0	0	0	0	0	0	1	1	2	2	0	0	0	0	0	0
Q9NXC5	17.9185	MIO_HUMAN	MIOS	Q9NXC5	Q9NXC5	5	5	5	WD repeat-containing protein mio	MIOS	sp|Q9NXC5|MIO_HUMAN GATOR complex protein MIOS OS=Homo sapiens OX=9606 GN=MIOS PE=1 SV=2	1	5	5	5	1	1	2	2	0	0	0	0	0	0	0	0	0	0	0	0	0	1	1	0	0	0	0	0	1	1	2	2	0	0	0	0	0	0
Q9NXD2	17.1648	MTMRA_HUMAN	MTMR10	Q9NXD2	Q9NXD2	3	3	3	Myotubularin-related protein 10	MTMR10	sp|Q9NXD2|MTMRA_HUMAN Myotubularin-related protein 10 OS=Homo sapiens OX=9606 GN=MTMR10 PE=1 SV=3	1	3	3	3	1	1	0	1	0	0	0	0	0	1	0	0	0	1	0	0	0	1	0	1	0	0	0	0	1	1	0	1	0	0	0	0	0	1
Q9UGH3	19.1824	S23A2_HUMAN	SLC23A2	Q9UGH3	Q9UGH3	2	2	2	Solute carrier family 23 member 2	SLC23A2	sp|Q9UGH3|S23A2_HUMAN Solute carrier family 23 member 2 OS=Homo sapiens OX=9606 GN=SLC23A2 PE=1 SV=1	1	2	2	2	2	1	2	1	0	0	0	0	0	0	0	0	0	0	0	0	0	0	0	0	1	1	1	1	2	1	2	1	0	0	0	0	0	0
Q9UGQ3	18.8326	GTR6_HUMAN	SLC2A6	Q9UGQ3	Q9UGQ3	1	1	1	Solute carrier family 2, facilitated glucose transporter member 6	SLC2A6	sp|Q9UGQ3|GTR6_HUMAN Solute carrier family 2, facilitated glucose transporter member 6 OS=Homo sapiens OX=9606 GN=SLC2A6 PE=1 SV=2	1	1	1	1	0	1	1	0	0	0	0	0	1	1	1	1	0	0	0	0	0	0	0	0	0	0	0	0	0	1	1	0	0	0	0	0	1	1
Q9UJK0	19.9339	TSR3_HUMAN	TSR3	Q9UJK0	Q9UJK0	4	4	4	Ribosome biogenesis protein TSR3 homolog	TSR3	sp|Q9UJK0|TSR3_HUMAN 18S rRNA aminocarboxypropyltransferase OS=Homo sapiens OX=9606 GN=TSR3 PE=1 SV=1	1	4	4	4	2	2	1	2	0	0	0	0	2	2	1	1	1	1	1	1	0	0	0	0	0	0	0	1	2	2	1	2	0	0	0	0	2	2
Q9UKG9	17.5466	OCTC_HUMAN	CROT	Q9UKG9	Q9UKG9	3	3	3	Peroxisomal carnitine O-octanoyltransferase	CROT	sp|Q9UKG9|OCTC_HUMAN Peroxisomal carnitine O-octanoyltransferase OS=Homo sapiens OX=9606 GN=CROT PE=1 SV=2	1	3	3	3	2	3	2	2	0	0	0	0	0	0	0	0	0	0	0	0	0	0	0	0	0	0	0	0	2	3	2	2	0	0	0	0	0	0
Q9UKU7	18.7831	ACAD8_HUMAN	ACAD8	Q9UKU7	Q9UKU7	6	6	6	Isobutyryl-CoA dehydrogenase, mitochondrial	ACAD8	sp|Q9UKU7|ACAD8_HUMAN Isobutyryl-CoA dehydrogenase, mitochondrial OS=Homo sapiens OX=9606 GN=ACAD8 PE=1 SV=1	1	6	6	6	0	1	1	1	0	0	0	0	0	0	1	3	0	1	1	0	0	0	0	0	1	1	0	2	0	1	1	1	0	0	0	0	0	0
Q9UL54	18.0193	TAOK2_HUMAN	TAOK2	Q9UL54	Q9UL54	6	5	5	Serine/threonine-protein kinase TAO2	TAOK2	sp|Q9UL54|TAOK2_HUMAN Serine/threonine-protein kinase TAO2 OS=Homo sapiens OX=9606 GN=TAOK2 PE=1 SV=2	1	6	5	5	2	1	2	2	0	0	0	0	4	4	4	3	1	0	2	0	1	1	0	1	0	0	0	0	1	1	1	1	0	0	0	0	3	3
Q9UNI6	21.48	DUS12_HUMAN	DUSP12	Q9UNI6	Q9UNI6	3	3	3	Dual specificity protein phosphatase 12	DUSP12	sp|Q9UNI6|DUS12_HUMAN Dual specificity protein phosphatase 12 OS=Homo sapiens OX=9606 GN=DUSP12 PE=1 SV=1	1	3	3	3	1	1	1	1	0	0	0	0	1	2	2	2	0	0	0	0	0	0	0	0	0	0	0	0	1	1	1	1	0	0	0	0	1	2
Q9UPQ8	19.2968	DOLK_HUMAN	DOLK	Q9UPQ8	Q9UPQ8	2	2	2	Dolichol kinase	DOLK	sp|Q9UPQ8|DOLK_HUMAN Dolichol kinase OS=Homo sapiens OX=9606 GN=DOLK PE=1 SV=1	1	2	2	2	2	2	1	1	0	0	0	0	0	0	0	0	0	0	0	0	0	0	0	0	0	0	0	0	2	2	1	1	0	0	0	0	0	0
Q9Y256	21.0417	FACE2_HUMAN	RCE1	Q9Y256	Q9Y256	2	2	2	CAAX prenyl protease 2	RCE1	sp|Q9Y256|FACE2_HUMAN CAAX prenyl protease 2 OS=Homo sapiens OX=9606 GN=RCE1 PE=1 SV=1	1	2	2	2	1	0	1	1	0	0	0	0	1	1	0	1	0	0	0	0	0	0	0	0	0	0	0	0	1	0	1	1	0	0	0	0	1	1
Q9Y296	19.0346	TPPC4_HUMAN	TRAPPC4	Q9Y296	Q9Y296	8	8	8	Trafficking protein particle complex subunit 4	TRAPPC4	sp|Q9Y296|TPPC4_HUMAN Trafficking protein particle complex subunit 4 OS=Homo sapiens OX=9606 GN=TRAPPC4 PE=1 SV=1	1	8	8	8	1	0	1	1	0	0	0	0	0	0	1	1	6	5	5	1	4	4	4	4	5	4	2	4	1	0	1	1	0	0	0	0	0	0
Q9Y4E1	18.418	WAC2C_HUMAN	WASHC2C	Q9Y4E1	Q9Y4E1	28	28	6	WASH complex subunit FAM21C	FAM21C	sp|Q9Y4E1|WAC2C_HUMAN WASH complex subunit 2C OS=Homo sapiens OX=9606 GN=WASHC2C PE=1 SV=4	1	28	28	6	4	4	6	6	5	5	3	4	8	6	6	6	5	11	5	2	14	15	14	16	9	14	8	10	4	4	6	6	5	5	3	4	8	6
Q9Y4K4	17.2496	M4K5_HUMAN	MAP4K5	Q9Y4K4	Q9Y4K4	1	1	1	Mitogen-activated protein kinase kinase kinase kinase 5	MAP4K5	sp|Q9Y4K4|M4K5_HUMAN Mitogen-activated protein kinase kinase kinase kinase 5 OS=Homo sapiens OX=9606 GN=MAP4K5 PE=1 SV=2	1	1	1	1	0	1	1	0	1	0	0	0	0	1	1	1	0	0	0	0	0	0	0	0	0	0	0	0	0	1	1	0	1	0	0	0	0	1
Q9Y508	24.1199	RN114_HUMAN	RNF114	Q9Y508	Q9Y508	2	2	2	E3 ubiquitin-protein ligase RNF114	RNF114	sp|Q9Y508|RN114_HUMAN E3 ubiquitin-protein ligase RNF114 OS=Homo sapiens OX=9606 GN=RNF114 PE=1 SV=1	1	2	2	2	1	1	1	1	0	0	0	0	0	1	1	0	0	0	0	0	0	0	0	0	0	0	0	0	1	1	1	1	0	0	0	0	0	1
Q9Y597	18.3165	KCTD3_HUMAN	KCTD3	Q9Y597	Q9Y597	8	6	6	BTB/POZ domain-containing protein KCTD3	KCTD3	sp|Q9Y597|KCTD3_HUMAN BTB/POZ domain-containing protein KCTD3 OS=Homo sapiens OX=9606 GN=KCTD3 PE=1 SV=2	1	8	6	6	1	1	0	0	1	1	0	1	1	1	1	0	1	1	1	0	2	1	3	3	0	1	1	1	1	1	0	0	0	0	0	0	0	0
Q9Y5B6	18.0959	PAXB1_HUMAN	PAXBP1	Q9Y5B6	Q9Y5B6	2	2	2	PAX3- and PAX7-binding protein 1	PAXBP1	sp|Q9Y5B6|PAXB1_HUMAN PAX3- and PAX7-binding protein 1 OS=Homo sapiens OX=9606 GN=PAXBP1 PE=1 SV=2	1	2	2	2	1	2	1	1	0	0	0	0	0	0	0	0	0	0	0	0	0	0	0	0	0	0	0	0	1	2	1	1	0	0	0	0	0	0
Q9Y6I8	19.1031	PXMP4_HUMAN	PXMP4	Q9Y6I8	Q9Y6I8	2	2	2	Peroxisomal membrane protein 4	PXMP4	sp|Q9Y6I8|PXMP4_HUMAN Peroxisomal membrane protein 4 OS=Homo sapiens OX=9606 GN=PXMP4 PE=1 SV=3	1	2	2	2	1	1	1	1	0	0	0	0	2	2	2	2	0	0	0	0	0	0	0	0	0	0	0	0	1	1	1	1	0	0	0	0	2	2
Q9Y6X4	18.8921	F169A_HUMAN	FAM169A	Q9Y6X4	Q9Y6X4	6	6	6	Soluble lamin-associated protein of 75 kDa	FAM169A	sp|Q9Y6X4|F169A_HUMAN Soluble lamin-associated protein of 75 kDa OS=Homo sapiens OX=9606 GN=FAM169A PE=1 SV=2	1	6	6	6	1	2	4	2	0	0	0	0	2	2	0	1	0	0	0	0	0	0	0	0	0	0	0	0	1	2	4	2	0	0	0	0	2	2
WSN-HA	30.9204	ms|WSN-HA|	ms|WSN-HA|	WSN-HA	WSN-HA	36	36	36			ms|WSN-HA|	1	36	36	36	31	32	30	32	0	0	0	0	0	0	0	0	22	20	23	14	0	0	0	0	0	0	0	0	31	32	30	32	0	0	0	0	0	0
WSN-M1	32.1241	ms|WSN-M1|	ms|WSN-M1|	WSN-M1	WSN-M1	24	24	24			ms|WSN-M1|	1	24	24	24	23	23	23	23	0	0	0	0	1	1	1	1	19	17	17	16	0	0	0	0	0	0	0	0	23	23	23	23	0	0	0	0	1	1
WSN-M2	31.7365	ms|WSN-M2|	ms|WSN-M2|	WSN-M2	WSN-M2	10	10	10			ms|WSN-M2|	1	10	10	10	10	10	10	10	0	0	0	0	0	0	0	0	2	4	5	3	0	0	0	0	0	0	0	0	10	10	10	10	0	0	0	0	0	0
WSN-NA	28.5248	ms|WSN-NA|	ms|WSN-NA|	WSN-NA	WSN-NA	21	21	21			ms|WSN-NA|	1	21	21	21	18	19	18	19	0	0	0	0	0	0	0	0	9	10	9	6	0	0	0	0	0	0	0	0	18	19	18	19	0	0	0	0	0	0
WSN-NP	31.7681	ms|WSN-NP|	ms|WSN-NP|	WSN-NP	WSN-NP	49	49	49			ms|WSN-NP|	1	49	49	49	38	38	38	38	0	0	0	0	0	1	0	0	39	41	39	26	0	0	0	0	0	0	0	0	38	38	38	38	0	0	0	0	0	1
WSN-NS1	31.0616	ms|WSN-NS1|	ms|WSN-NS1|	WSN-NS1	WSN-NS1	23	23	23			ms|WSN-NS1|	1	23	23	23	18	18	18	18	0	0	0	0	0	0	0	0	23	23	22	14	0	0	0	0	0	0	0	0	18	18	18	18	0	0	0	0	0	0
WSN-NS2	27.9669	ms|WSN-NS2|	ms|WSN-NS2|	WSN-NS2	WSN-NS2	12	12	12			ms|WSN-NS2|	1	12	12	12	8	7	8	7	0	0	0	0	0	0	0	0	9	9	8	5	0	0	0	0	0	0	0	0	8	7	8	7	0	0	0	0	0	0
WSN-PA	27.1778	ms|WSN-PA|	ms|WSN-PA|	WSN-PA	WSN-PA	55	55	55			ms|WSN-PA|	1	55	55	55	44	43	42	42	0	0	0	0	0	0	0	0	36	29	32	12	0	0	0	0	0	0	0	0	44	43	42	42	0	0	0	0	0	0
WSN-PB1	27.1849	ms|WSN-PB1|	ms|WSN-PB1|	WSN-PB1	WSN-PB1	47	47	47			ms|WSN-PB1|	1	47	47	47	38	38	39	38	0	0	0	0	0	0	0	0	30	32	29	23	0	0	0	0	0	0	0	0	38	38	39	38	0	0	0	0	0	0
WSN-PB2	27.3443	ms|WSN-PB2|	ms|WSN-PB2|	WSN-PB2	WSN-PB2	52	52	52			ms|WSN-PB2|	1	52	52	52	46	43	45	42	0	0	0	0	0	0	0	0	41	39	40	29	0	0	0	0	0	0	0	0	46	43	45	42	0	0	0	0	0	0
[truncated: 217 more columns]

## Sheet: PresInMock_AbsInInfenza
Uniprot accession	Average iBAQ Mock	Protein name	Gene name	Protein.IDs	Majority.protein.IDs	Peptide.counts..all.	Peptide.counts..razor.unique.	Peptide.counts..unique.	Protein.names	Gene.names	Fasta.headers	Number.of.proteins	Peptides	Razor...unique.peptides	Unique.peptides	Peptides.Input.F.1	Peptides.Input.F.2	Peptides.Input.F.3	Peptides.Input.F.4	Peptides.Input.M.1	Peptides.Input.M.2	Peptides.Input.M.3	Peptides.Input.M.4	Peptides.Input.R.1	Peptides.Input.R.2	Peptides.Input.R.3	Peptides.Input.R.4	Peptides.IP.F.1	Peptides.IP.F.2	Peptides.IP.F.3	Peptides.IP.F.4	Peptides.IP.M.1	Peptides.IP.M.2	Peptides.IP.M.3	Peptides.IP.M.4	Peptides.IP.R.1	Peptides.IP.R.2	Peptides.IP.R.3	Peptides.IP.R.4	Razor...unique.peptides.Input.F.1	Razor...unique.peptides.Input.F.2	Razor...unique.peptides.Input.F.3	Razor...unique.peptides.Input.F.4	Razor...unique.peptides.Input.M.1	Razor...unique.peptides.Input.M.2	Razor...unique.peptides.Input.M.3	Razor...unique.peptides.Input.M.4	Razor...unique.peptides.Input.R.1	Razor...unique.peptides.Input.R.2
A0A024RBG1	22.0191	NUD4B_HUMAN	NUDT4B	A0A024RBG1;Q9NZJ9	A0A024RBG1;Q9NZJ9	2;1	2;1	2;1	Diphosphoinositol polyphosphate phosphohydrolase 2	NUDT4	sp|A0A024RBG1|NUD4B_HUMAN Diphosphoinositol polyphosphate phosphohydrolase NUDT4B OS=Homo sapiens OX=9606 GN=NUDT4B PE=3 SV=1;sp|Q9NZJ9|NUDT4_HUMAN Diphosphoinositol polyphosphate phosphohydrolase 2 OS=Homo sapiens OX=9606 GN=NUDT4 PE=1 SV=2	2	2	2	2	0	0	0	0	1	2	1	1	1	1	1	1	0	0	0	0	0	0	0	0	0	0	0	0	0	0	0	0	1	2	1	1	1	1
A0JLT2	21.8365	MED19_HUMAN	MED19	A0JLT2	A0JLT2	2	2	2	Mediator of RNA polymerase II transcription subunit 19	MED19	sp|A0JLT2|MED19_HUMAN Mediator of RNA polymerase II transcription subunit 19 OS=Homo sapiens OX=9606 GN=MED19 PE=1 SV=2	1	2	2	2	0	0	0	0	1	1	1	1	1	1	1	1	1	1	1	0	0	0	0	0	0	1	0	0	0	0	0	0	1	1	1	1	1	1
A6NIH7	20.2757	U119B_HUMAN	UNC119B	A6NIH7	A6NIH7	2	2	1	Protein unc-119 homolog B	UNC119B	sp|A6NIH7|U119B_HUMAN Protein unc-119 homolog B OS=Homo sapiens OX=9606 GN=UNC119B PE=1 SV=1	1	2	2	1	0	1	1	0	1	2	2	2	0	0	0	0	0	0	0	0	0	0	0	0	0	0	0	0	0	1	1	0	1	2	2	2	0	0
A6QL63	19.0651	BTBDB_HUMAN	BTBD11	A6QL63	A6QL63	7	7	7	Ankyrin repeat and BTB/POZ domain-containing protein BTBD11	BTBD11	sp|A6QL63|BTBDB_HUMAN Ankyrin repeat and BTB/POZ domain-containing protein BTBD11 OS=Homo sapiens OX=9606 GN=BTBD11 PE=2 SV=3	1	7	7	7	0	0	0	0	2	4	3	4	1	1	2	2	0	1	0	0	3	3	1	2	1	2	2	2	0	0	0	0	2	4	3	4	1	1
O00178	18.7455	GTPB1_HUMAN	GTPBP1	O00178	O00178	3	3	3	GTP-binding protein 1	GTPBP1	sp|O00178|GTPB1_HUMAN GTP-binding protein 1 OS=Homo sapiens OX=9606 GN=GTPBP1 PE=1 SV=3	1	3	3	3	0	0	0	0	2	2	2	1	2	2	2	1	0	0	0	0	0	0	0	0	0	0	0	0	0	0	0	0	2	2	2	1	2	2
O00308	17.8982	WWP2_HUMAN	WWP2	O00308	O00308	10	9	8	NEDD4-like E3 ubiquitin-protein ligase WWP2	WWP2	sp|O00308|WWP2_HUMAN NEDD4-like E3 ubiquitin-protein ligase WWP2 OS=Homo sapiens OX=9606 GN=WWP2 PE=1 SV=2	1	10	9	8	1	1	1	1	0	1	1	0	1	1	1	0	4	4	5	3	6	6	7	6	3	3	2	2	0	0	0	0	0	1	1	0	1	1
O00338	18.8653	ST1C2_HUMAN	SULT1C2	O00338	O00338	3	3	3	Sulfotransferase 1C2	SULT1C2	sp|O00338|ST1C2_HUMAN Sulfotransferase 1C2 OS=Homo sapiens OX=9606 GN=SULT1C2 PE=1 SV=1	1	3	3	3	0	0	0	0	2	1	2	2	1	2	2	2	0	1	0	0	1	1	1	0	0	0	0	0	0	0	0	0	2	1	2	2	1	2
O00399	21.6229	DCTN6_HUMAN	DCTN6	O00399	O00399	5	5	5	Dynactin subunit 6	DCTN6	sp|O00399|DCTN6_HUMAN Dynactin subunit 6 OS=Homo sapiens OX=9606 GN=DCTN6 PE=1 SV=1	1	5	5	5	0	0	0	0	1	2	1	1	1	1	0	1	0	1	0	0	0	0	0	0	1	1	1	3	0	0	0	0	1	2	1	1	1	1
O00423	19.2058	EMAL1_HUMAN	EML1	O00423	O00423	5	5	4	Echinoderm microtubule-associated protein-like 1	EML1	sp|O00423|EMAL1_HUMAN Echinoderm microtubule-associated protein-like 1 OS=Homo sapiens OX=9606 GN=EML1 PE=1 SV=3	1	5	5	4	0	0	0	0	3	2	2	1	3	2	3	2	0	0	0	0	0	0	0	0	0	0	0	0	0	0	0	0	3	2	2	1	3	2
O00468	19.2191	AGRIN_HUMAN	AGRN	O00468	O00468	23	23	23	Agrin;Agrin N-terminal 110 kDa subunit;Agrin C-terminal 110 kDa subunit;Agrin C-terminal 90 kDa fragment;Agrin C-terminal 22 kDa fragment	AGRN	sp|O00468|AGRIN_HUMAN Agrin OS=Homo sapiens OX=9606 GN=AGRN PE=1 SV=6	1	23	23	23	0	0	0	0	10	11	9	11	19	18	17	18	0	0	0	0	0	0	0	0	4	4	3	5	0	0	0	0	10	11	9	11	19	18
O00499	18.8028	BIN1_HUMAN	BIN1	O00499	O00499	3	3	3	Myc box-dependent-interacting protein 1	BIN1	sp|O00499|BIN1_HUMAN Myc box-dependent-interacting protein 1 OS=Homo sapiens OX=9606 GN=BIN1 PE=1 SV=1	1	3	3	3	0	0	0	0	1	2	2	1	1	1	1	2	0	0	0	0	0	0	0	0	0	0	0	0	0	0	0	0	1	2	2	1	1	1
O00762	20.2253	UBE2C_HUMAN	UBE2C	O00762	O00762	2	2	2	Ubiquitin-conjugating enzyme E2 C	UBE2C	sp|O00762|UBE2C_HUMAN Ubiquitin-conjugating enzyme E2 C OS=Homo sapiens OX=9606 GN=UBE2C PE=1 SV=1	1	2	2	2	0	0	0	0	1	2	1	2	1	1	1	0	0	0	0	0	0	0	0	0	0	0	0	0	0	0	0	0	1	2	1	2	1	1
O14503	18.5383	BHE40_HUMAN	BHLHE40	O14503	O14503	2	2	2	Class E basic helix-loop-helix protein 40	BHLHE40	sp|O14503|BHE40_HUMAN Class E basic helix-loop-helix protein 40 OS=Homo sapiens OX=9606 GN=BHLHE40 PE=1 SV=1	1	2	2	2	0	0	0	0	1	1	1	1	2	2	2	1	0	0	0	0	0	0	0	0	0	0	0	0	0	0	0	0	1	1	1	1	2	2
O14618	20.4934	CCS_HUMAN	CCS	O14618	O14618	4	4	4	Copper chaperone for superoxide dismutase	CCS	sp|O14618|CCS_HUMAN Copper chaperone for superoxide dismutase OS=Homo sapiens OX=9606 GN=CCS PE=1 SV=1	1	4	4	4	0	0	0	0	1	2	2	1	2	3	1	2	0	0	0	0	0	0	0	0	0	0	0	0	0	0	0	0	1	2	2	1	2	3
O14641	19.2721	DVL2_HUMAN	DVL2	O14641	O14641	9	9	7	Segment polarity protein dishevelled homolog DVL-2	DVL2	sp|O14641|DVL2_HUMAN Segment polarity protein dishevelled homolog DVL-2 OS=Homo sapiens OX=9606 GN=DVL2 PE=1 SV=1	1	9	9	7	0	0	0	0	1	1	1	0	1	1	0	1	1	1	0	1	5	6	6	6	2	4	4	4	0	0	0	0	1	1	1	0	1	1
O14678	18.294	ABCD4_HUMAN	ABCD4	O14678	O14678	3	3	3	ATP-binding cassette sub-family D member 4	ABCD4	sp|O14678|ABCD4_HUMAN Lysosomal cobalamin transporter ABCD4 OS=Homo sapiens OX=9606 GN=ABCD4 PE=1 SV=1	1	3	3	3	1	1	1	1	1	1	1	1	2	1	1	1	0	0	0	0	0	0	0	0	1	1	1	1	1	1	1	1	1	1	1	1	2	1
O14795	17.1119	UN13B_HUMAN	UNC13B	O14795	O14795	2	2	2	Protein unc-13 homolog B	UNC13B	sp|O14795|UN13B_HUMAN Protein unc-13 homolog B OS=Homo sapiens OX=9606 GN=UNC13B PE=1 SV=2	1	2	2	2	0	0	0	0	0	1	0	1	0	0	0	0	0	1	1	0	0	0	0	0	0	0	0	0	0	0	0	0	0	1	0	1	0	0
O14817	21.6274	TSN4_HUMAN	TSPAN4	O14817	O14817	3	3	3	Tetraspanin-4	TSPAN4	sp|O14817|TSN4_HUMAN Tetraspanin-4 OS=Homo sapiens OX=9606 GN=TSPAN4 PE=1 SV=1	1	3	3	3	0	0	0	0	1	2	2	2	3	2	3	2	0	0	0	0	0	0	0	0	0	0	0	0	0	0	0	0	1	2	2	2	3	2
O14920	18.6313	IKKB_HUMAN	IKBKB	O14920	O14920	8	8	7	Inhibitor of nuclear factor kappa-B kinase subunit beta	IKBKB	sp|O14920|IKKB_HUMAN Inhibitor of nuclear factor kappa-B kinase subunit beta OS=Homo sapiens OX=9606 GN=IKBKB PE=1 SV=1	1	8	8	7	0	0	0	0	2	2	2	3	1	1	1	1	0	0	0	0	0	0	0	0	2	2	1	3	0	0	0	0	2	2	2	3	1	1
O14965	18.9718	AURKA_HUMAN	AURKA	O14965	O14965	2	1	1	Aurora kinase A	AURKA	sp|O14965|AURKA_HUMAN Aurora kinase A OS=Homo sapiens OX=9606 GN=AURKA PE=1 SV=2	1	2	1	1	0	0	0	0	2	2	2	2	0	0	0	0	0	0	0	0	0	0	0	0	0	0	0	0	0	0	0	0	1	1	1	1	0	0
O15056	18.1454	SYNJ2_HUMAN	SYNJ2	O15056;O43426	O15056	40;1	40;1	40;1	Synaptojanin-2	SYNJ2	sp|O15056|SYNJ2_HUMAN Synaptojanin-2 OS=Homo sapiens OX=9606 GN=SYNJ2 PE=1 SV=3	2	40	40	40	0	0	0	0	1	3	2	2	0	0	0	0	17	14	21	4	37	31	32	35	22	22	23	18	0	0	0	0	1	3	2	2	0	0
O15156	20.4027	ZBT7B_HUMAN	ZBTB7B	O15156	O15156	2	2	2	Zinc finger and BTB domain-containing protein 7B	ZBTB7B	sp|O15156|ZBT7B_HUMAN Zinc finger and BTB domain-containing protein 7B OS=Homo sapiens OX=9606 GN=ZBTB7B PE=1 SV=2	1	2	2	2	0	0	0	0	0	1	1	0	1	1	1	0	0	0	0	0	0	0	0	0	0	0	0	0	0	0	0	0	0	1	1	0	1	1
O15213	18.5861	WDR46_HUMAN	WDR46	O15213	O15213	3	3	3	WD repeat-containing protein 46	WDR46	sp|O15213|WDR46_HUMAN WD repeat-containing protein 46 OS=Homo sapiens OX=9606 GN=WDR46 PE=1 SV=3	1	3	3	3	0	0	0	0	1	0	1	1	2	2	1	0	0	0	0	0	0	0	0	0	0	0	0	0	0	0	0	0	1	0	1	1	2	2
O15230	17.8015	LAMA5_HUMAN	LAMA5	O15230	O15230	15	15	15	Laminin subunit alpha-5	LAMA5	sp|O15230|LAMA5_HUMAN Laminin subunit alpha-5 OS=Homo sapiens OX=9606 GN=LAMA5 PE=1 SV=8	1	15	15	15	0	0	0	0	8	7	8	6	8	8	6	5	0	0	0	0	0	0	0	0	1	1	1	1	0	0	0	0	8	7	8	6	8	8
O15234	17.3909	CASC3_HUMAN	CASC3	O15234	O15234	2	2	2	Protein CASC3	CASC3	sp|O15234|CASC3_HUMAN Protein CASC3 OS=Homo sapiens OX=9606 GN=CASC3 PE=1 SV=2	1	2	2	2	0	0	0	0	0	1	0	1	1	0	2	2	0	0	0	0	0	0	0	0	0	0	0	0	0	0	0	0	0	1	0	1	1	0
O15357	17.9391	SHIP2_HUMAN	INPPL1	O15357	O15357	5	5	5	Phosphatidylinositol 3,4,5-trisphosphate 5-phosphatase 2	INPPL1	sp|O15357|SHIP2_HUMAN Phosphatidylinositol 3,4,5-trisphosphate 5-phosphatase 2 OS=Homo sapiens OX=9606 GN=INPPL1 PE=1 SV=2	1	5	5	5	0	0	0	0	1	1	2	2	3	2	3	2	0	0	0	0	1	0	0	1	1	1	0	1	0	0	0	0	1	1	2	2	3	2
O15374	19.7237	MOT5_HUMAN	SLC16A4	O15374	O15374	3	3	3	Monocarboxylate transporter 5	SLC16A4	sp|O15374|MOT5_HUMAN Monocarboxylate transporter 5 OS=Homo sapiens OX=9606 GN=SLC16A4 PE=1 SV=1	1	3	3	3	0	0	0	0	2	2	3	2	3	3	3	3	0	0	0	0	0	0	0	0	0	0	0	0	0	0	0	0	2	2	3	2	3	3
O15550	20.0233	KDM6A_HUMAN	KDM6A	O15550;O14607	O15550	3;1	3;1	3;1	Lysine-specific demethylase 6A	KDM6A	sp|O15550|KDM6A_HUMAN Lysine-specific demethylase 6A OS=Homo sapiens OX=9606 GN=KDM6A PE=1 SV=2	2	3	3	3	0	0	1	0	1	2	1	1	1	2	1	1	0	0	0	0	0	0	0	0	0	0	0	0	0	0	1	0	1	2	1	1	1	2
O43156	17.6157	TTI1_HUMAN	TTI1	O43156	O43156	1	1	1	TELO2-interacting protein 1 homolog	TTI1	sp|O43156|TTI1_HUMAN TELO2-interacting protein 1 homolog OS=Homo sapiens OX=9606 GN=TTI1 PE=1 SV=3	1	1	1	1	0	0	0	0	1	1	1	1	0	0	0	0	0	1	1	0	0	0	0	0	0	0	0	0	0	0	0	0	1	1	1	1	0	0
O43294	18.3	TGFI1_HUMAN	TGFB1I1	O43294	O43294	3	3	3	Transforming growth factor beta-1-induced transcript 1 protein	TGFB1I1	sp|O43294|TGFI1_HUMAN Transforming growth factor beta-1-induced transcript 1 protein OS=Homo sapiens OX=9606 GN=TGFB1I1 PE=1 SV=2	1	3	3	3	0	0	0	0	1	1	1	1	0	0	0	0	0	0	0	0	1	2	3	1	0	2	0	2	0	0	0	0	1	1	1	1	0	0
O43432	18.5435	IF4G3_HUMAN	EIF4G3	O43432	O43432	7	2	2	Eukaryotic translation initiation factor 4 gamma 3	EIF4G3	sp|O43432|IF4G3_HUMAN Eukaryotic translation initiation factor 4 gamma 3 OS=Homo sapiens OX=9606 GN=EIF4G3 PE=1 SV=2	1	7	2	2	5	5	5	5	6	7	6	6	5	5	5	5	0	2	0	1	3	1	3	3	1	1	2	1	0	0	0	0	1	2	1	1	0	0
O60337	19.3403	MARH6_HUMAN	MARCHF6	O60337	O60337	3	3	3	E3 ubiquitin-protein ligase MARCH6	MARCH6	sp|O60337|MARH6_HUMAN E3 ubiquitin-protein ligase MARCHF6 OS=Homo sapiens OX=9606 GN=MARCHF6 PE=1 SV=2	1	3	3	3	0	0	0	0	2	2	2	2	1	1	1	1	0	0	0	0	0	0	0	0	0	0	0	0	0	0	0	0	2	2	2	2	1	1
O60353	18.6811	FZD6_HUMAN	FZD6	O60353	O60353	2	2	2	Frizzled-6	FZD6	sp|O60353|FZD6_HUMAN Frizzled-6 OS=Homo sapiens OX=9606 GN=FZD6 PE=1 SV=2	1	2	2	2	0	0	0	0	1	0	1	1	1	1	0	1	0	0	0	0	1	1	0	0	0	0	0	0	0	0	0	0	1	0	1	1	1	1
O60443	17.802	GSDME_HUMAN	GSDME	O60443	O60443	2	2	2	Non-syndromic hearing impairment protein 5	DFNA5	sp|O60443|GSDME_HUMAN Gasdermin-E OS=Homo sapiens OX=9606 GN=GSDME PE=1 SV=2	1	2	2	2	0	0	0	0	0	0	1	1	1	0	0	1	0	0	0	0	0	0	0	0	0	0	0	0	0	0	0	0	0	0	1	1	1	0
O60675	22.1556	MAFK_HUMAN	MAFK	O60675	O60675	3	3	1	Transcription factor MafK	MAFK	sp|O60675|MAFK_HUMAN Transcription factor MafK OS=Homo sapiens OX=9606 GN=MAFK PE=1 SV=1	1	3	3	1	1	1	1	1	3	3	3	3	2	2	2	2	0	0	0	0	0	0	0	0	0	0	0	0	1	1	1	1	3	3	3	3	2	2
O60739	22.2469	EIF1B_HUMAN	EIF1B	O60739	O60739	7	1	1	Eukaryotic translation initiation factor 1b	EIF1B	sp|O60739|EIF1B_HUMAN Eukaryotic translation initiation factor 1b OS=Homo sapiens OX=9606 GN=EIF1B PE=1 SV=2	1	7	1	1	4	4	4	4	5	5	5	5	4	4	5	5	0	0	0	0	0	0	0	0	0	0	0	0	0	0	0	0	1	1	1	1	0	0
O60879	18.0223	DIAP2_HUMAN	DIAPH2	O60879	O60879	7	7	7	Protein diaphanous homolog 2	DIAPH2	sp|O60879|DIAP2_HUMAN Protein diaphanous homolog 2 OS=Homo sapiens OX=9606 GN=DIAPH2 PE=1 SV=1	1	7	7	7	0	0	0	0	1	1	1	1	1	1	1	1	0	0	0	0	2	2	3	2	3	3	2	3	0	0	0	0	1	1	1	1	1	1
O75044	17.3913	SRGP2_HUMAN	SRGAP2	O75044	O75044	7	5	3	SLIT-ROBO Rho GTPase-activating protein 2	SRGAP2	sp|O75044|SRGP2_HUMAN SLIT-ROBO Rho GTPase-activating protein 2 OS=Homo sapiens OX=9606 GN=SRGAP2 PE=1 SV=3	1	7	5	3	0	0	0	0	2	1	2	2	3	4	4	4	0	1	0	1	0	0	0	1	1	2	1	2	0	0	0	0	1	0	1	1	2	3
O75157	19.7129	T22D2_HUMAN	TSC22D2	O75157	O75157	1	1	1	TSC22 domain family protein 2	TSC22D2	sp|O75157|T22D2_HUMAN TSC22 domain family protein 2 OS=Homo sapiens OX=9606 GN=TSC22D2 PE=1 SV=3	1	1	1	1	0	0	0	0	1	1	1	1	1	1	1	1	0	0	0	0	0	0	0	0	0	0	0	0	0	0	0	0	1	1	1	1	1	1
O75494	20.5964	SRS10_HUMAN	SRSF10	O75494;Q8WXF0	O75494	3;1	3;1	3;1	Serine/arginine-rich splicing factor 10	SRSF10	sp|O75494|SRS10_HUMAN Serine/arginine-rich splicing factor 10 OS=Homo sapiens OX=9606 GN=SRSF10 PE=1 SV=1	2	3	3	3	1	0	1	0	2	3	2	1	1	2	2	3	0	0	0	0	0	0	0	0	0	0	0	0	1	0	1	0	2	3	2	1	1	2
O75506	23.3125	HSBP1_HUMAN	HSBP1	O75506	O75506	4	4	4	Heat shock factor-binding protein 1	HSBP1	sp|O75506|HSBP1_HUMAN Heat shock factor-binding protein 1 OS=Homo sapiens OX=9606 GN=HSBP1 PE=1 SV=1	1	4	4	4	0	0	0	0	1	1	0	1	1	1	0	1	1	1	2	2	3	3	3	3	2	3	4	2	0	0	0	0	1	1	0	1	1	1
O75581	17.5887	LRP6_HUMAN	LRP6	O75581	O75581	17	16	13	Low-density lipoprotein receptor-related protein 6	LRP6	sp|O75581|LRP6_HUMAN Low-density lipoprotein receptor-related protein 6 OS=Homo sapiens OX=9606 GN=LRP6 PE=1 SV=2	1	17	16	13	0	0	0	0	1	1	1	1	1	0	0	1	4	5	3	0	11	8	10	11	7	6	5	4	0	0	0	0	1	1	1	1	1	0
O75592	21.9297	MYCB2_HUMAN	MYCBP2	O75592	O75592	4	4	4	E3 ubiquitin-protein ligase MYCBP2	MYCBP2	sp|O75592|MYCB2_HUMAN E3 ubiquitin-protein ligase MYCBP2 OS=Homo sapiens OX=9606 GN=MYCBP2 PE=1 SV=4	1	4	4	4	0	0	0	0	1	1	1	1	1	1	0	0	0	0	0	0	2	1	1	1	1	1	0	1	0	0	0	0	1	1	1	1	1	1
O75815	17.864	BCAR3_HUMAN	BCAR3	O75815;Q92529	O75815	14;1	14;1	13;0	Breast cancer anti-estrogen resistance protein 3	BCAR3	sp|O75815|BCAR3_HUMAN Breast cancer anti-estrogen resistance protein 3 OS=Homo sapiens OX=9606 GN=BCAR3 PE=1 SV=1	2	14	14	13	0	0	0	0	1	1	1	1	3	4	5	4	1	5	2	1	7	7	5	7	3	3	3	3	0	0	0	0	1	1	1	1	3	4
O75843	17.2171	AP1G2_HUMAN	AP1G2	O75843	O75843	6	6	6	AP-1 complex subunit gamma-like 2	AP1G2	sp|O75843|AP1G2_HUMAN AP-1 complex subunit gamma-like 2 OS=Homo sapiens OX=9606 GN=AP1G2 PE=1 SV=1	1	6	6	6	0	0	0	0	1	1	1	1	1	1	1	2	0	0	0	0	0	0	0	0	1	2	2	1	0	0	0	0	1	1	1	1	1	1
O76080	18.955	ZFAN5_HUMAN	ZFAND5	O76080	O76080	1	1	1	AN1-type zinc finger protein 5	ZFAND5	sp|O76080|ZFAN5_HUMAN AN1-type zinc finger protein 5 OS=Homo sapiens OX=9606 GN=ZFAND5 PE=1 SV=1	1	1	1	1	0	0	0	0	0	1	1	0	1	0	0	1	0	0	0	0	0	0	0	0	0	0	0	0	0	0	0	0	0	1	1	0	1	0
O76082	19.4731	S22A5_HUMAN	SLC22A5	O76082	O76082	2	2	2	Solute carrier family 22 member 5	SLC22A5	sp|O76082|S22A5_HUMAN Solute carrier family 22 member 5 OS=Homo sapiens OX=9606 GN=SLC22A5 PE=1 SV=1	1	2	2	2	0	0	0	0	2	1	1	1	0	0	0	0	1	1	0	0	0	0	0	0	0	0	0	0	0	0	0	0	2	1	1	1	0	0
O94952	19.3094	FBX21_HUMAN	FBXO21	O94952	O94952	1	1	1	F-box only protein 21	FBXO21	sp|O94952|FBX21_HUMAN F-box only protein 21 OS=Homo sapiens OX=9606 GN=FBXO21 PE=2 SV=2	1	1	1	1	0	0	0	0	1	1	0	1	1	1	1	1	0	0	0	0	0	0	0	0	0	0	0	0	0	0	0	0	1	1	0	1	1	1
O95084	19.6799	PRS23_HUMAN	PRSS23	O95084	O95084	2	2	2	Serine protease 23	PRSS23	sp|O95084|PRS23_HUMAN Serine protease 23 OS=Homo sapiens OX=9606 GN=PRSS23 PE=1 SV=1	1	2	2	2	0	0	0	0	1	1	1	1	0	0	0	0	0	0	0	0	0	0	1	0	0	0	0	0	0	0	0	0	1	1	1	1	0	0
O95229	19.7252	ZWINT_HUMAN	ZWINT	O95229	O95229	3	3	3	ZW10 interactor	ZWINT	sp|O95229|ZWINT_HUMAN ZW10 interactor OS=Homo sapiens OX=9606 GN=ZWINT PE=1 SV=2	1	3	3	3	0	0	0	0	0	1	1	1	0	0	0	0	0	0	0	0	1	1	2	1	0	0	0	0	0	0	0	0	0	1	1	1	0	0
O95273	21.1992	CCDB1_HUMAN	CCNDBP1	O95273	O95273	2	2	2	Cyclin-D1-binding protein 1	CCNDBP1	sp|O95273|CCDB1_HUMAN Cyclin-D1-binding protein 1 OS=Homo sapiens OX=9606 GN=CCNDBP1 PE=1 SV=2	1	2	2	2	0	0	0	0	1	2	1	1	1	1	1	1	0	0	0	0	0	0	0	0	0	0	0	0	0	0	0	0	1	2	1	1	1	1
O95477	15.8045	ABCA1_HUMAN	ABCA1	O95477	O95477	3	3	3	ATP-binding cassette sub-family A member 1	ABCA1	sp|O95477|ABCA1_HUMAN Phospholipid-transporting ATPase ABCA1 OS=Homo sapiens OX=9606 GN=ABCA1 PE=1 SV=3	1	3	3	3	0	0	0	0	0	1	1	0	1	1	1	0	0	0	0	0	0	0	0	0	2	2	1	2	0	0	0	0	0	1	1	0	1	1
O95633	20.5232	FSTL3_HUMAN	FSTL3	O95633	O95633	4	4	4	Follistatin-related protein 3	FSTL3	sp|O95633|FSTL3_HUMAN Follistatin-related protein 3 OS=Homo sapiens OX=9606 GN=FSTL3 PE=1 SV=1	1	4	4	4	0	0	0	0	1	1	1	2	3	2	1	1	0	0	0	0	0	0	0	0	0	0	0	0	0	0	0	0	1	1	1	2	3	2
O95684	19.4356	CEP43_HUMAN	CEP43	O95684	O95684	2	2	2	FGFR1 oncogene partner	FGFR1OP	sp|O95684|CEP43_HUMAN Centrosomal protein 43 OS=Homo sapiens OX=9606 GN=CEP43 PE=1 SV=1	1	2	2	2	0	0	0	0	1	1	1	1	1	1	0	1	0	0	0	0	0	0	0	0	0	0	0	0	0	0	0	0	1	1	1	1	1	1
O95714	14.9171	HERC2_HUMAN	HERC2	O95714	O95714	5	5	5	E3 ubiquitin-protein ligase HERC2	HERC2	sp|O95714|HERC2_HUMAN E3 ubiquitin-protein ligase HERC2 OS=Homo sapiens OX=9606 GN=HERC2 PE=1 SV=2	1	5	5	5	0	0	0	0	2	1	2	1	0	1	0	0	0	0	0	0	0	0	0	0	1	1	0	0	0	0	0	0	2	1	2	1	0	1
O95749	18.6197	GGPPS_HUMAN	GGPS1	O95749	O95749	2	2	2	Geranylgeranyl pyrophosphate synthase	GGPS1	sp|O95749|GGPPS_HUMAN Geranylgeranyl pyrophosphate synthase OS=Homo sapiens OX=9606 GN=GGPS1 PE=1 SV=1	1	2	2	2	0	0	0	0	0	2	1	1	1	2	1	2	0	0	0	0	0	0	0	0	0	0	0	0	0	0	0	0	0	2	1	1	1	2
O95759	20.1048	TBCD8_HUMAN	TBC1D8	O95759	O95759	15	15	15	TBC1 domain family member 8	TBC1D8	sp|O95759|TBCD8_HUMAN TBC1 domain family member 8 OS=Homo sapiens OX=9606 GN=TBC1D8 PE=1 SV=3	1	15	15	15	0	0	0	0	1	1	1	1	0	0	0	0	5	4	4	1	10	10	10	10	9	10	9	6	0	0	0	0	1	1	1	1	0	0
O95857	21.2234	TSN13_HUMAN	TSPAN13	O95857	O95857	3	2	2	Tetraspanin-13	TSPAN13	sp|O95857|TSN13_HUMAN Tetraspanin-13 OS=Homo sapiens OX=9606 GN=TSPAN13 PE=2 SV=1	1	3	2	2	0	0	0	0	2	1	2	2	2	2	1	1	0	0	0	0	0	0	0	0	0	0	0	0	0	0	0	0	1	1	1	1	2	2
O95900	20.9144	TRUB2_HUMAN	TRUB2	O95900	O95900	2	2	2	Probable tRNA pseudouridine synthase 2	TRUB2	sp|O95900|TRUB2_HUMAN Mitochondrial mRNA pseudouridine synthase TRUB2 OS=Homo sapiens OX=9606 GN=TRUB2 PE=1 SV=1	1	2	2	2	0	0	0	0	2	2	2	2	2	2	2	2	0	0	0	0	0	0	0	0	0	0	0	0	0	0	0	0	2	2	2	2	2	2
P00749	21.1786	UROK_HUMAN	PLAU	P00749	P00749	10	10	10	Urokinase-type plasminogen activator;Urokinase-type plasminogen activator long chain A;Urokinase-type plasminogen activator short chain A;Urokinase-type plasminogen activator chain B	PLAU	sp|P00749|UROK_HUMAN Urokinase-type plasminogen activator OS=Homo sapiens OX=9606 GN=PLAU PE=1 SV=2	1	10	10	10	0	0	0	0	3	4	4	4	8	9	8	9	0	0	0	0	0	0	0	0	3	2	3	2	0	0	0	0	3	4	4	4	8	9
P00966	19.8955	ASSY_HUMAN	ASS1	P00966	P00966	4	4	4	Argininosuccinate synthase	ASS1	sp|P00966|ASSY_HUMAN Argininosuccinate synthase OS=Homo sapiens OX=9606 GN=ASS1 PE=1 SV=2	1	4	4	4	0	0	0	0	1	1	1	0	2	3	2	2	0	0	0	0	0	0	0	0	1	1	1	1	0	0	0	0	1	1	1	0	2	3
P01033	21.954	TIMP1_HUMAN	TIMP1	P01033	P01033	5	5	5	Metalloproteinase inhibitor 1	TIMP1	sp|P01033|TIMP1_HUMAN Metalloproteinase inhibitor 1 OS=Homo sapiens OX=9606 GN=TIMP1 PE=1 SV=1	1	5	5	5	0	0	0	0	4	4	4	4	3	3	3	4	0	0	0	0	0	0	0	0	0	0	0	0	0	0	0	0	4	4	4	4	3	3
P01137	18.7645	TGFB1_HUMAN	TGFB1	P01137	P01137	4	4	4	Transforming growth factor beta-1;Latency-associated peptide	TGFB1	sp|P01137|TGFB1_HUMAN Transforming growth factor beta-1 proprotein OS=Homo sapiens OX=9606 GN=TGFB1 PE=1 SV=2	1	4	4	4	0	0	1	0	2	1	1	1	2	2	1	2	0	0	0	0	0	0	0	0	0	0	0	0	0	0	1	0	2	1	1	1	2	2
P04035	17.5351	HMDH_HUMAN	HMGCR	P04035	P04035	25	25	25	3-hydroxy-3-methylglutaryl-coenzyme A reductase	HMGCR	sp|P04035|HMDH_HUMAN 3-hydroxy-3-methylglutaryl-coenzyme A reductase OS=Homo sapiens OX=9606 GN=HMGCR PE=1 SV=1	1	25	25	25	0	0	0	0	1	1	1	1	0	0	0	0	0	0	0	0	22	20	21	19	13	17	16	10	0	0	0	0	1	1	1	1	0	0
P04049	18.3004	RAF1_HUMAN	RAF1	P04049	P04049	7	4	4	RAF proto-oncogene serine/threonine-protein kinase	RAF1	sp|P04049|RAF1_HUMAN RAF proto-oncogene serine/threonine-protein kinase OS=Homo sapiens OX=9606 GN=RAF1 PE=1 SV=1	1	7	4	4	0	0	0	0	2	1	1	1	1	1	0	2	2	2	2	0	4	4	5	4	5	4	6	4	0	0	0	0	1	1	1	1	1	1
P05109	20.4966	S10A8_HUMAN	S100A8	P05109	P05109	4	4	4	Protein S100-A8;Protein S100-A8, N-terminally processed	S100A8	sp|P05109|S10A8_HUMAN Protein S100-A8 OS=Homo sapiens OX=9606 GN=S100A8 PE=1 SV=1	1	4	4	4	0	0	0	0	1	1	0	1	0	0	0	0	3	1	3	2	0	0	1	0	2	2	3	0	0	0	0	0	1	1	0	1	0	0
P05997	17.9813	CO5A2_HUMAN	COL5A2	P05997	P05997	6	6	6	Collagen alpha-2(V) chain	COL5A2	sp|P05997|CO5A2_HUMAN Collagen alpha-2(V) chain OS=Homo sapiens OX=9606 GN=COL5A2 PE=1 SV=3	1	6	6	6	0	0	0	0	2	2	2	2	5	2	3	5	0	0	0	0	0	0	0	0	0	0	0	0	0	0	0	0	2	2	2	2	5	2
P07204	18.7909	TRBM_HUMAN	THBD	P07204	P07204	4	4	4	Thrombomodulin	THBD	sp|P07204|TRBM_HUMAN Thrombomodulin OS=Homo sapiens OX=9606 GN=THBD PE=1 SV=2	1	4	4	4	0	0	0	0	1	0	1	0	2	2	2	1	2	3	2	1	2	2	3	2	2	2	3	1	0	0	0	0	1	0	1	0	2	2
P07951	23.5055	TPM2_HUMAN	TPM2	P07951	P07951	39	21	8	Tropomyosin beta chain	TPM2	sp|P07951|TPM2_HUMAN Tropomyosin beta chain OS=Homo sapiens OX=9606 GN=TPM2 PE=1 SV=1	1	39	21	8	12	12	12	12	14	14	14	13	13	13	12	11	17	25	14	16	34	33	32	33	24	26	29	23	2	2	2	2	5	5	5	4	3	3
P08603	17.2535	CFAH_HUMAN	CFH	P08603	P08603	5	5	5	Complement factor H	CFH	sp|P08603|CFAH_HUMAN Complement factor H OS=Homo sapiens OX=9606 GN=CFH PE=1 SV=4	1	5	5	5	0	0	0	0	1	1	1	1	5	5	4	3	0	0	0	0	0	0	0	0	0	0	0	0	0	0	0	0	1	1	1	1	5	5
P08910	18.0732	ABHD2_HUMAN	ABHD2	P08910	P08910	4	4	4	Abhydrolase domain-containing protein 2	ABHD2	sp|P08910|ABHD2_HUMAN Monoacylglycerol lipase ABHD2 OS=Homo sapiens OX=9606 GN=ABHD2 PE=1 SV=1	1	4	4	4	0	0	0	0	0	1	1	1	0	0	0	0	0	0	0	0	3	3	2	3	2	1	2	1	0	0	0	0	0	1	1	1	0	0
P09104	21.8323	ENOG_HUMAN	ENO2	P09104	P09104	9	6	6	Gamma-enolase	ENO2	sp|P09104|ENOG_HUMAN Gamma-enolase OS=Homo sapiens OX=9606 GN=ENO2 PE=1 SV=3	1	9	6	6	3	3	3	3	6	7	5	5	6	7	7	6	0	1	1	1	1	1	1	0	0	0	1	1	0	0	0	0	3	4	2	2	4	5
P09958	18.4465	FURIN_HUMAN	FURIN	P09958	P09958	8	8	8	Furin	FURIN	sp|P09958|FURIN_HUMAN Furin OS=Homo sapiens OX=9606 GN=FURIN PE=1 SV=2	1	8	8	8	0	0	0	0	2	1	2	1	2	2	3	1	1	0	1	0	5	5	5	5	4	4	6	2	0	0	0	0	2	1	2	1	2	2
P11388	19.7525	TOP2A_HUMAN	TOP2A	P11388	P11388	13	13	7	DNA topoisomerase 2-alpha	TOP2A	sp|P11388|TOP2A_HUMAN DNA topoisomerase 2-alpha OS=Homo sapiens OX=9606 GN=TOP2A PE=1 SV=3	1	13	13	7	2	2	3	2	7	5	6	6	0	1	1	1	3	5	1	0	1	0	2	1	2	3	2	1	2	2	3	2	7	5	6	6	0	1
P12109	16.9073	CO6A1_HUMAN	COL6A1	P12109	P12109	7	7	7	Collagen alpha-1(VI) chain	COL6A1	sp|P12109|CO6A1_HUMAN Collagen alpha-1(VI) chain OS=Homo sapiens OX=9606 GN=COL6A1 PE=1 SV=3	1	7	7	7	0	0	0	0	3	3	3	3	5	6	5	5	0	0	0	0	0	0	0	0	0	0	0	0	0	0	0	0	3	3	3	3	5	6
P12277	19.3334	KCRB_HUMAN	CKB	P12277	P12277	2	2	2	Creatine kinase B-type	CKB	sp|P12277|KCRB_HUMAN Creatine kinase B-type OS=Homo sapiens OX=9606 GN=CKB PE=1 SV=1	1	2	2	2	0	0	0	0	0	0	1	1	1	1	2	0	0	0	0	0	0	0	0	0	0	0	0	0	0	0	0	0	0	0	1	1	1	1
P13611	17.6525	CSPG2_HUMAN	VCAN	P13611	P13611	3	3	3	Versican core protein	VCAN	sp|P13611|CSPG2_HUMAN Versican core protein OS=Homo sapiens OX=9606 GN=VCAN PE=1 SV=3	1	3	3	3	0	0	0	0	3	3	3	3	1	1	0	1	0	0	0	0	0	0	0	0	0	0	0	0	0	0	0	0	3	3	3	3	1	1
P13716	20.8149	HEM2_HUMAN	ALAD	P13716	P13716	2	2	2	Delta-aminolevulinic acid dehydratase	ALAD	sp|P13716|HEM2_HUMAN Delta-aminolevulinic acid dehydratase OS=Homo sapiens OX=9606 GN=ALAD PE=1 SV=1	1	2	2	2	0	0	0	0	1	1	1	1	2	1	1	2	0	0	0	0	0	0	0	0	0	0	0	0	0	0	0	0	1	1	1	1	2	1
P13747	18.3342	HLAE_HUMAN	HLA-E	P13747	P13747	13	10	10	HLA class I histocompatibility antigen, alpha chain E	HLA-E	sp|P13747|HLAE_HUMAN HLA class I histocompatibility antigen, alpha chain E OS=Homo sapiens OX=9606 GN=HLA-E PE=1 SV=4	1	13	10	10	1	1	1	1	1	2	2	1	11	12	11	9	1	1	1	0	1	1	1	1	3	2	3	2	0	0	0	0	0	1	1	0	9	9
P13798	21.0403	ACPH_HUMAN	APEH	P13798	P13798	7	7	7	Acylamino-acid-releasing enzyme	APEH	sp|P13798|ACPH_HUMAN Acylamino-acid-releasing enzyme OS=Homo sapiens OX=9606 GN=APEH PE=1 SV=4	1	7	7	7	0	0	0	0	2	4	4	4	5	6	5	5	0	0	0	0	0	0	0	0	0	0	0	0	0	0	0	0	2	4	4	4	5	6
P14635	20.0746	CCNB1_HUMAN	CCNB1	P14635	P14635	4	4	4	G2/mitotic-specific cyclin-B1	CCNB1	sp|P14635|CCNB1_HUMAN G2/mitotic-specific cyclin-B1 OS=Homo sapiens OX=9606 GN=CCNB1 PE=1 SV=1	1	4	4	4	0	0	0	0	1	1	1	1	1	2	1	1	0	1	1	0	1	1	1	1	1	2	2	2	0	0	0	0	1	1	1	1	1	2
P14649	26.4296	MYL6B_HUMAN	MYL6B	P14649	P14649	14	14	12	Myosin light chain 6B	MYL6B	sp|P14649|MYL6B_HUMAN Myosin light chain 6B OS=Homo sapiens OX=9606 GN=MYL6B PE=1 SV=1	1	14	14	12	2	2	2	2	3	3	3	3	2	2	2	2	5	7	6	5	13	12	11	12	8	9	10	8	2	2	2	2	3	3	3	3	2	2
P17302	18.9108	CXA1_HUMAN	GJA1	P17302	P17302	6	6	6	Gap junction alpha-1 protein	GJA1	sp|P17302|CXA1_HUMAN Gap junction alpha-1 protein OS=Homo sapiens OX=9606 GN=GJA1 PE=1 SV=2	1	6	6	6	0	0	0	0	3	2	2	2	2	2	2	1	0	0	0	0	3	3	2	3	0	0	0	0	0	0	0	0	3	2	2	2	2	2
P17936	18.8653	IBP3_HUMAN	IGFBP3	P17936	P17936	4	4	4	Insulin-like growth factor-binding protein 3	IGFBP3	sp|P17936|IBP3_HUMAN Insulin-like growth factor-binding protein 3 OS=Homo sapiens OX=9606 GN=IGFBP3 PE=1 SV=2	1	4	4	4	0	0	0	0	1	1	1	1	4	4	3	3	0	0	0	0	0	0	0	0	0	0	0	0	0	0	0	0	1	1	1	1	4	4
P19438	20.3857	TNR1A_HUMAN	TNFRSF1A	P19438	P19438	5	5	5	Tumor necrosis factor receptor superfamily member 1A;Tumor necrosis factor receptor superfamily member 1A, membrane form;Tumor necrosis factor-binding protein 1	TNFRSF1A	sp|P19438|TNR1A_HUMAN Tumor necrosis factor receptor superfamily member 1A OS=Homo sapiens OX=9606 GN=TNFRSF1A PE=1 SV=1	1	5	5	5	0	0	0	0	3	3	2	2	1	2	2	2	0	0	0	0	0	0	0	0	0	0	0	0	0	0	0	0	3	3	2	2	1	2
P19971	19.0321	TYPH_HUMAN	TYMP	P19971	P19971	12	12	12	Thymidine phosphorylase	TYMP	sp|P19971|TYPH_HUMAN Thymidine phosphorylase OS=Homo sapiens OX=9606 GN=TYMP PE=1 SV=2	1	12	12	12	0	0	0	0	1	1	1	1	12	11	10	10	0	0	0	0	0	0	0	0	0	0	0	0	0	0	0	0	1	1	1	1	12	11
P22415	20.2015	USF1_HUMAN	USF1	P22415	P22415	1	1	1	Upstream stimulatory factor 1	USF1	sp|P22415|USF1_HUMAN Upstream stimulatory factor 1 OS=Homo sapiens OX=9606 GN=USF1 PE=1 SV=1	1	1	1	1	0	0	0	0	1	1	1	0	1	1	1	0	0	0	0	0	0	0	0	0	0	0	0	0	0	0	0	0	1	1	1	0	1	1
P24385	18.5358	CCND1_HUMAN	CCND1	P24385	P24385	2	2	2	G1/S-specific cyclin-D1	CCND1	sp|P24385|CCND1_HUMAN G1/S-specific cyclin-D1 OS=Homo sapiens OX=9606 GN=CCND1 PE=1 SV=1	1	2	2	2	0	0	0	0	2	2	1	2	0	0	0	0	0	0	0	0	0	0	0	0	0	0	0	0	0	0	0	0	2	2	1	2	0	0
P28332	20.4682	ADH6_HUMAN	ADH6	P28332	P28332	2	2	2	Alcohol dehydrogenase 6	ADH6	sp|P28332|ADH6_HUMAN Alcohol dehydrogenase 6 OS=Homo sapiens OX=9606 GN=ADH6 PE=1 SV=3	1	2	2	2	0	0	0	0	0	1	0	1	0	0	1	0	0	0	0	0	1	0	1	1	0	0	0	0	0	0	0	0	0	1	0	1	0	0
P28472	19.6054	GBRB3_HUMAN	GABRB3	P28472	P28472	3	3	3	Gamma-aminobutyric acid receptor subunit beta-3	GABRB3	sp|P28472|GBRB3_HUMAN Gamma-aminobutyric acid receptor subunit beta-3 OS=Homo sapiens OX=9606 GN=GABRB3 PE=1 SV=1	1	3	3	3	0	0	0	0	1	1	1	1	1	1	1	1	1	1	1	0	3	2	3	2	1	1	1	1	0	0	0	0	1	1	1	1	1	1
P28676	19.4458	GRAN_HUMAN	GCA	P28676	P28676	3	3	3	Grancalcin	GCA	sp|P28676|GRAN_HUMAN Grancalcin OS=Homo sapiens OX=9606 GN=GCA PE=1 SV=2	1	3	3	3	0	0	0	0	1	1	1	1	3	3	3	3	0	0	0	0	0	0	0	0	0	0	0	0	0	0	0	0	1	1	1	1	3	3
P28702	18.7111	RXRB_HUMAN	RXRB	P28702	P28702	6	2	2	Retinoic acid receptor RXR-beta	RXRB	sp|P28702|RXRB_HUMAN Retinoic acid receptor RXR-beta OS=Homo sapiens OX=9606 GN=RXRB PE=1 SV=2	1	6	2	2	1	1	2	2	4	4	4	5	3	3	3	2	0	0	0	0	0	0	0	0	0	0	0	0	0	0	0	0	1	0	2	1	1	1
P28799	21.2423	GRN_HUMAN	GRN	P28799	P28799	11	11	11	Granulins;Acrogranin;Paragranulin;Granulin-1;Granulin-2;Granulin-3;Granulin-4;Granulin-5;Granulin-6;Granulin-7	GRN	sp|P28799|GRN_HUMAN Progranulin OS=Homo sapiens OX=9606 GN=GRN PE=1 SV=2	1	11	11	11	0	0	0	0	3	3	3	3	10	7	8	8	2	2	2	2	2	1	2	2	2	2	3	2	0	0	0	0	3	3	3	3	10	7
P29350	17.7126	PTN6_HUMAN	PTPN6	P29350	P29350	4	4	4	Tyrosine-protein phosphatase non-receptor type 6	PTPN6	sp|P29350|PTN6_HUMAN Tyrosine-protein phosphatase non-receptor type 6 OS=Homo sapiens OX=9606 GN=PTPN6 PE=1 SV=1	1	4	4	4	1	0	0	0	0	0	1	1	1	4	2	2	0	0	0	0	0	0	0	0	0	0	0	0	1	0	0	0	0	0	1	1	1	4
P31431	18.8121	SDC4_HUMAN	SDC4	P31431	P31431	4	4	4	Syndecan-4	SDC4	sp|P31431|SDC4_HUMAN Syndecan-4 OS=Homo sapiens OX=9606 GN=SDC4 PE=1 SV=2	1	4	4	4	0	0	0	0	1	1	0	1	1	1	2	1	0	0	0	0	0	0	0	0	2	2	2	2	0	0	0	0	1	1	0	1	1	1
P33552	21.3838	CKS2_HUMAN	CKS2	P33552	P33552	2	2	2	Cyclin-dependent kinases regulatory subunit 2	CKS2	sp|P33552|CKS2_HUMAN Cyclin-dependent kinases regulatory subunit 2 OS=Homo sapiens OX=9606 GN=CKS2 PE=1 SV=1	1	2	2	2	0	0	0	0	2	2	2	2	1	2	2	2	0	0	0	0	0	0	0	0	0	0	0	0	0	0	0	0	2	2	2	2	1	2
P35052	21.796	GPC1_HUMAN	GPC1	P35052	P35052	11	11	11	Glypican-1;Secreted glypican-1	GPC1	sp|P35052|GPC1_HUMAN Glypican-1 OS=Homo sapiens OX=9606 GN=GPC1 PE=1 SV=2	1	11	11	11	0	0	0	0	8	8	8	8	2	4	4	3	0	0	0	0	3	4	5	3	3	2	2	1	0	0	0	0	8	8	8	8	2	4
P36897	19.8595	TGFR1_HUMAN	TGFBR1	P36897;Q8NER5;P36896	P36897	3;1;1	3;1;1	3;1;1	TGF-beta receptor type-1	TGFBR1	sp|P36897|TGFR1_HUMAN TGF-beta receptor type-1 OS=Homo sapiens OX=9606 GN=TGFBR1 PE=1 SV=1	3	3	3	3	0	0	0	0	3	3	3	2	1	1	1	0	0	0	0	0	0	0	0	0	0	0	0	0	0	0	0	0	3	3	3	2	1	1
P36941	21.3521	TNR3_HUMAN	LTBR	P36941	P36941	2	2	2	Tumor necrosis factor receptor superfamily member 3	LTBR	sp|P36941|TNR3_HUMAN Tumor necrosis factor receptor superfamily member 3 OS=Homo sapiens OX=9606 GN=LTBR PE=1 SV=1	1	2	2	2	0	0	0	0	2	2	2	2	1	1	1	1	0	0	0	0	0	0	0	0	0	0	0	0	0	0	0	0	2	2	2	2	1	1
P37173	19.5757	TGFR2_HUMAN	TGFBR2	P37173	P37173	7	7	7	TGF-beta receptor type-2	TGFBR2	sp|P37173|TGFR2_HUMAN TGF-beta receptor type-2 OS=Homo sapiens OX=9606 GN=TGFBR2 PE=1 SV=2	1	7	7	7	0	0	0	0	2	4	4	4	6	5	3	3	0	0	0	0	0	0	0	0	0	0	0	0	0	0	0	0	2	4	4	4	6	5
P38936	22.6407	CDN1A_HUMAN	CDKN1A	P38936	P38936	1	1	1	Cyclin-dependent kinase inhibitor 1	CDKN1A	sp|P38936|CDN1A_HUMAN Cyclin-dependent kinase inhibitor 1 OS=Homo sapiens OX=9606 GN=CDKN1A PE=1 SV=3	1	1	1	1	0	0	0	0	0	1	1	1	0	0	0	0	0	0	0	0	0	0	0	0	0	0	0	0	0	0	0	0	0	1	1	1	0	0
P40692	18.3163	MLH1_HUMAN	MLH1	P40692	P40692	15	15	15	DNA mismatch repair protein Mlh1	MLH1	sp|P40692|MLH1_HUMAN DNA mismatch repair protein Mlh1 OS=Homo sapiens OX=9606 GN=MLH1 PE=1 SV=1	1	15	15	15	0	0	0	0	3	2	3	2	1	1	1	1	1	0	3	0	7	11	7	10	1	1	1	1	0	0	0	0	3	2	3	2	1	1
P41440	19.0174	S19A1_HUMAN	SLC19A1	P41440	P41440	3	3	3	Folate transporter 1	SLC19A1	sp|P41440|S19A1_HUMAN Reduced folate transporter OS=Homo sapiens OX=9606 GN=SLC19A1 PE=1 SV=3	1	3	3	3	0	0	0	0	1	1	0	1	0	0	0	0	0	0	1	0	1	2	1	2	1	1	1	0	0	0	0	0	1	1	0	1	0	0
P42694	16.2291	HELZ_HUMAN	HELZ	P42694	P42694	3	3	3	Probable helicase with zinc finger domain	HELZ	sp|P42694|HELZ_HUMAN Probable helicase with zinc finger domain OS=Homo sapiens OX=9606 GN=HELZ PE=1 SV=2	1	3	3	3	0	0	0	0	0	1	1	1	0	0	0	0	0	2	0	0	0	0	0	0	0	0	0	0	0	0	0	0	0	1	1	1	0	0
P42830	23.923	CXCL5_HUMAN	CXCL5	P42830;P80162	P42830	4;1	4;1	4;1	C-X-C motif chemokine 5;ENA-78(8-78);ENA-78(9-78)	CXCL5	sp|P42830|CXCL5_HUMAN C-X-C motif chemokine 5 OS=Homo sapiens OX=9606 GN=CXCL5 PE=1 SV=1	2	4	4	4	0	0	0	0	4	4	4	3	4	4	4	4	0	0	0	0	0	0	0	0	0	0	0	0	0	0	0	0	4	4	4	3	4	4
P47895	19.4887	AL1A3_HUMAN	ALDH1A3	P47895	P47895	6	3	3	Aldehyde dehydrogenase family 1 member A3	ALDH1A3	sp|P47895|AL1A3_HUMAN Aldehyde dehydrogenase family 1 member A3 OS=Homo sapiens OX=9606 GN=ALDH1A3 PE=1 SV=2	1	6	3	3	2	2	2	2	4	4	4	4	2	3	3	4	1	1	1	0	1	1	1	1	2	1	2	1	0	0	0	0	1	1	1	1	0	0
P49427	20.804	UB2R1_HUMAN	CDC34	P49427	P49427	2	2	2	Ubiquitin-conjugating enzyme E2 R1	CDC34	sp|P49427|UB2R1_HUMAN Ubiquitin-conjugating enzyme E2 R1 OS=Homo sapiens OX=9606 GN=CDC34 PE=1 SV=2	1	2	2	2	0	0	0	0	2	2	1	2	1	1	1	1	0	0	0	0	0	0	0	0	0	0	0	0	0	0	0	0	2	2	1	2	1	1
P49454	17.5181	CENPF_HUMAN	CENPF	P49454;P19320	P49454	11;1	11;1	11;1	Centromere protein F	CENPF	sp|P49454|CENPF_HUMAN Centromere protein F OS=Homo sapiens OX=9606 GN=CENPF PE=1 SV=3	2	11	11	11	0	0	0	0	6	6	6	7	1	2	1	2	0	0	0	0	0	0	0	0	0	0	0	0	0	0	0	0	6	6	6	7	1	2
P49593	18.481	PPM1F_HUMAN	PPM1F	P49593	P49593	3	3	3	Protein phosphatase 1F	PPM1F	sp|P49593|PPM1F_HUMAN Protein phosphatase 1F OS=Homo sapiens OX=9606 GN=PPM1F PE=1 SV=3	1	3	3	3	0	0	0	0	1	1	1	1	1	1	1	2	0	0	0	0	0	0	0	0	0	0	0	0	0	0	0	0	1	1	1	1	1	1
P50542	17.326	PEX5_HUMAN	PEX5	P50542	P50542	15	15	15	Peroxisomal targeting signal 1 receptor	PEX5	sp|P50542|PEX5_HUMAN Peroxisomal targeting signal 1 receptor OS=Homo sapiens OX=9606 GN=PEX5 PE=1 SV=3	1	15	15	15	0	0	0	0	2	2	1	1	2	2	2	3	0	2	1	1	10	12	11	11	5	5	8	4	0	0	0	0	2	2	1	1	2	2
P52735	17.7664	VAV2_HUMAN	VAV2	P52735	P52735	4	4	4	Guanine nucleotide exchange factor VAV2	VAV2	sp|P52735|VAV2_HUMAN Guanine nucleotide exchange factor VAV2 OS=Homo sapiens OX=9606 GN=VAV2 PE=1 SV=2	1	4	4	4	0	0	0	0	1	2	2	1	2	2	1	2	0	1	0	0	0	0	0	0	0	0	0	0	0	0	0	0	1	2	2	1	2	2
P52848	17.1663	NDST1_HUMAN	NDST1	P52848	P52848	3	3	3	Bifunctional heparan sulfate N-deacetylase/N-sulfotransferase 1;Heparan sulfate N-deacetylase 1;Heparan sulfate N-sulfotransferase 1	NDST1	sp|P52848|NDST1_HUMAN Bifunctional heparan sulfate N-deacetylase/N-sulfotransferase 1 OS=Homo sapiens OX=9606 GN=NDST1 PE=1 SV=1	1	3	3	3	0	0	0	0	1	2	2	2	1	2	2	2	0	0	0	0	0	0	0	0	0	0	0	0	0	0	0	0	1	2	2	2	1	2
P53567	23.8836	CEBPG_HUMAN	CEBPG	P53567	P53567	1	1	1	CCAAT/enhancer-binding protein gamma	CEBPG	sp|P53567|CEBPG_HUMAN CCAAT/enhancer-binding protein gamma OS=Homo sapiens OX=9606 GN=CEBPG PE=1 SV=1	1	1	1	1	0	0	0	0	1	1	1	1	0	0	0	0	0	0	0	0	0	0	0	0	0	0	0	0	0	0	0	0	1	1	1	1	0	0
P54619	21.5283	AAKG1_HUMAN	PRKAG1	P54619	P54619	7	5	5	5-AMP-activated protein kinase subunit gamma-1	PRKAG1	sp|P54619|AAKG1_HUMAN 5-AMP-activated protein kinase subunit gamma-1 OS=Homo sapiens OX=9606 GN=PRKAG1 PE=1 SV=1	1	7	5	5	0	0	1	1	1	1	2	2	3	3	3	3	2	2	2	1	2	2	2	2	2	2	3	3	0	0	0	0	1	1	1	1	2	2
P54687	21.8924	BCAT1_HUMAN	BCAT1	P54687	P54687	2	2	2	Branched-chain-amino-acid aminotransferase, cytosolic	BCAT1	sp|P54687|BCAT1_HUMAN Branched-chain-amino-acid aminotransferase, cytosolic OS=Homo sapiens OX=9606 GN=BCAT1 PE=1 SV=3	1	2	2	2	0	0	0	0	1	1	1	1	1	2	2	2	0	0	0	0	0	0	0	0	0	0	0	0	0	0	0	0	1	1	1	1	1	2
P55061	23.8069	BI1_HUMAN	TMBIM6	P55061	P55061	3	3	3	Bax inhibitor 1	TMBIM6	sp|P55061|BI1_HUMAN Bax inhibitor 1 OS=Homo sapiens OX=9606 GN=TMBIM6 PE=1 SV=2	1	3	3	3	0	0	0	0	2	2	2	2	2	2	2	1	0	0	0	0	0	0	0	0	0	0	0	0	0	0	0	0	2	2	2	2	2	2
P55210	18.8761	CASP7_HUMAN	CASP7	P55210	P55210	5	5	5	Caspase-7;Caspase-7 subunit p20;Caspase-7 subunit p11	CASP7	sp|P55210|CASP7_HUMAN Caspase-7 OS=Homo sapiens OX=9606 GN=CASP7 PE=1 SV=1	1	5	5	5	0	0	0	0	0	1	0	1	2	3	3	4	0	0	0	0	0	0	0	0	0	0	0	0	0	0	0	0	0	1	0	1	2	3
P55318	21.1649	FOXA3_HUMAN	FOXA3	P55318;P55317	P55318;P55317	1;1	1;1	1;1	Hepatocyte nuclear factor 3-gamma;Hepatocyte nuclear factor 3-alpha	FOXA3;FOXA1	sp|P55318|FOXA3_HUMAN Hepatocyte nuclear factor 3-gamma OS=Homo sapiens OX=9606 GN=FOXA3 PE=1 SV=2;sp|P55317|FOXA1_HUMAN Hepatocyte nuclear factor 3-alpha OS=Homo sapiens OX=9606 GN=FOXA1 PE=1 SV=2	2	1	1	1	0	0	0	0	1	1	1	1	0	0	0	0	0	0	0	0	0	0	0	0	0	0	0	0	0	0	0	0	1	1	1	1	0	0
P56559	20.6093	ARL4C_HUMAN	ARL4C	P56559	P56559	2	2	2	ADP-ribosylation factor-like protein 4C	ARL4C	sp|P56559|ARL4C_HUMAN ADP-ribosylation factor-like protein 4C OS=Homo sapiens OX=9606 GN=ARL4C PE=1 SV=1	1	2	2	2	0	0	0	0	1	1	1	1	1	1	1	1	0	0	0	0	0	0	1	0	1	1	1	0	0	0	0	0	1	1	1	1	1	1
P57739	20.9603	CLD2_HUMAN	CLDN2	P57739	P57739	1	1	1	Claudin-2	CLDN2	sp|P57739|CLD2_HUMAN Claudin-2 OS=Homo sapiens OX=9606 GN=CLDN2 PE=1 SV=1	1	1	1	1	0	0	0	0	1	1	1	1	1	1	1	1	0	0	0	0	0	0	0	0	1	1	1	1	0	0	0	0	1	1	1	1	1	1
P61812	20.9886	TGFB2_HUMAN	TGFB2	P61812	P61812	2	2	2	Transforming growth factor beta-2;Latency-associated peptide	TGFB2	sp|P61812|TGFB2_HUMAN Transforming growth factor beta-2 proprotein OS=Homo sapiens OX=9606 GN=TGFB2 PE=1 SV=1	1	2	2	2	0	0	0	0	2	2	2	2	0	0	0	0	0	0	0	0	0	0	0	0	0	0	0	0	0	0	0	0	2	2	2	2	0	0
P78537	20.5999	BL1S1_HUMAN	BLOC1S1	P78537	P78537	2	2	2	Biogenesis of lysosome-related organelles complex 1 subunit 1	BLOC1S1	sp|P78537|BL1S1_HUMAN Biogenesis of lysosome-related organelles complex 1 subunit 1 OS=Homo sapiens OX=9606 GN=BLOC1S1 PE=1 SV=2	1	2	2	2	0	0	0	0	1	1	1	1	2	2	1	1	0	0	0	0	1	1	1	0	0	0	0	0	0	0	0	0	1	1	1	1	2	2
P84243	24.8876	H33_HUMAN	H3-3A	P84243	P84243	6	1	1	Histone H3.3	H3F3A	sp|P84243|H33_HUMAN Histone H3.3 OS=Homo sapiens OX=9606 GN=H3-3A PE=1 SV=2	1	6	1	1	3	3	3	3	4	3	4	4	3	4	4	4	5	5	4	2	5	5	5	5	5	6	4	4	0	0	0	0	1	0	1	1	0	1
P98170	18.6066	XIAP_HUMAN	XIAP	P98170	P98170	7	7	7	E3 ubiquitin-protein ligase XIAP	XIAP	sp|P98170|XIAP_HUMAN E3 ubiquitin-protein ligase XIAP OS=Homo sapiens OX=9606 GN=XIAP PE=1 SV=2	1	7	7	7	0	0	0	0	1	2	1	2	1	2	2	2	1	0	1	0	3	2	3	3	2	3	1	2	0	0	0	0	1	2	1	2	1	2
Q00534	18.7256	CDK6_HUMAN	CDK6	Q00534	Q00534	5	4	4	Cyclin-dependent kinase 6	CDK6	sp|Q00534|CDK6_HUMAN Cyclin-dependent kinase 6 OS=Homo sapiens OX=9606 GN=CDK6 PE=1 SV=1	1	5	4	4	1	1	1	1	4	3	3	4	2	2	2	2	1	2	1	1	1	1	1	1	1	1	1	1	0	0	0	0	3	2	2	3	1	1
Q01201	18.3581	RELB_HUMAN	RELB	Q01201	Q01201	2	2	2	Transcription factor RelB	RELB	sp|Q01201|RELB_HUMAN Transcription factor RelB OS=Homo sapiens OX=9606 GN=RELB PE=1 SV=2	1	2	2	2	0	0	0	0	1	1	0	1	1	1	1	1	0	0	0	0	0	0	0	0	0	0	0	0	0	0	0	0	1	1	0	1	1	1
Q01433	17.6549	AMPD2_HUMAN	AMPD2	Q01433	Q01433	5	5	5	AMP deaminase 2	AMPD2	sp|Q01433|AMPD2_HUMAN AMP deaminase 2 OS=Homo sapiens OX=9606 GN=AMPD2 PE=1 SV=2	1	5	5	5	0	0	0	0	3	2	2	4	1	0	2	0	0	0	0	0	0	0	0	0	0	1	1	1	0	0	0	0	3	2	2	4	1	0
Q01973	17.4234	ROR1_HUMAN	ROR1	Q01973;Q01974	Q01973	18;1	18;1	18;1	Tyrosine-protein kinase transmembrane receptor ROR1	ROR1	sp|Q01973|ROR1_HUMAN Inactive tyrosine-protein kinase transmembrane receptor ROR1 OS=Homo sapiens OX=9606 GN=ROR1 PE=1 SV=2	2	18	18	18	0	0	0	0	2	2	2	2	1	1	1	0	3	4	1	3	13	10	10	8	3	4	7	5	0	0	0	0	2	2	2	2	1	1
Q02388	16.6808	CO7A1_HUMAN	COL7A1	Q02388	Q02388	6	6	6	Collagen alpha-1(VII) chain	COL7A1	sp|Q02388|CO7A1_HUMAN Collagen alpha-1(VII) chain OS=Homo sapiens OX=9606 GN=COL7A1 PE=1 SV=2	1	6	6	6	0	0	0	0	1	2	0	1	5	5	4	5	0	0	0	0	0	0	0	0	0	0	0	0	0	0	0	0	1	2	0	1	5	5
Q03013	19.7815	GSTM4_HUMAN	GSTM4	Q03013;P46439;P09488	Q03013;P46439;P09488	2;1;1	2;1;1	2;1;1	Glutathione S-transferase Mu 4;Glutathione S-transferase Mu 5;Glutathione S-transferase Mu 1	GSTM4;GSTM5;GSTM1	sp|Q03013|GSTM4_HUMAN Glutathione S-transferase Mu 4 OS=Homo sapiens OX=9606 GN=GSTM4 PE=1 SV=3;sp|P46439|GSTM5_HUMAN Glutathione S-transferase Mu 5 OS=Homo sapiens OX=9606 GN=GSTM5 PE=1 SV=3;sp|P09488|GSTM1_HUMAN Glutathione S-transferase Mu 1 OS=Homo sap	3	2	2	2	0	0	0	0	1	0	1	1	1	1	1	1	0	0	0	0	0	1	0	0	0	0	0	0	0	0	0	0	1	0	1	1	1	1
Q03111	19.7557	ENL_HUMAN	MLLT1	Q03111	Q03111	3	3	3	Protein ENL	MLLT1	sp|Q03111|ENL_HUMAN Protein ENL OS=Homo sapiens OX=9606 GN=MLLT1 PE=1 SV=2	1	3	3	3	0	0	0	0	2	1	1	1	1	0	1	1	0	0	0	0	0	0	0	0	0	0	0	0	0	0	0	0	2	1	1	1	1	0
Q03426	19.7436	KIME_HUMAN	MVK	Q03426	Q03426	5	5	5	Mevalonate kinase	MVK	sp|Q03426|KIME_HUMAN Mevalonate kinase OS=Homo sapiens OX=9606 GN=MVK PE=1 SV=1	1	5	5	5	0	0	0	0	4	2	1	2	3	4	3	4	0	0	0	0	0	0	0	0	0	0	0	0	0	0	0	0	4	2	1	2	3	4
Q04771	22.2097	ACVR1_HUMAN	ACVR1	Q04771	Q04771	2	2	2	Activin receptor type-1	ACVR1	sp|Q04771|ACVR1_HUMAN Activin receptor type-1 OS=Homo sapiens OX=9606 GN=ACVR1 PE=1 SV=1	1	2	2	2	0	0	0	0	2	2	1	2	0	0	0	0	0	0	0	0	0	0	0	0	0	0	0	0	0	0	0	0	2	2	1	2	0	0
Q05209	19.0039	PTN12_HUMAN	PTPN12	Q05209	Q05209	17	17	17	Tyrosine-protein phosphatase non-receptor type 12	PTPN12	sp|Q05209|PTN12_HUMAN Tyrosine-protein phosphatase non-receptor type 12 OS=Homo sapiens OX=9606 GN=PTPN12 PE=1 SV=3	1	17	17	17	0	0	0	0	4	5	5	5	8	11	6	12	0	2	1	0	5	7	4	7	4	5	4	5	0	0	0	0	4	5	5	5	8	11
Q05655	17.4056	KPCD_HUMAN	PRKCD	Q05655	Q05655	2	2	2	Protein kinase C delta type;Protein kinase C delta type regulatory subunit;Protein kinase C delta type catalytic subunit	PRKCD	sp|Q05655|KPCD_HUMAN Protein kinase C delta type OS=Homo sapiens OX=9606 GN=PRKCD PE=1 SV=2	1	2	2	2	0	0	0	0	1	1	1	1	1	1	2	1	0	0	0	0	0	0	0	0	0	0	0	0	0	0	0	0	1	1	1	1	1	1
Q05932	19.4789	FOLC_HUMAN	FPGS	Q05932	Q05932	2	2	2	Folylpolyglutamate synthase, mitochondrial	FPGS	sp|Q05932|FOLC_HUMAN Folylpolyglutamate synthase, mitochondrial OS=Homo sapiens OX=9606 GN=FPGS PE=1 SV=3	1	2	2	2	0	0	0	0	1	2	1	2	0	0	1	1	0	0	0	0	0	0	0	0	0	0	0	0	0	0	0	0	1	2	1	2	0	0
Q05D32	19.2087	CTSL2_HUMAN	CTDSPL2	Q05D32	Q05D32	3	3	3	CTD small phosphatase-like protein 2	CTDSPL2	sp|Q05D32|CTSL2_HUMAN CTD small phosphatase-like protein 2 OS=Homo sapiens OX=9606 GN=CTDSPL2 PE=1 SV=2	1	3	3	3	0	0	0	0	1	2	2	1	1	1	0	1	0	0	0	0	0	0	0	0	0	0	0	0	0	0	0	0	1	2	2	1	1	1
Q06481	19.6866	APLP2_HUMAN	APLP2	Q06481	Q06481	12	11	11	Amyloid-like protein 2	APLP2	sp|Q06481|APLP2_HUMAN Amyloid beta precursor like protein 2 OS=Homo sapiens OX=9606 GN=APLP2 PE=1 SV=2	1	12	11	11	0	0	0	0	4	7	8	10	9	9	10	7	0	0	0	0	2	2	2	2	2	2	1	1	0	0	0	0	4	6	8	9	9	8
Q07617	16.7024	SPAG1_HUMAN	SPAG1	Q07617	Q07617	4	4	4	Sperm-associated antigen 1	SPAG1	sp|Q07617|SPAG1_HUMAN Sperm-associated antigen 1 OS=Homo sapiens OX=9606 GN=SPAG1 PE=1 SV=3	1	4	4	4	0	0	0	0	0	0	1	1	1	1	1	2	0	0	0	0	1	1	1	1	0	0	0	1	0	0	0	0	0	0	1	1	1	1
Q07820	19.7892	MCL1_HUMAN	MCL1	Q07820	Q07820	5	5	5	Induced myeloid leukemia cell differentiation protein Mcl-1	MCL1	sp|Q07820|MCL1_HUMAN Induced myeloid leukemia cell differentiation protein Mcl-1 OS=Homo sapiens OX=9606 GN=MCL1 PE=1 SV=3	1	5	5	5	0	0	0	0	3	3	3	3	2	3	3	3	0	0	0	0	0	0	0	0	1	1	1	0	0	0	0	0	3	3	3	3	2	3
Q08357	18.946	S20A2_HUMAN	SLC20A2	Q08357	Q08357	2	2	2	Sodium-dependent phosphate transporter 2	SLC20A2	sp|Q08357|S20A2_HUMAN Sodium-dependent phosphate transporter 2 OS=Homo sapiens OX=9606 GN=SLC20A2 PE=1 SV=1	1	2	2	2	0	0	0	0	1	1	1	1	1	1	1	1	0	0	0	0	0	1	1	1	2	2	2	2	0	0	0	0	1	1	1	1	1	1
Q08499	17.606	PDE4D_HUMAN	PDE4D	Q08499	Q08499	4	4	4	cAMP-specific 3,5-cyclic phosphodiesterase 4D	PDE4D	sp|Q08499|PDE4D_HUMAN cAMP-specific 3,5-cyclic phosphodiesterase 4D OS=Homo sapiens OX=9606 GN=PDE4D PE=1 SV=2	1	4	4	4	0	0	0	0	1	1	1	0	1	3	2	2	0	0	0	0	0	0	0	0	0	0	0	0	0	0	0	0	1	1	1	0	1	3
Q09472	19.2746	EP300_HUMAN	EP300	Q09472	Q09472	10	10	3	Histone acetyltransferase p300	EP300	sp|Q09472|EP300_HUMAN Histone acetyltransferase p300 OS=Homo sapiens OX=9606 GN=EP300 PE=1 SV=2	1	10	10	3	3	4	3	4	4	4	4	4	3	3	5	5	0	0	0	0	0	0	0	0	0	0	0	0	3	4	3	4	4	4	4	4	3	3
Q12834	18.8714	CDC20_HUMAN	CDC20	Q12834	Q12834	4	4	4	Cell division cycle protein 20 homolog	CDC20	sp|Q12834|CDC20_HUMAN Cell division cycle protein 20 homolog OS=Homo sapiens OX=9606 GN=CDC20 PE=1 SV=2	1	4	4	4	0	0	0	0	3	3	2	2	0	0	2	1	0	0	0	0	2	2	1	2	0	0	0	0	0	0	0	0	3	3	2	2	0	0
Q13017	17.4191	RHG05_HUMAN	ARHGAP5	Q13017	Q13017	4	4	4	Rho GTPase-activating protein 5	ARHGAP5	sp|Q13017|RHG05_HUMAN Rho GTPase-activating protein 5 OS=Homo sapiens OX=9606 GN=ARHGAP5 PE=1 SV=2	1	4	4	4	0	0	0	0	1	1	1	1	3	3	3	3	0	0	0	0	0	0	0	0	1	0	0	0	0	0	0	0	1	1	1	1	3	3
Q13137	18.4385	CACO2_HUMAN	CALCOCO2	Q13137	Q13137	6	6	6	Calcium-binding and coiled-coil domain-containing protein 2	CALCOCO2	sp|Q13137|CACO2_HUMAN Calcium-binding and coiled-coil domain-containing protein 2 OS=Homo sapiens OX=9606 GN=CALCOCO2 PE=1 SV=1	1	6	6	6	0	0	0	0	1	1	1	1	3	3	3	3	0	0	0	0	0	0	0	0	4	4	3	4	0	0	0	0	1	1	1	1	3	3
Q13153	19.366	PAK1_HUMAN	PAK1	Q13153	Q13153	6	1	1	Serine/threonine-protein kinase PAK 1	PAK1	sp|Q13153|PAK1_HUMAN Serine/threonine-protein kinase PAK 1 OS=Homo sapiens OX=9606 GN=PAK1 PE=1 SV=2	1	6	1	1	0	1	1	1	1	2	2	2	2	1	2	2	2	2	3	1	5	4	5	5	2	3	4	1	0	0	0	0	0	1	1	1	0	0
Q13219	17.1882	PAPP1_HUMAN	PAPPA	Q13219	Q13219	3	3	3	Pappalysin-1	PAPPA	sp|Q13219|PAPP1_HUMAN Pappalysin-1 OS=Homo sapiens OX=9606 GN=PAPPA PE=1 SV=3	1	3	3	3	0	0	0	0	2	1	1	1	1	1	1	0	0	0	0	0	0	0	0	0	0	0	0	0	0	0	0	0	2	1	1	1	1	1
Q13325	18.2786	IFIT5_HUMAN	IFIT5	Q13325	Q13325	15	13	13	Interferon-induced protein with tetratricopeptide repeats 5	IFIT5	sp|Q13325|IFIT5_HUMAN Interferon-induced protein with tetratricopeptide repeats 5 OS=Homo sapiens OX=9606 GN=IFIT5 PE=1 SV=1	1	15	13	13	0	0	0	0	1	1	1	1	9	12	10	10	0	0	0	0	0	0	0	0	1	4	4	3	0	0	0	0	1	1	1	1	8	11
Q13395	16.0893	TARB1_HUMAN	TARBP1	Q13395	Q13395	1	1	1	Probable methyltransferase TARBP1	TARBP1	sp|Q13395|TARB1_HUMAN Probable methyltransferase TARBP1 OS=Homo sapiens OX=9606 GN=TARBP1 PE=1 SV=1	1	1	1	1	0	0	0	0	0	1	0	1	0	0	1	1	0	0	0	0	0	0	0	0	0	0	0	0	0	0	0	0	0	1	0	1	0	0
Q13546	18.6095	RIPK1_HUMAN	RIPK1	Q13546	Q13546	7	7	7	Receptor-interacting serine/threonine-protein kinase 1	RIPK1	sp|Q13546|RIPK1_HUMAN Receptor-interacting serine/threonine-protein kinase 1 OS=Homo sapiens OX=9606 GN=RIPK1 PE=1 SV=3	1	7	7	7	0	0	0	0	1	1	1	1	5	5	5	6	0	0	0	0	0	0	0	0	0	0	0	0	0	0	0	0	1	1	1	1	5	5
Q13625	19.5389	ASPP2_HUMAN	TP53BP2	Q13625	Q13625	12	12	11	Apoptosis-stimulating of p53 protein 2	TP53BP2	sp|Q13625|ASPP2_HUMAN Apoptosis-stimulating of p53 protein 2 OS=Homo sapiens OX=9606 GN=TP53BP2 PE=1 SV=2	1	12	12	11	0	0	0	0	2	0	1	1	1	1	2	1	1	3	1	1	6	2	5	4	1	2	1	2	0	0	0	0	2	0	1	1	1	1
Q13685	19.4764	AAMP_HUMAN	AAMP	Q13685	Q13685	4	4	4	Angio-associated migratory cell protein	AAMP	sp|Q13685|AAMP_HUMAN Angio-associated migratory cell protein OS=Homo sapiens OX=9606 GN=AAMP PE=1 SV=2	1	4	4	4	0	0	0	0	2	2	2	1	2	2	2	3	0	0	0	0	0	0	0	0	0	0	0	0	0	0	0	0	2	2	2	1	2	2
Q14156	21.7957	EFR3A_HUMAN	EFR3A	Q14156	Q14156	17	17	16	Protein EFR3 homolog A	EFR3A	sp|Q14156|EFR3A_HUMAN Protein EFR3 homolog A OS=Homo sapiens OX=9606 GN=EFR3A PE=1 SV=2	1	17	17	16	1	1	0	1	2	2	2	2	1	1	1	2	6	6	6	1	9	10	10	10	11	11	11	8	1	1	0	1	2	2	2	2	1	1
Q14457	17.3546	BECN1_HUMAN	BECN1	Q14457	Q14457	3	3	3	Beclin-1	BECN1	sp|Q14457|BECN1_HUMAN Beclin-1 OS=Homo sapiens OX=9606 GN=BECN1 PE=1 SV=2	1	3	3	3	0	0	0	0	0	1	1	1	0	0	1	2	0	0	0	0	0	0	0	0	1	0	0	1	0	0	0	0	0	1	1	1	0	0
Q14517	17.162	FAT1_HUMAN	FAT1	Q14517	Q14517	52	52	51	Protocadherin Fat 1;Protocadherin Fat 1, nuclear form	FAT1	sp|Q14517|FAT1_HUMAN Protocadherin Fat 1 OS=Homo sapiens OX=9606 GN=FAT1 PE=1 SV=2	1	52	52	51	0	0	0	0	6	7	7	6	4	4	5	4	0	0	0	0	32	33	31	32	12	16	15	15	0	0	0	0	6	7	7	6	4	4
Q14574	20.0938	DSC3_HUMAN	DSC3	Q14574	Q14574	5	5	4	Desmocollin-3	DSC3	sp|Q14574|DSC3_HUMAN Desmocollin-3 OS=Homo sapiens OX=9606 GN=DSC3 PE=1 SV=3	1	5	5	4	0	0	0	0	1	1	1	1	0	0	0	0	1	1	0	0	1	0	2	0	0	0	0	0	0	0	0	0	1	1	1	1	0	0
Q14667	16.413	K0100_HUMAN	KIAA0100	Q14667	Q14667	9	9	9	Protein KIAA0100	KIAA0100	sp|Q14667|K0100_HUMAN Protein KIAA0100 OS=Homo sapiens OX=9606 GN=KIAA0100 PE=1 SV=3	1	9	9	9	0	0	0	0	1	1	1	0	0	0	0	0	2	4	1	2	3	3	4	3	3	3	3	2	0	0	0	0	1	1	1	0	0	0
Q14686	15.4587	NCOA6_HUMAN	NCOA6	Q14686	Q14686	3	3	3	Nuclear receptor coactivator 6	NCOA6	sp|Q14686|NCOA6_HUMAN Nuclear receptor coactivator 6 OS=Homo sapiens OX=9606 GN=NCOA6 PE=1 SV=3	1	3	3	3	0	0	0	0	0	1	1	0	1	1	1	1	0	1	0	0	0	0	0	0	0	0	0	0	0	0	0	0	0	1	1	0	1	1
Q14790	22.5028	CASP8_HUMAN	CASP8	Q14790	Q14790	3	3	3	Caspase-8;Caspase-8 subunit p18;Caspase-8 subunit p10	CASP8	sp|Q14790|CASP8_HUMAN Caspase-8 OS=Homo sapiens OX=9606 GN=CASP8 PE=1 SV=1	1	3	3	3	0	0	0	0	1	2	2	1	1	1	1	0	1	1	1	1	0	0	0	0	0	0	1	0	0	0	0	0	1	2	2	1	1	1
Q147X3	19.5136	NAA30_HUMAN	NAA30	Q147X3	Q147X3	3	3	3	N-alpha-acetyltransferase 30	NAA30	sp|Q147X3|NAA30_HUMAN N-alpha-acetyltransferase 30 OS=Homo sapiens OX=9606 GN=NAA30 PE=1 SV=1	1	3	3	3	0	0	0	0	2	1	2	1	1	1	1	1	0	1	0	0	0	0	0	0	0	0	0	0	0	0	0	0	2	1	2	1	1	1
Q14C86	18.8753	GAPD1_HUMAN	GAPVD1	Q14C86	Q14C86	19	19	19	GTPase-activating protein and VPS9 domain-containing protein 1	GAPVD1	sp|Q14C86|GAPD1_HUMAN GTPase-activating protein and VPS9 domain-containing protein 1 OS=Homo sapiens OX=9606 GN=GAPVD1 PE=1 SV=2	1	19	19	19	0	0	0	0	2	3	3	2	5	5	6	8	2	4	2	0	7	8	7	7	6	6	7	6	0	0	0	0	2	3	3	2	5	5
Q15004	21.9982	PAF15_HUMAN	PCLAF	Q15004	Q15004	7	7	7	PCNA-associated factor	KIAA0101	sp|Q15004|PAF15_HUMAN PCNA-associated factor OS=Homo sapiens OX=9606 GN=PCLAF PE=1 SV=1	1	7	7	7	0	0	0	0	5	4	3	5	4	3	4	4	0	0	0	0	0	0	0	0	0	0	0	0	0	0	0	0	5	4	3	5	4	3
Q15011	19.9233	HERP1_HUMAN	HERPUD1	Q15011	Q15011	2	2	2	Homocysteine-responsive endoplasmic reticulum-resident ubiquitin-like domain member 1 protein	HERPUD1	sp|Q15011|HERP1_HUMAN Homocysteine-responsive endoplasmic reticulum-resident ubiquitin-like domain member 1 protein OS=Homo sapiens OX=9606 GN=HERPUD1 PE=1 SV=1	1	2	2	2	0	0	0	0	1	1	1	1	1	1	2	1	0	0	0	0	0	0	0	0	0	0	0	0	0	0	0	0	1	1	1	1	1	1
Q15036	21.8907	SNX17_HUMAN	SNX17	Q15036	Q15036	10	10	10	Sorting nexin-17	SNX17	sp|Q15036|SNX17_HUMAN Sorting nexin-17 OS=Homo sapiens OX=9606 GN=SNX17 PE=1 SV=1	1	10	10	10	0	0	0	0	7	7	7	7	4	4	5	4	1	3	1	1	2	2	3	2	3	4	3	5	0	0	0	0	7	7	7	7	4	4
Q15283	17.1756	RASA2_HUMAN	RASA2	Q15283	Q15283	5	5	5	Ras GTPase-activating protein 2	RASA2	sp|Q15283|RASA2_HUMAN Ras GTPase-activating protein 2 OS=Homo sapiens OX=9606 GN=RASA2 PE=1 SV=3	1	5	5	5	0	0	0	0	1	1	1	1	3	2	1	2	0	1	2	1	1	1	1	1	2	1	0	2	0	0	0	0	1	1	1	1	3	2
Q15398	17.7174	DLGP5_HUMAN	DLGAP5	Q15398	Q15398	2	2	2	Disks large-associated protein 5	DLGAP5	sp|Q15398|DLGP5_HUMAN Disks large-associated protein 5 OS=Homo sapiens OX=9606 GN=DLGAP5 PE=1 SV=2	1	2	2	2	0	0	0	0	1	1	2	2	0	0	0	0	0	0	0	0	0	0	0	0	0	0	0	0	0	0	0	0	1	1	2	2	0	0
Q15435	21.4643	PP1R7_HUMAN	PPP1R7	Q15435	Q15435	7	7	7	Protein phosphatase 1 regulatory subunit 7	PPP1R7	sp|Q15435|PP1R7_HUMAN Protein phosphatase 1 regulatory subunit 7 OS=Homo sapiens OX=9606 GN=PPP1R7 PE=1 SV=1	1	7	7	7	0	0	0	0	3	5	4	4	5	4	4	6	0	0	0	0	0	0	0	0	0	0	0	0	0	0	0	0	3	5	4	4	5	4
Q15633	20.3109	TRBP2_HUMAN	TARBP2	Q15633	Q15633	1	1	1	RISC-loading complex subunit TARBP2	TARBP2	sp|Q15633|TRBP2_HUMAN RISC-loading complex subunit TARBP2 OS=Homo sapiens OX=9606 GN=TARBP2 PE=1 SV=3	1	1	1	1	0	0	0	0	1	1	0	1	1	0	1	1	0	0	0	0	0	0	0	0	0	0	0	0	0	0	0	0	1	1	0	1	1	0
Q15649	20.4307	ZNHI3_HUMAN	ZNHIT3	Q15649	Q15649	1	1	1	Zinc finger HIT domain-containing protein 3	ZNHIT3	sp|Q15649|ZNHI3_HUMAN Zinc finger HIT domain-containing protein 3 OS=Homo sapiens OX=9606 GN=ZNHIT3 PE=1 SV=2	1	1	1	1	0	0	0	0	1	1	1	1	0	0	0	0	0	0	0	0	0	0	0	0	0	0	0	0	0	0	0	0	1	1	1	1	0	0
Q15653	19.4355	IKBB_HUMAN	NFKBIB	Q15653	Q15653	3	3	3	NF-kappa-B inhibitor beta	NFKBIB	sp|Q15653|IKBB_HUMAN NF-kappa-B inhibitor beta OS=Homo sapiens OX=9606 GN=NFKBIB PE=1 SV=2	1	3	3	3	0	0	0	0	3	2	3	3	2	1	1	1	0	0	0	0	0	0	0	0	0	0	0	0	0	0	0	0	3	2	3	3	2	1
Q15773	21.8187	MLF2_HUMAN	MLF2	Q15773	Q15773	3	3	3	Myeloid leukemia factor 2	MLF2	sp|Q15773|MLF2_HUMAN Myeloid leukemia factor 2 OS=Homo sapiens OX=9606 GN=MLF2 PE=1 SV=1	1	3	3	3	0	0	0	0	3	2	3	2	1	1	1	1	1	2	0	1	0	0	0	0	0	0	0	0	0	0	0	0	3	2	3	2	1	1
Q15911	15.97	ZFHX3_HUMAN	ZFHX3	Q15911	Q15911	5	5	4	Zinc finger homeobox protein 3	ZFHX3	sp|Q15911|ZFHX3_HUMAN Zinc finger homeobox protein 3 OS=Homo sapiens OX=9606 GN=ZFHX3 PE=1 SV=2	1	5	5	4	0	1	0	1	1	1	0	1	1	0	1	1	0	0	0	0	0	1	1	1	0	0	0	0	0	1	0	1	1	1	0	1	1	0
Q16254	19.4697	E2F4_HUMAN	E2F4	Q16254	Q16254	1	1	1	Transcription factor E2F4	E2F4	sp|Q16254|E2F4_HUMAN Transcription factor E2F4 OS=Homo sapiens OX=9606 GN=E2F4 PE=1 SV=2	1	1	1	1	0	0	0	0	1	1	1	0	1	1	0	1	0	0	0	0	0	0	0	0	0	0	0	0	0	0	0	0	1	1	1	0	1	1
Q16513	18.6912	PKN2_HUMAN	PKN2	Q16513	Q16513	12	12	12	Serine/threonine-protein kinase N2	PKN2	sp|Q16513|PKN2_HUMAN Serine/threonine-protein kinase N2 OS=Homo sapiens OX=9606 GN=PKN2 PE=1 SV=1	1	12	12	12	0	0	0	0	4	4	4	4	8	9	9	9	0	0	0	0	1	1	1	1	2	1	0	3	0	0	0	0	4	4	4	4	8	9
Q16678	18.6271	CP1B1_HUMAN	CYP1B1	Q16678	Q16678	12	12	12	Cytochrome P450 1B1	CYP1B1	sp|Q16678|CP1B1_HUMAN Cytochrome P450 1B1 OS=Homo sapiens OX=9606 GN=CYP1B1 PE=1 SV=2	1	12	12	12	0	0	0	1	2	2	2	2	7	7	6	7	0	0	0	0	0	0	0	0	4	5	3	5	0	0	0	1	2	2	2	2	7	7
Q16763	21.1491	UBE2S_HUMAN	UBE2S	Q16763	Q16763	4	4	4	Ubiquitin-conjugating enzyme E2 S	UBE2S	sp|Q16763|UBE2S_HUMAN Ubiquitin-conjugating enzyme E2 S OS=Homo sapiens OX=9606 GN=UBE2S PE=1 SV=2	1	4	4	4	0	0	0	0	3	2	3	3	2	3	3	4	0	0	0	0	0	0	0	0	0	0	0	0	0	0	0	0	3	2	3	3	2	3
Q16769	19.7309	QPCT_HUMAN	QPCT	Q16769	Q16769	2	2	2	Glutaminyl-peptide cyclotransferase	QPCT	sp|Q16769|QPCT_HUMAN Glutaminyl-peptide cyclotransferase OS=Homo sapiens OX=9606 GN=QPCT PE=1 SV=1	1	2	2	2	0	0	0	0	1	1	0	1	1	1	1	1	0	0	0	0	0	0	0	0	0	0	0	0	0	0	0	0	1	1	0	1	1	1
Q24JP5	18.8217	T132A_HUMAN	TMEM132A	Q24JP5	Q24JP5	17	17	17	Transmembrane protein 132A	TMEM132A	sp|Q24JP5|T132A_HUMAN Transmembrane protein 132A OS=Homo sapiens OX=9606 GN=TMEM132A PE=1 SV=1	1	17	17	17	0	0	0	0	3	3	2	3	8	8	5	4	2	2	1	0	6	7	6	6	14	13	13	8	0	0	0	0	3	3	2	3	8	8
Q2KHR3	17.0578	QSER1_HUMAN	QSER1	Q2KHR3	Q2KHR3	3	3	3	Glutamine and serine-rich protein 1	QSER1	sp|Q2KHR3|QSER1_HUMAN Glutamine and serine-rich protein 1 OS=Homo sapiens OX=9606 GN=QSER1 PE=1 SV=3	1	3	3	3	0	0	0	0	1	1	0	1	0	0	1	1	0	0	0	0	0	0	0	0	0	0	0	1	0	0	0	0	1	1	0	1	0	0
Q2M2I8	18.502	AAK1_HUMAN	AAK1	Q2M2I8	Q2M2I8	12	12	12	AP2-associated protein kinase 1	AAK1	sp|Q2M2I8|AAK1_HUMAN AP2-associated protein kinase 1 OS=Homo sapiens OX=9606 GN=AAK1 PE=1 SV=3	1	12	12	12	0	0	0	0	1	2	1	1	3	3	3	1	3	3	5	1	7	6	7	7	4	4	5	5	0	0	0	0	1	2	1	1	3	3
Q2NKX8	17.0932	ERC6L_HUMAN	ERCC6L	Q2NKX8	Q2NKX8	8	8	8	DNA excision repair protein ERCC-6-like	ERCC6L	sp|Q2NKX8|ERC6L_HUMAN DNA excision repair protein ERCC-6-like OS=Homo sapiens OX=9606 GN=ERCC6L PE=1 SV=1	1	8	8	8	0	0	0	0	2	2	0	2	2	1	1	2	0	1	0	0	6	6	5	6	2	2	4	2	0	0	0	0	2	2	0	2	2	1
Q2T9J0	18.8066	TYSD1_HUMAN	TYSND1	Q2T9J0	Q2T9J0	3	3	3	Peroxisomal leader peptide-processing protease;Peroxisomal leader peptide-processing protease, 15 kDa form;Peroxisomal leader peptide-processing protease, 45 kDa form	TYSND1	sp|Q2T9J0|TYSD1_HUMAN Peroxisomal leader peptide-processing protease OS=Homo sapiens OX=9606 GN=TYSND1 PE=1 SV=3	1	3	3	3	0	0	0	0	3	3	3	3	3	3	2	2	0	0	0	0	0	0	0	0	0	0	0	0	0	0	0	0	3	3	3	3	3	3
Q53EL6	21.0778	PDCD4_HUMAN	PDCD4	Q53EL6	Q53EL6	4	4	4	Programmed cell death protein 4	PDCD4	sp|Q53EL6|PDCD4_HUMAN Programmed cell death protein 4 OS=Homo sapiens OX=9606 GN=PDCD4 PE=1 SV=2	1	4	4	4	0	0	0	0	4	3	4	4	3	2	1	3	0	0	0	0	0	0	0	0	0	0	0	0	0	0	0	0	4	3	4	4	3	2
Q53HL2	20.3204	BOREA_HUMAN	CDCA8	Q53HL2	Q53HL2	1	1	1	Borealin	CDCA8	sp|Q53HL2|BOREA_HUMAN Borealin OS=Homo sapiens OX=9606 GN=CDCA8 PE=1 SV=2	1	1	1	1	0	0	0	0	1	1	1	1	0	0	0	0	0	0	0	0	0	0	0	0	0	0	0	0	0	0	0	0	1	1	1	1	0	0
Q53T59	20.4766	H1BP3_HUMAN	HS1BP3	Q53T59	Q53T59	2	2	2	HCLS1-binding protein 3	HS1BP3	sp|Q53T59|H1BP3_HUMAN HCLS1-binding protein 3 OS=Homo sapiens OX=9606 GN=HS1BP3 PE=1 SV=1	1	2	2	2	0	0	0	0	1	1	1	1	2	2	2	2	0	0	0	0	0	0	0	0	0	0	0	0	0	0	0	0	1	1	1	1	2	2
Q562E7	16.8211	WDR81_HUMAN	WDR81	Q562E7	Q562E7	11	11	11	WD repeat-containing protein 81	WDR81	sp|Q562E7|WDR81_HUMAN WD repeat-containing protein 81 OS=Homo sapiens OX=9606 GN=WDR81 PE=1 SV=2	1	11	11	11	0	0	0	0	1	1	0	0	0	0	0	0	0	1	0	0	6	7	7	7	4	6	4	3	0	0	0	0	1	1	0	0	0	0
Q56NI9	18.1392	ESCO2_HUMAN	ESCO2	Q56NI9	Q56NI9	3	3	3	N-acetyltransferase ESCO2	ESCO2	sp|Q56NI9|ESCO2_HUMAN N-acetyltransferase ESCO2 OS=Homo sapiens OX=9606 GN=ESCO2 PE=1 SV=1	1	3	3	3	0	0	0	0	1	1	0	0	2	3	3	3	0	0	0	0	0	0	0	0	1	1	1	1	0	0	0	0	1	1	0	0	2	3
Q5BJE1	20.3761	CC178_HUMAN	CCDC178	Q5BJE1	Q5BJE1	2	2	2	Coiled-coil domain-containing protein 178	CCDC178	sp|Q5BJE1|CC178_HUMAN Coiled-coil domain-containing protein 178 OS=Homo sapiens OX=9606 GN=CCDC178 PE=2 SV=3	1	2	2	2	0	0	0	0	2	2	2	1	2	2	2	2	0	0	0	0	1	1	1	1	1	1	0	1	0	0	0	0	2	2	2	1	2	2
Q5HYJ3	18.8434	FA76B_HUMAN	FAM76B	Q5HYJ3	Q5HYJ3	1	1	1	Protein FAM76B	FAM76B	sp|Q5HYJ3|FA76B_HUMAN Protein FAM76B OS=Homo sapiens OX=9606 GN=FAM76B PE=1 SV=3	1	1	1	1	1	0	0	1	0	1	0	1	0	0	0	0	0	0	0	0	0	0	0	0	0	0	0	0	1	0	0	1	0	1	0	1	0	0
Q5MIZ7	19.4052	P4R3B_HUMAN	PPP4R3B	Q5MIZ7	Q5MIZ7	11	4	4	Serine/threonine-protein phosphatase 4 regulatory subunit 3B	SMEK2	sp|Q5MIZ7|P4R3B_HUMAN Serine/threonine-protein phosphatase 4 regulatory subunit 3B OS=Homo sapiens OX=9606 GN=PPP4R3B PE=1 SV=2	1	11	4	4	5	5	5	5	6	7	8	8	7	7	6	6	0	0	0	0	0	0	0	0	0	0	0	0	0	1	0	1	2	2	2	2	1	1
Q5T011	19.8015	SZT2_HUMAN	SZT2	Q5T011	Q5T011	3	3	3	Protein SZT2	SZT2	sp|Q5T011|SZT2_HUMAN KICSTOR complex protein SZT2 OS=Homo sapiens OX=9606 GN=SZT2 PE=1 SV=3	1	3	3	3	0	0	0	0	1	1	2	1	1	0	0	0	0	0	0	0	0	0	0	0	0	0	0	0	0	0	0	0	1	1	2	1	1	0
Q5T5P2	16.9629	SKT_HUMAN	KIAA1217	Q5T5P2	Q5T5P2	20	20	20	Sickle tail protein homolog	KIAA1217	sp|Q5T5P2|SKT_HUMAN Sickle tail protein homolog OS=Homo sapiens OX=9606 GN=KIAA1217 PE=1 SV=2	1	20	20	20	1	1	1	1	2	2	2	2	2	3	4	2	3	1	0	0	4	6	4	2	9	7	1	9	1	1	1	1	2	2	2	2	2	3
Q5TFE4	20.1353	NT5D1_HUMAN	NT5DC1	Q5TFE4	Q5TFE4	7	7	7	5-nucleotidase domain-containing protein 1	NT5DC1	sp|Q5TFE4|NT5D1_HUMAN 5-nucleotidase domain-containing protein 1 OS=Homo sapiens OX=9606 GN=NT5DC1 PE=1 SV=1	1	7	7	7	0	0	1	0	5	4	4	4	3	5	4	4	0	0	0	0	0	0	0	0	0	0	0	0	0	0	1	0	5	4	4	4	3	5
Q5U3C3	20.1904	TM164_HUMAN	TMEM164	Q5U3C3	Q5U3C3	1	1	1	Transmembrane protein 164	TMEM164	sp|Q5U3C3|TM164_HUMAN Transmembrane protein 164 OS=Homo sapiens OX=9606 GN=TMEM164 PE=2 SV=1	1	1	1	1	0	0	0	0	1	1	1	1	1	0	1	1	0	0	0	0	0	0	0	0	0	0	0	0	0	0	0	0	1	1	1	1	1	0
Q5VT06	15.9416	CE350_HUMAN	CEP350	Q5VT06	Q5VT06	83	83	83	Centrosome-associated protein 350	CEP350	sp|Q5VT06|CE350_HUMAN Centrosome-associated protein 350 OS=Homo sapiens OX=9606 GN=CEP350 PE=1 SV=1	1	83	83	83	0	0	0	0	1	1	2	1	0	0	0	0	22	16	14	2	70	69	63	66	35	39	39	38	0	0	0	0	1	1	2	1	0	0
Q5VZK9	17.822	CARL1_HUMAN	CARMIL1	Q5VZK9	Q5VZK9	13	13	13	Leucine-rich repeat-containing protein 16A	LRRC16A	sp|Q5VZK9|CARL1_HUMAN F-actin-uncapping protein LRRC16A OS=Homo sapiens OX=9606 GN=CARMIL1 PE=1 SV=1	1	13	13	13	0	0	0	0	1	1	2	3	1	2	1	2	1	3	2	0	3	5	3	4	3	3	1	3	0	0	0	0	1	1	2	3	1	2
Q5W0V3	19.0962	FHI2A_HUMAN	FHIP2A	Q5W0V3	Q5W0V3	5	5	4	Protein FAM160B1	FAM160B1	sp|Q5W0V3|FHI2A_HUMAN FHF complex subunit HOOK interacting protein 2A OS=Homo sapiens OX=9606 GN=FHIP2A PE=1 SV=1	1	5	5	4	0	0	0	0	3	3	3	3	1	2	2	1	0	0	0	0	2	3	3	3	1	1	2	1	0	0	0	0	3	3	3	3	1	2
Q66K14	17.9411	TBC9B_HUMAN	TBC1D9B	Q66K14	Q66K14	4	4	4	TBC1 domain family member 9B	TBC1D9B	sp|Q66K14|TBC9B_HUMAN TBC1 domain family member 9B OS=Homo sapiens OX=9606 GN=TBC1D9B PE=1 SV=3	1	4	4	4	0	0	0	0	2	2	1	2	1	2	2	2	0	0	0	0	0	0	0	0	0	0	0	0	0	0	0	0	2	2	1	2	1	2
Q676U5	20.4971	A16L1_HUMAN	ATG16L1	Q676U5	Q676U5	7	7	7	Autophagy-related protein 16-1	ATG16L1	sp|Q676U5|A16L1_HUMAN Autophagy-related protein 16-1 OS=Homo sapiens OX=9606 GN=ATG16L1 PE=1 SV=2	1	7	7	7	0	0	0	0	2	0	1	0	0	0	0	0	2	4	3	3	0	0	0	0	1	0	0	0	0	0	0	0	2	0	1	0	0	0
Q68DC2	18.8113	ANKS6_HUMAN	ANKS6	Q68DC2	Q68DC2	5	5	5	Ankyrin repeat and SAM domain-containing protein 6	ANKS6	sp|Q68DC2|ANKS6_HUMAN Ankyrin repeat and SAM domain-containing protein 6 OS=Homo sapiens OX=9606 GN=ANKS6 PE=1 SV=2	1	5	5	5	0	0	0	0	1	1	0	1	0	0	0	0	2	3	2	0	2	1	1	2	3	2	3	2	0	0	0	0	1	1	0	1	0	0
Q69YL0	21.2033	NCAS2_HUMAN	NCBP2AS2	Q69YL0	Q69YL0	2	2	2	Uncharacterized protein NCBP2-AS2	NCBP2-AS2	sp|Q69YL0|NCAS2_HUMAN Protein NCBP2AS2 OS=Homo sapiens OX=9606 GN=NCBP2AS2 PE=1 SV=1	1	2	2	2	0	0	0	0	1	1	1	1	0	0	0	1	0	1	1	0	0	0	0	0	0	0	0	0	0	0	0	0	1	1	1	1	0	0
Q6DKJ4	19.0943	NXN_HUMAN	NXN	Q6DKJ4	Q6DKJ4	2	2	2	Nucleoredoxin	NXN	sp|Q6DKJ4|NXN_HUMAN Nucleoredoxin OS=Homo sapiens OX=9606 GN=NXN PE=1 SV=2	1	2	2	2	0	0	0	0	1	0	1	1	2	0	0	2	0	0	0	0	0	0	0	0	0	0	0	0	0	0	0	0	1	0	1	1	2	0
Q6DN90	16.8901	IQEC1_HUMAN	IQSEC1	Q6DN90;Q5JU85	Q6DN90	3;1	3;1	3;1	IQ motif and SEC7 domain-containing protein 1	IQSEC1	sp|Q6DN90|IQEC1_HUMAN IQ motif and SEC7 domain-containing protein 1 OS=Homo sapiens OX=9606 GN=IQSEC1 PE=1 SV=1	2	3	3	3	0	0	0	0	1	1	1	1	1	1	1	1	0	0	0	0	0	0	0	0	0	0	1	1	0	0	0	0	1	1	1	1	1	1
Q6GMV2	19.8543	SMYD5_HUMAN	SMYD5	Q6GMV2	Q6GMV2	2	2	2	SET and MYND domain-containing protein 5	SMYD5	sp|Q6GMV2|SMYD5_HUMAN Histone-lysine N-trimethyltransferase SMYD5 OS=Homo sapiens OX=9606 GN=SMYD5 PE=1 SV=2	1	2	2	2	0	0	0	0	1	1	1	2	1	1	1	1	0	0	0	0	0	0	0	0	0	0	0	0	0	0	0	0	1	1	1	2	1	1
Q6IA69	17.1217	NADE_HUMAN	NADSYN1	Q6IA69	Q6IA69	6	6	6	Glutamine-dependent NAD(+) synthetase	NADSYN1	sp|Q6IA69|NADE_HUMAN Glutamine-dependent NAD(+) synthetase OS=Homo sapiens OX=9606 GN=NADSYN1 PE=1 SV=3	1	6	6	6	0	0	0	0	1	1	1	0	2	2	2	2	0	0	0	0	0	0	0	0	0	0	0	0	0	0	0	0	1	1	1	0	2	2
Q6IQ26	17.927	DEN5A_HUMAN	DENND5A	Q6IQ26	Q6IQ26	13	9	9	DENN domain-containing protein 5A	DENND5A	sp|Q6IQ26|DEN5A_HUMAN DENN domain-containing protein 5A OS=Homo sapiens OX=9606 GN=DENND5A PE=1 SV=2	1	13	9	9	0	0	0	0	0	1	1	1	0	0	0	0	4	5	7	2	2	3	1	3	2	5	3	4	0	0	0	0	0	1	1	1	0	0
Q6P3W7	19.6364	SCYL2_HUMAN	SCYL2	Q6P3W7	Q6P3W7	35	35	35	SCY1-like protein 2	SCYL2	sp|Q6P3W7|SCYL2_HUMAN SCY1-like protein 2 OS=Homo sapiens OX=9606 GN=SCYL2 PE=1 SV=1	1	35	35	35	0	0	0	0	6	7	6	5	7	5	6	5	15	15	15	6	28	30	29	29	20	23	28	21	0	0	0	0	6	7	6	5	7	5
Q6PCB5	17.9715	RSBNL_HUMAN	RSBN1L	Q6PCB5	Q6PCB5	1	1	1	Round spermatid basic protein 1-like protein	RSBN1L	sp|Q6PCB5|RSBNL_HUMAN Lysine-specific demethylase RSBN1L OS=Homo sapiens OX=9606 GN=RSBN1L PE=1 SV=2	1	1	1	1	0	0	0	0	0	1	1	0	1	1	0	0	0	0	0	0	0	0	0	0	0	0	0	0	0	0	0	0	0	1	1	0	1	1
Q6PCB8	18.1117	EMB_HUMAN	EMB	Q6PCB8	Q6PCB8	2	2	2	Embigin	EMB	sp|Q6PCB8|EMB_HUMAN Embigin OS=Homo sapiens OX=9606 GN=EMB PE=1 SV=1	1	2	2	2	0	0	0	0	1	0	1	0	1	1	1	0	0	0	0	0	0	0	0	0	0	0	0	0	0	0	0	0	1	0	1	0	1	1
Q6PL24	19.9563	TMED8_HUMAN	TMED8	Q6PL24	Q6PL24	4	4	4	Protein TMED8	TMED8	sp|Q6PL24|TMED8_HUMAN Protein TMED8 OS=Homo sapiens OX=9606 GN=TMED8 PE=1 SV=1	1	4	4	4	0	0	0	0	2	1	2	1	0	1	2	2	2	2	1	0	2	3	2	2	1	3	2	3	0	0	0	0	2	1	2	1	0	1
Q6PUV4	24.5372	CPLX2_HUMAN	CPLX2	Q6PUV4	Q6PUV4	4	4	4	Complexin-2	CPLX2	sp|Q6PUV4|CPLX2_HUMAN Complexin-2 OS=Homo sapiens OX=9606 GN=CPLX2 PE=1 SV=2	1	4	4	4	0	0	0	0	4	3	4	4	2	2	2	2	2	1	1	0	2	2	3	3	1	1	1	2	0	0	0	0	4	3	4	4	2	2
Q6ULP2	16.8598	AFTIN_HUMAN	AFTPH	Q6ULP2	Q6ULP2	43	43	43	Aftiphilin	AFTPH	sp|Q6ULP2|AFTIN_HUMAN Aftiphilin OS=Homo sapiens OX=9606 GN=AFTPH PE=1 SV=3	1	43	43	43	0	0	0	0	0	1	1	1	0	1	1	1	28	26	25	12	37	35	35	38	27	31	35	26	0	0	0	0	0	1	1	1	0	1
Q6ZMI0	17.9357	PPR21_HUMAN	PPP1R21	Q6ZMI0	Q6ZMI0	3	3	3	Protein phosphatase 1 regulatory subunit 21	PPP1R21	sp|Q6ZMI0|PPR21_HUMAN Protein phosphatase 1 regulatory subunit 21 OS=Homo sapiens OX=9606 GN=PPP1R21 PE=1 SV=1	1	3	3	3	0	0	0	0	0	1	1	1	2	2	2	0	0	1	1	0	1	1	1	1	0	0	0	0	0	0	0	0	0	1	1	1	2	2
Q6ZWJ1	20.5186	STXB4_HUMAN	STXBP4	Q6ZWJ1	Q6ZWJ1	3	3	3	Syntaxin-binding protein 4	STXBP4	sp|Q6ZWJ1|STXB4_HUMAN Syntaxin-binding protein 4 OS=Homo sapiens OX=9606 GN=STXBP4 PE=1 SV=2	1	3	3	3	0	0	0	0	1	1	1	1	0	0	0	0	0	1	0	0	1	1	0	1	0	0	0	0	0	0	0	0	1	1	1	1	0	0
Q70CQ3	19.2215	UBP30_HUMAN	USP30	Q70CQ3	Q70CQ3	1	1	1	Ubiquitin carboxyl-terminal hydrolase 30	USP30	sp|Q70CQ3|UBP30_HUMAN Ubiquitin carboxyl-terminal hydrolase 30 OS=Homo sapiens OX=9606 GN=USP30 PE=1 SV=1	1	1	1	1	0	0	0	0	1	0	1	1	1	1	1	0	0	0	0	0	0	0	0	0	0	0	0	0	0	0	0	0	1	0	1	1	1	1
Q7L1V2	19.8095	MON1B_HUMAN	MON1B	Q7L1V2	Q7L1V2	5	5	5	Vacuolar fusion protein MON1 homolog B	MON1B	sp|Q7L1V2|MON1B_HUMAN Vacuolar fusion protein MON1 homolog B OS=Homo sapiens OX=9606 GN=MON1B PE=1 SV=1	1	5	5	5	0	0	0	0	3	3	3	2	3	2	2	2	0	0	1	1	0	0	0	0	0	0	0	0	0	0	0	0	3	3	3	2	3	2
Q7LBR1	21.4486	CHM1B_HUMAN	CHMP1B	Q7LBR1	Q7LBR1	3	3	3	Charged multivesicular body protein 1b	CHMP1B	sp|Q7LBR1|CHM1B_HUMAN Charged multivesicular body protein 1b OS=Homo sapiens OX=9606 GN=CHMP1B PE=1 SV=1	1	3	3	3	0	0	0	0	1	1	1	2	1	1	0	0	0	0	0	0	0	0	0	0	1	1	1	1	0	0	0	0	1	1	1	2	1	1
Q7LG56	18.9526	RIR2B_HUMAN	RRM2B	Q7LG56	Q7LG56	1	1	1	Ribonucleoside-diphosphate reductase subunit M2 B	RRM2B	sp|Q7LG56|RIR2B_HUMAN Ribonucleoside-diphosphate reductase subunit M2 B OS=Homo sapiens OX=9606 GN=RRM2B PE=1 SV=1	1	1	1	1	0	0	0	0	1	1	1	1	1	1	1	1	0	0	0	0	0	0	0	0	0	0	0	0	0	0	0	0	1	1	1	1	1	1
Q7Z460	17.6911	CLAP1_HUMAN	CLASP1	Q7Z460	Q7Z460	6	3	3	CLIP-associating protein 1	CLASP1	sp|Q7Z460|CLAP1_HUMAN CLIP-associating protein 1 OS=Homo sapiens OX=9606 GN=CLASP1 PE=1 SV=1	1	6	3	3	2	2	2	2	4	4	4	3	4	5	5	4	0	0	0	0	0	1	0	0	0	0	0	0	0	0	0	0	1	1	1	1	2	3
Q7Z4G1	20.4877	COMD6_HUMAN	COMMD6	Q7Z4G1	Q7Z4G1	2	2	2	COMM domain-containing protein 6	COMMD6	sp|Q7Z4G1|COMD6_HUMAN COMM domain-containing protein 6 OS=Homo sapiens OX=9606 GN=COMMD6 PE=1 SV=1	1	2	2	2	0	0	0	0	1	1	1	1	1	0	0	0	0	0	0	0	0	0	0	0	0	0	0	0	0	0	0	0	1	1	1	1	1	0
Q7Z4H3	20.5066	HDDC2_HUMAN	HDDC2	Q7Z4H3	Q7Z4H3	4	4	4	HD domain-containing protein 2	HDDC2	sp|Q7Z4H3|HDDC2_HUMAN 5-deoxynucleotidase HDDC2 OS=Homo sapiens OX=9606 GN=HDDC2 PE=1 SV=1	1	4	4	4	0	0	0	0	1	1	1	1	2	4	3	4	0	0	0	0	0	0	0	0	0	0	0	0	0	0	0	0	1	1	1	1	2	4
Q7Z5R6	17.5219	AB1IP_HUMAN	APBB1IP	Q7Z5R6	Q7Z5R6	2	2	2	Amyloid beta A4 precursor protein-binding family B member 1-interacting protein	APBB1IP	sp|Q7Z5R6|AB1IP_HUMAN Amyloid beta A4 precursor protein-binding family B member 1-interacting protein OS=Homo sapiens OX=9606 GN=APBB1IP PE=1 SV=1	1	2	2	2	0	0	0	0	0	1	1	0	1	1	0	2	0	0	0	0	0	0	0	0	0	0	0	0	0	0	0	0	0	1	1	0	1	1
Q7Z6K5	19.1339	ARPIN_HUMAN	ARPIN	Q7Z6K5	Q7Z6K5	2	2	2	Arpin	ARPIN	sp|Q7Z6K5|ARPIN_HUMAN Arpin OS=Homo sapiens OX=9606 GN=ARPIN PE=1 SV=1	1	2	2	2	0	0	0	0	0	1	1	0	0	1	1	1	0	0	0	0	0	0	0	0	0	0	0	0	0	0	0	0	0	1	1	0	0	1
Q86SQ4	18.4988	AGRG6_HUMAN	ADGRG6	Q86SQ4	Q86SQ4	18	18	18	G-protein coupled receptor 126	GPR126	sp|Q86SQ4|AGRG6_HUMAN Adhesion G-protein coupled receptor G6 OS=Homo sapiens OX=9606 GN=ADGRG6 PE=1 SV=3	1	18	18	18	0	0	0	0	2	2	1	2	2	1	2	2	5	5	5	2	12	10	12	13	9	10	10	8	0	0	0	0	2	2	1	2	2	1
Q86TG7	17.7143	PEG10_HUMAN	PEG10	Q86TG7	Q86TG7	2	2	2	Retrotransposon-derived protein PEG10	PEG10	sp|Q86TG7|PEG10_HUMAN Retrotransposon-derived protein PEG10 OS=Homo sapiens OX=9606 GN=PEG10 PE=1 SV=2	1	2	2	2	0	0	0	0	2	2	1	2	0	0	0	0	0	0	0	0	0	0	0	0	0	0	0	0	0	0	0	0	2	2	1	2	0	0
Q86UA1	18.3241	PRP39_HUMAN	PRPF39	Q86UA1	Q86UA1	4	4	4	Pre-mRNA-processing factor 39	PRPF39	sp|Q86UA1|PRP39_HUMAN Pre-mRNA-processing factor 39 OS=Homo sapiens OX=9606 GN=PRPF39 PE=1 SV=3	1	4	4	4	0	0	0	0	2	1	1	2	0	2	1	1	0	0	0	0	0	0	1	1	0	0	0	1	0	0	0	0	2	1	1	2	0	2
Q86VP1	17.9144	TAXB1_HUMAN	TAX1BP1	Q86VP1	Q86VP1	4	4	4	Tax1-binding protein 1	TAX1BP1	sp|Q86VP1|TAXB1_HUMAN Tax1-binding protein 1 OS=Homo sapiens OX=9606 GN=TAX1BP1 PE=1 SV=2	1	4	4	4	0	0	0	0	1	2	0	2	3	3	1	3	0	0	0	0	0	0	0	0	0	0	0	0	0	0	0	0	1	2	0	2	3	3
Q86WA8	18.3348	LONP2_HUMAN	LONP2	Q86WA8	Q86WA8	2	2	2	Lon protease homolog 2, peroxisomal	LONP2	sp|Q86WA8|LONP2_HUMAN Lon protease homolog 2, peroxisomal OS=Homo sapiens OX=9606 GN=LONP2 PE=1 SV=1	1	2	2	2	0	0	0	0	1	1	1	1	2	2	2	1	0	0	0	0	0	0	0	0	0	0	0	0	0	0	0	0	1	1	1	1	2	2
Q86XA9	16.0834	HTR5A_HUMAN	HEATR5A	Q86XA9	Q86XA9	6	6	6	HEAT repeat-containing protein 5A	HEATR5A	sp|Q86XA9|HTR5A_HUMAN HEAT repeat-containing protein 5A OS=Homo sapiens OX=9606 GN=HEATR5A PE=1 SV=2	1	6	6	6	0	0	0	0	0	0	1	1	1	1	1	1	0	1	0	1	1	1	2	1	1	1	1	1	0	0	0	0	0	0	1	1	1	1
Q86XX4	19.0044	FRAS1_HUMAN	FRAS1	Q86XX4	Q86XX4	2	2	2	Extracellular matrix protein FRAS1	FRAS1	sp|Q86XX4|FRAS1_HUMAN Extracellular matrix organizing protein FRAS1 OS=Homo sapiens OX=9606 GN=FRAS1 PE=1 SV=2	1	2	2	2	0	0	0	0	1	1	0	0	0	0	0	0	0	0	0	0	0	0	0	0	1	1	1	0	0	0	0	0	1	1	0	0	0	0
Q86YH6	19.0935	DLP1_HUMAN	PDSS2	Q86YH6	Q86YH6	2	2	2	Decaprenyl-diphosphate synthase subunit 2	PDSS2	sp|Q86YH6|DLP1_HUMAN All trans-polyprenyl-diphosphate synthase PDSS2 OS=Homo sapiens OX=9606 GN=PDSS2 PE=1 SV=2	1	2	2	2	0	0	0	0	1	2	2	2	1	2	1	1	0	0	0	0	0	0	0	0	0	0	0	0	0	0	0	0	1	2	2	2	1	2
Q86YV5	16.5692	PRAG1_HUMAN	PRAG1	Q86YV5	Q86YV5	18	18	18	Tyrosine-protein kinase SgK223	SGK223	sp|Q86YV5|PRAG1_HUMAN Inactive tyrosine-protein kinase PRAG1 OS=Homo sapiens OX=9606 GN=PRAG1 PE=1 SV=4	1	18	18	18	0	0	0	0	1	2	2	2	0	0	1	0	2	3	3	1	15	13	14	12	6	6	6	7	0	0	0	0	1	2	2	2	0	0
Q86YV9	18.7815	HPS6_HUMAN	HPS6	Q86YV9	Q86YV9	2	2	2	Hermansky-Pudlak syndrome 6 protein	HPS6	sp|Q86YV9|HPS6_HUMAN Hermansky-Pudlak syndrome 6 protein OS=Homo sapiens OX=9606 GN=HPS6 PE=1 SV=1	1	2	2	2	0	0	0	0	0	1	1	1	0	1	1	1	0	0	0	0	0	0	0	0	0	0	0	0	0	0	0	0	0	1	1	1	0	1
Q8IWE4	19.042	DCNL3_HUMAN	DCUN1D3	Q8IWE4	Q8IWE4	4	4	4	DCN1-like protein 3	DCUN1D3	sp|Q8IWE4|DCNL3_HUMAN DCN1-like protein 3 OS=Homo sapiens OX=9606 GN=DCUN1D3 PE=1 SV=1	1	4	4	4	0	0	0	0	1	1	1	2	2	3	2	2	0	0	0	0	1	0	1	1	0	0	0	0	0	0	0	0	1	1	1	2	2	3
Q8IWR1	20.0065	TRI59_HUMAN	TRIM59	Q8IWR1	Q8IWR1	2	2	2	Tripartite motif-containing protein 59	TRIM59	sp|Q8IWR1|TRI59_HUMAN Tripartite motif-containing protein 59 OS=Homo sapiens OX=9606 GN=TRIM59 PE=1 SV=1	1	2	2	2	0	0	0	0	2	2	1	1	0	0	0	0	0	0	0	0	0	0	0	0	0	0	0	0	0	0	0	0	2	2	1	1	0	0
Q8IX04	19.5063	UEVLD_HUMAN	UEVLD	Q8IX04	Q8IX04	8	8	8	Ubiquitin-conjugating enzyme E2 variant 3	UEVLD	sp|Q8IX04|UEVLD_HUMAN Ubiquitin-conjugating enzyme E2 variant 3 OS=Homo sapiens OX=9606 GN=UEVLD PE=1 SV=2	1	8	8	8	0	0	0	0	2	0	3	2	2	2	2	2	2	1	1	0	3	3	3	3	1	2	3	3	0	0	0	0	2	0	3	2	2	2
Q8IX18	19.7301	DHX40_HUMAN	DHX40	Q8IX18	Q8IX18	3	3	3	Probable ATP-dependent RNA helicase DHX40	DHX40	sp|Q8IX18|DHX40_HUMAN Probable ATP-dependent RNA helicase DHX40 OS=Homo sapiens OX=9606 GN=DHX40 PE=1 SV=2	1	3	3	3	0	0	0	0	2	2	2	2	2	2	1	1	1	1	0	0	0	0	0	0	0	0	0	0	0	0	0	0	2	2	2	2	2	2
Q8IXZ2	16.9545	ZC3H3_HUMAN	ZC3H3	Q8IXZ2	Q8IXZ2	4	4	4	Zinc finger CCCH domain-containing protein 3	ZC3H3	sp|Q8IXZ2|ZC3H3_HUMAN Zinc finger CCCH domain-containing protein 3 OS=Homo sapiens OX=9606 GN=ZC3H3 PE=1 SV=3	1	4	4	4	0	0	0	0	1	0	0	1	0	0	0	0	0	1	0	0	2	2	1	0	1	1	0	0	0	0	0	0	1	0	0	1	0	0
Q8IY22	18.2999	CMIP_HUMAN	CMIP	Q8IY22	Q8IY22	2	2	2	C-Maf-inducing protein	CMIP	sp|Q8IY22|CMIP_HUMAN C-Maf-inducing protein OS=Homo sapiens OX=9606 GN=CMIP PE=1 SV=3	1	2	2	2	0	0	0	0	1	0	1	1	2	2	2	1	0	0	0	0	1	1	1	1	0	0	0	0	0	0	0	0	1	0	1	1	2	2
Q8IY33	22.2012	MILK2_HUMAN	MICALL2	Q8IY33	Q8IY33	17	16	16	MICAL-like protein 2	MICALL2	sp|Q8IY33|MILK2_HUMAN MICAL-like protein 2 OS=Homo sapiens OX=9606 GN=MICALL2 PE=1 SV=1	1	17	16	16	2	1	1	1	2	2	2	2	2	2	2	1	7	7	5	4	5	7	6	7	6	7	5	7	1	0	0	0	1	1	1	1	1	1
Q8IYB5	21.1228	SMAP1_HUMAN	SMAP1	Q8IYB5	Q8IYB5	2	2	2	Stromal membrane-associated protein 1	SMAP1	sp|Q8IYB5|SMAP1_HUMAN Stromal membrane-associated protein 1 OS=Homo sapiens OX=9606 GN=SMAP1 PE=1 SV=2	1	2	2	2	0	0	0	0	1	1	1	1	1	0	1	1	0	0	1	0	0	1	1	0	1	1	0	0	0	0	0	0	1	1	1	1	1	0
Q8IYD1	23.0168	ERF3B_HUMAN	GSPT2	Q8IYD1	Q8IYD1	21	5	5	Eukaryotic peptide chain release factor GTP-binding subunit ERF3B	GSPT2	sp|Q8IYD1|ERF3B_HUMAN Eukaryotic peptide chain release factor GTP-binding subunit ERF3B OS=Homo sapiens OX=9606 GN=GSPT2 PE=1 SV=2	1	21	5	5	8	8	7	7	10	12	11	12	9	10	11	8	10	10	10	2	15	13	15	13	10	12	11	13	0	0	0	0	1	1	1	1	1	1
Q8IZA0	18.6486	K319L_HUMAN	KIAA0319L	Q8IZA0	Q8IZA0	4	4	4	Dyslexia-associated protein KIAA0319-like protein	KIAA0319L	sp|Q8IZA0|K319L_HUMAN Dyslexia-associated protein KIAA0319-like protein OS=Homo sapiens OX=9606 GN=KIAA0319L PE=1 SV=2	1	4	4	4	0	0	0	0	2	1	0	1	1	0	1	1	1	1	0	1	0	0	0	0	0	1	0	2	0	0	0	0	2	1	0	1	1	0
Q8N1B4	17.8248	VPS52_HUMAN	VPS52	Q8N1B4	Q8N1B4	5	5	5	Vacuolar protein sorting-associated protein 52 homolog	VPS52	sp|Q8N1B4|VPS52_HUMAN Vacuolar protein sorting-associated protein 52 homolog OS=Homo sapiens OX=9606 GN=VPS52 PE=1 SV=1	1	5	5	5	0	0	0	0	0	1	0	1	1	1	1	0	1	1	0	0	2	2	1	1	1	1	1	0	0	0	0	0	0	1	0	1	1	1
Q8N392	19.4132	RHG18_HUMAN	ARHGAP18	Q8N392	Q8N392	5	5	5	Rho GTPase-activating protein 18	ARHGAP18	sp|Q8N392|RHG18_HUMAN Rho GTPase-activating protein 18 OS=Homo sapiens OX=9606 GN=ARHGAP18 PE=1 SV=3	1	5	5	5	0	0	0	0	3	4	3	3	2	1	1	1	0	0	0	0	0	0	0	0	0	0	0	0	0	0	0	0	3	4	3	3	2	1
Q8N3Z3	19.9299	GTPB8_HUMAN	GTPBP8	Q8N3Z3	Q8N3Z3	3	3	3	GTP-binding protein 8	GTPBP8	sp|Q8N3Z3|GTPB8_HUMAN GTP-binding protein 8 OS=Homo sapiens OX=9606 GN=GTPBP8 PE=1 SV=1	1	3	3	3	0	0	0	0	1	1	1	1	0	1	1	1	1	1	0	0	0	0	0	0	0	0	0	0	0	0	0	0	1	1	1	1	0	1
Q8N490	19.4875	PNKD_HUMAN	PNKD	Q8N490	Q8N490	2	2	2	Probable hydrolase PNKD	PNKD	sp|Q8N490|PNKD_HUMAN Probable hydrolase PNKD OS=Homo sapiens OX=9606 GN=PNKD PE=1 SV=2	1	2	2	2	0	0	0	0	0	1	1	1	1	1	1	0	0	0	0	0	0	0	0	0	0	0	0	0	0	0	0	0	0	1	1	1	1	1
Q8N531	18.3081	FBXL6_HUMAN	FBXL6	Q8N531	Q8N531	5	5	5	F-box/LRR-repeat protein 6	FBXL6	sp|Q8N531|FBXL6_HUMAN F-box/LRR-repeat protein 6 OS=Homo sapiens OX=9606 GN=FBXL6 PE=2 SV=1	1	5	5	5	0	0	0	0	1	2	1	1	3	2	4	3	0	1	1	0	0	0	0	0	1	1	0	1	0	0	0	0	1	2	1	1	3	2
Q8N5I2	19.6626	ARRD1_HUMAN	ARRDC1	Q8N5I2	Q8N5I2	2	2	2	Arrestin domain-containing protein 1	ARRDC1	sp|Q8N5I2|ARRD1_HUMAN Arrestin domain-containing protein 1 OS=Homo sapiens OX=9606 GN=ARRDC1 PE=1 SV=1	1	2	2	2	0	0	0	0	1	1	1	1	1	1	1	0	0	0	0	0	0	0	0	0	0	0	0	0	0	0	0	0	1	1	1	1	1	1
Q8NAP3	17.7903	ZBT38_HUMAN	ZBTB38	Q8NAP3	Q8NAP3	5	5	5	Zinc finger and BTB domain-containing protein 38	ZBTB38	sp|Q8NAP3|ZBT38_HUMAN Zinc finger and BTB domain-containing protein 38 OS=Homo sapiens OX=9606 GN=ZBTB38 PE=1 SV=2	1	5	5	5	0	0	0	0	3	3	3	3	0	1	0	1	0	0	0	0	0	0	0	0	0	0	0	0	0	0	0	0	3	3	3	3	0	1
Q8NB46	17.7157	ANR52_HUMAN	ANKRD52	Q8NB46	Q8NB46	2	2	2	Serine/threonine-protein phosphatase 6 regulatory ankyrin repeat subunit C	ANKRD52	sp|Q8NB46|ANR52_HUMAN Serine/threonine-protein phosphatase 6 regulatory ankyrin repeat subunit C OS=Homo sapiens OX=9606 GN=ANKRD52 PE=1 SV=3	1	2	2	2	0	0	0	0	0	0	1	1	0	0	0	0	0	0	0	0	0	1	0	1	0	0	0	0	0	0	0	0	0	0	1	1	0	0
Q8NB90	18.1977	AFG2H_HUMAN	SPATA5	Q8NB90	Q8NB90	6	5	5	Spermatogenesis-associated protein 5	SPATA5	sp|Q8NB90|AFG2H_HUMAN ATPase family protein 2 homolog OS=Homo sapiens OX=9606 GN=SPATA5 PE=1 SV=3	1	6	5	5	1	1	1	1	2	3	2	4	4	4	3	3	1	1	1	0	1	1	1	1	1	1	1	1	0	0	0	0	1	2	1	3	3	3
Q8NBF6	18.8954	AVL9_HUMAN	AVL9	Q8NBF6	Q8NBF6	2	2	2	Late secretory pathway protein AVL9 homolog	AVL9	sp|Q8NBF6|AVL9_HUMAN Late secretory pathway protein AVL9 homolog OS=Homo sapiens OX=9606 GN=AVL9 PE=1 SV=1	1	2	2	2	0	0	0	0	0	1	1	0	0	0	0	0	0	0	0	0	0	0	0	0	0	0	1	1	0	0	0	0	0	1	1	0	0	0
Q8NBT2	20.3561	SPC24_HUMAN	SPC24	Q8NBT2	Q8NBT2	2	2	2	Kinetochore protein Spc24	SPC24	sp|Q8NBT2|SPC24_HUMAN Kinetochore protein Spc24 OS=Homo sapiens OX=9606 GN=SPC24 PE=1 SV=2	1	2	2	2	0	0	0	0	1	2	1	2	2	1	1	2	0	0	0	0	0	0	0	0	0	0	0	0	0	0	0	0	1	2	1	2	2	1
Q8NC54	21.6037	KCT2_HUMAN	KCT2	Q8NC54	Q8NC54	3	3	3	Keratinocyte-associated transmembrane protein 2	KCT2	sp|Q8NC54|KCT2_HUMAN Keratinocyte-associated transmembrane protein 2 OS=Homo sapiens OX=9606 GN=KCT2 PE=1 SV=2	1	3	3	3	0	0	0	0	1	1	2	2	2	2	1	1	0	0	0	0	0	0	0	0	0	0	0	0	0	0	0	0	1	1	2	2	2	2
Q8ND04	21.4166	SMG8_HUMAN	SMG8	Q8ND04	Q8ND04	5	5	5	Protein SMG8	SMG8	sp|Q8ND04|SMG8_HUMAN Protein SMG8 OS=Homo sapiens OX=9606 GN=SMG8 PE=1 SV=1	1	5	5	5	0	0	0	0	3	3	3	3	0	0	0	0	1	1	1	0	1	2	2	1	2	2	2	2	0	0	0	0	3	3	3	3	0	0
Q8NDC0	22.0836	MISSL_HUMAN	MAPK1IP1L	Q8NDC0	Q8NDC0	1	1	1	MAPK-interacting and spindle-stabilizing protein-like	MAPK1IP1L	sp|Q8NDC0|MISSL_HUMAN MAPK-interacting and spindle-stabilizing protein-like OS=Homo sapiens OX=9606 GN=MAPK1IP1L PE=1 SV=4	1	1	1	1	0	0	0	0	0	1	0	1	0	0	0	0	0	0	0	0	0	0	0	0	0	0	0	0	0	0	0	0	0	1	0	1	0	0
Q8NEU8	18.6812	DP13B_HUMAN	APPL2	Q8NEU8	Q8NEU8	10	10	10	DCC-interacting protein 13-beta	APPL2	sp|Q8NEU8|DP13B_HUMAN DCC-interacting protein 13-beta OS=Homo sapiens OX=9606 GN=APPL2 PE=1 SV=3	1	10	10	10	0	0	0	0	1	1	1	1	0	1	1	1	3	4	3	1	6	6	6	6	3	3	3	3	0	0	0	0	1	1	1	1	0	1
Q8NHY2	17.2831	COP1_HUMAN	COP1	Q8NHY2	Q8NHY2	1	1	1	E3 ubiquitin-protein ligase RFWD2	RFWD2	sp|Q8NHY2|COP1_HUMAN E3 ubiquitin-protein ligase COP1 OS=Homo sapiens OX=9606 GN=COP1 PE=1 SV=1	1	1	1	1	0	0	0	0	0	1	1	1	0	0	0	0	0	0	0	0	0	0	0	0	0	0	0	0	0	0	0	0	0	1	1	1	0	0
Q8TB72	18.7858	PUM2_HUMAN	PUM2	Q8TB72	Q8TB72	6	2	2	Pumilio homolog 2	PUM2	sp|Q8TB72|PUM2_HUMAN Pumilio homolog 2 OS=Homo sapiens OX=9606 GN=PUM2 PE=1 SV=2	1	6	2	2	2	2	2	2	4	4	3	3	1	1	1	1	0	0	0	0	0	0	0	0	0	0	0	0	0	0	0	0	2	2	1	1	1	1
Q8TB96	19.9341	TIP_HUMAN	ITFG1	Q8TB96	Q8TB96	2	2	2	T-cell immunomodulatory protein	ITFG1	sp|Q8TB96|TIP_HUMAN T-cell immunomodulatory protein OS=Homo sapiens OX=9606 GN=ITFG1 PE=1 SV=1	1	2	2	2	0	0	0	0	1	1	1	1	2	2	1	1	0	0	0	0	0	0	0	0	0	0	0	0	0	0	0	0	1	1	1	1	2	2
Q8TCG1	18.0757	CIP2A_HUMAN	CIP2A	Q8TCG1	Q8TCG1	17	17	17	Protein CIP2A	KIAA1524	sp|Q8TCG1|CIP2A_HUMAN Protein CIP2A OS=Homo sapiens OX=9606 GN=CIP2A PE=1 SV=2	1	17	17	17	0	0	0	0	4	3	3	3	3	3	2	3	3	3	1	2	9	8	8	9	6	5	4	8	0	0	0	0	4	3	3	3	3	3
Q8TDM6	16.9539	DLG5_HUMAN	DLG5	Q8TDM6	Q8TDM6	39	39	39	Disks large homolog 5	DLG5	sp|Q8TDM6|DLG5_HUMAN Disks large homolog 5 OS=Homo sapiens OX=9606 GN=DLG5 PE=1 SV=4	1	39	39	39	0	0	0	0	3	3	3	1	0	1	0	0	14	13	14	6	25	25	28	23	12	13	13	15	0	0	0	0	3	3	3	1	0	1
Q8TDQ7	19.9929	GNPI2_HUMAN	GNPDA2	Q8TDQ7	Q8TDQ7	6	2	2	Glucosamine-6-phosphate isomerase 2	GNPDA2	sp|Q8TDQ7|GNPI2_HUMAN Glucosamine-6-phosphate isomerase 2 OS=Homo sapiens OX=9606 GN=GNPDA2 PE=1 SV=1	1	6	2	2	0	2	2	1	4	5	5	5	2	5	6	4	0	0	0	0	0	0	0	0	0	0	0	0	0	0	0	0	0	1	1	1	1	1
Q8TE02	18.4877	ELP5_HUMAN	ELP5	Q8TE02	Q8TE02	4	4	4	Elongator complex protein 5	ELP5	sp|Q8TE02|ELP5_HUMAN Elongator complex protein 5 OS=Homo sapiens OX=9606 GN=ELP5 PE=1 SV=2	1	4	4	4	0	0	0	0	0	1	1	1	1	0	1	1	1	0	1	0	2	2	3	2	1	1	1	0	0	0	0	0	0	1	1	1	1	0
Q8TE77	18.087	SSH3_HUMAN	SSH3	Q8TE77	Q8TE77	1	1	1	Protein phosphatase Slingshot homolog 3	SSH3	sp|Q8TE77|SSH3_HUMAN Protein phosphatase Slingshot homolog 3 OS=Homo sapiens OX=9606 GN=SSH3 PE=1 SV=2	1	1	1	1	0	0	0	0	1	1	1	1	0	0	0	0	0	0	0	0	0	0	0	0	0	0	0	0	0	0	0	0	1	1	1	1	0	0
Q8TEQ8	17.3139	PIGO_HUMAN	PIGO	Q8TEQ8	Q8TEQ8	3	3	3	GPI ethanolamine phosphate transferase 3	PIGO	sp|Q8TEQ8|PIGO_HUMAN GPI ethanolamine phosphate transferase 3 OS=Homo sapiens OX=9606 GN=PIGO PE=1 SV=3	1	3	3	3	0	1	0	0	1	1	1	1	0	0	0	0	0	0	0	0	0	0	0	0	1	1	0	1	0	1	0	0	1	1	1	1	0	0
Q8TF42	19.8749	UBS3B_HUMAN	UBASH3B	Q8TF42	Q8TF42	4	4	4	Ubiquitin-associated and SH3 domain-containing protein B	UBASH3B	sp|Q8TF42|UBS3B_HUMAN Ubiquitin-associated and SH3 domain-containing protein B OS=Homo sapiens OX=9606 GN=UBASH3B PE=1 SV=2	1	4	4	4	0	0	0	0	2	2	3	3	1	2	1	1	0	0	0	0	0	0	0	0	0	0	0	0	0	0	0	0	2	2	3	3	1	2
Q8TF74	18.6042	WIPF2_HUMAN	WIPF2	Q8TF74	Q8TF74	11	11	11	WAS/WASL-interacting protein family member 2	WIPF2	sp|Q8TF74|WIPF2_HUMAN WAS/WASL-interacting protein family member 2 OS=Homo sapiens OX=9606 GN=WIPF2 PE=1 SV=1	1	11	11	11	0	0	0	0	1	2	3	3	1	1	1	2	0	1	0	0	6	5	5	5	4	5	5	4	0	0	0	0	1	2	3	3	1	1
Q8WUA7	17.9108	TB22A_HUMAN	TBC1D22A	Q8WUA7	Q8WUA7	1	1	1	TBC1 domain family member 22A	TBC1D22A	sp|Q8WUA7|TB22A_HUMAN TBC1 domain family member 22A OS=Homo sapiens OX=9606 GN=TBC1D22A PE=1 SV=2	1	1	1	1	0	0	0	0	1	1	1	1	0	0	0	0	0	0	0	0	0	0	0	0	0	0	0	0	0	0	0	0	1	1	1	1	0	0
Q8WUA8	21.4343	TSK_HUMAN	TSKU	Q8WUA8	Q8WUA8	4	4	4	Tsukushin	TSKU	sp|Q8WUA8|TSK_HUMAN Tsukushi OS=Homo sapiens OX=9606 GN=TSKU PE=1 SV=3	1	4	4	4	0	0	0	0	1	2	2	2	4	4	4	4	0	0	0	0	0	0	0	0	0	0	0	0	0	0	0	0	1	2	2	2	4	4
Q8WUX9	19.4646	CHMP7_HUMAN	CHMP7	Q8WUX9	Q8WUX9	4	4	4	Charged multivesicular body protein 7	CHMP7	sp|Q8WUX9|CHMP7_HUMAN Charged multivesicular body protein 7 OS=Homo sapiens OX=9606 GN=CHMP7 PE=1 SV=1	1	4	4	4	0	0	0	0	3	3	3	3	1	3	3	3	0	1	0	0	0	0	0	0	0	0	0	2	0	0	0	0	3	3	3	3	1	3
Q8WVX3	23.3264	CD003_HUMAN	C4orf3	Q8WVX3	Q8WVX3	2	2	2	Uncharacterized protein C4orf3	C4orf3	sp|Q8WVX3|CD003_HUMAN Uncharacterized protein C4orf3 OS=Homo sapiens OX=9606 GN=C4orf3 PE=1 SV=2	1	2	2	2	0	0	0	0	2	2	1	2	1	1	2	2	0	0	0	0	0	0	0	0	0	0	0	0	0	0	0	0	2	2	1	2	1	1
Q8WXA3	17.9562	RUFY2_HUMAN	RUFY2	Q8WXA3	Q8WXA3	11	9	9	RUN and FYVE domain-containing protein 2	RUFY2	sp|Q8WXA3|RUFY2_HUMAN RUN and FYVE domain-containing protein 2 OS=Homo sapiens OX=9606 GN=RUFY2 PE=1 SV=3	1	11	9	9	0	0	0	0	2	2	2	1	0	2	0	1	3	3	3	1	5	5	3	5	6	5	5	7	0	0	0	0	2	2	2	1	0	2
Q8WXD5	21.809	GEMI6_HUMAN	GEMIN6	Q8WXD5	Q8WXD5	2	2	2	Gem-associated protein 6	GEMIN6	sp|Q8WXD5|GEMI6_HUMAN Gem-associated protein 6 OS=Homo sapiens OX=9606 GN=GEMIN6 PE=1 SV=1	1	2	2	2	0	0	0	0	1	0	1	0	0	0	0	0	1	1	0	0	0	0	0	0	0	0	0	0	0	0	0	0	1	0	1	0	0	0
Q92545	17.3731	TM131_HUMAN	TMEM131	Q92545	Q92545	9	9	9	Transmembrane protein 131	TMEM131	sp|Q92545|TM131_HUMAN Transmembrane protein 131 OS=Homo sapiens OX=9606 GN=TMEM131 PE=1 SV=3	1	9	9	9	0	0	0	0	1	1	1	1	1	1	1	0	1	2	1	0	5	5	5	7	2	2	1	1	0	0	0	0	1	1	1	1	1	1
Q92581	18.8021	SL9A6_HUMAN	SLC9A6	Q92581	Q92581	2	2	2	Sodium/hydrogen exchanger 6	SLC9A6	sp|Q92581|SL9A6_HUMAN Sodium/hydrogen exchanger 6 OS=Homo sapiens OX=9606 GN=SLC9A6 PE=1 SV=2	1	2	2	2	0	0	1	0	2	1	2	2	2	2	2	1	0	0	0	0	0	0	0	0	0	0	0	0	0	0	1	0	2	1	2	2	2	2
Q92696	19.2825	PGTA_HUMAN	RABGGTA	Q92696	Q92696	3	3	3	Geranylgeranyl transferase type-2 subunit alpha	RABGGTA	sp|Q92696|PGTA_HUMAN Geranylgeranyl transferase type-2 subunit alpha OS=Homo sapiens OX=9606 GN=RABGGTA PE=1 SV=2	1	3	3	3	0	0	0	0	0	2	0	2	2	2	2	2	0	0	0	0	0	0	0	0	0	0	0	0	0	0	0	0	0	2	0	2	2	2
Q92766	16.7471	RREB1_HUMAN	RREB1	Q92766	Q92766	2	2	2	Ras-responsive element-binding protein 1	RREB1	sp|Q92766|RREB1_HUMAN Ras-responsive element-binding protein 1 OS=Homo sapiens OX=9606 GN=RREB1 PE=1 SV=3	1	2	2	2	0	0	0	0	0	1	1	1	0	0	0	0	0	0	0	0	0	0	0	0	0	0	0	0	0	0	0	0	0	1	1	1	0	0
Q92882	22.5476	OSTF1_HUMAN	OSTF1	Q92882	Q92882	2	2	2	Osteoclast-stimulating factor 1	OSTF1	sp|Q92882|OSTF1_HUMAN Osteoclast-stimulating factor 1 OS=Homo sapiens OX=9606 GN=OSTF1 PE=1 SV=2	1	2	2	2	0	0	0	0	2	2	2	2	2	2	2	2	0	0	0	0	0	0	0	0	0	0	0	0	0	0	0	0	2	2	2	2	2	2
Q92993	17.822	KAT5_HUMAN	KAT5	Q92993	Q92993	1	1	1	Histone acetyltransferase KAT5	KAT5	sp|Q92993|KAT5_HUMAN Histone acetyltransferase KAT5 OS=Homo sapiens OX=9606 GN=KAT5 PE=1 SV=2	1	1	1	1	0	0	0	0	1	0	1	1	0	0	0	0	0	0	0	0	1	1	1	1	0	0	0	0	0	0	0	0	1	0	1	1	0	0
Q93063	19.7479	EXT2_HUMAN	EXT2	Q93063	Q93063	3	3	3	Exostosin-2	EXT2	sp|Q93063|EXT2_HUMAN Exostosin-2 OS=Homo sapiens OX=9606 GN=EXT2 PE=1 SV=1	1	3	3	3	0	0	0	0	2	2	2	2	2	3	2	3	0	0	0	0	0	0	0	0	0	0	0	0	0	0	0	0	2	2	2	2	2	3
Q93100	18.5431	KPBB_HUMAN	PHKB	Q93100	Q93100	6	6	6	Phosphorylase b kinase regulatory subunit beta	PHKB	sp|Q93100|KPBB_HUMAN Phosphorylase b kinase regulatory subunit beta OS=Homo sapiens OX=9606 GN=PHKB PE=1 SV=3	1	6	6	6	0	0	0	0	1	1	1	1	2	2	2	2	3	2	2	0	3	4	4	3	2	3	3	2	0	0	0	0	1	1	1	1	2	2
Q969R5	17.6945	LMBL2_HUMAN	L3MBTL2	Q969R5	Q969R5	4	4	4	Lethal(3)malignant brain tumor-like protein 2	L3MBTL2	sp|Q969R5|LMBL2_HUMAN Lethal(3)malignant brain tumor-like protein 2 OS=Homo sapiens OX=9606 GN=L3MBTL2 PE=1 SV=1	1	4	4	4	0	0	0	0	1	0	1	1	0	0	0	0	0	1	0	0	3	2	2	1	0	0	0	0	0	0	0	0	1	0	1	1	0	0
Q969W9	22.49	PMEPA_HUMAN	PMEPA1	Q969W9	Q969W9	3	3	3	Protein TMEPAI	PMEPA1	sp|Q969W9|PMEPA_HUMAN Protein TMEPAI OS=Homo sapiens OX=9606 GN=PMEPA1 PE=1 SV=1	1	3	3	3	0	0	0	0	2	2	3	2	2	1	0	1	0	0	0	0	0	0	0	0	1	0	0	1	0	0	0	0	2	2	3	2	2	1
Q96AE7	16.44	TTC17_HUMAN	TTC17	Q96AE7	Q96AE7	8	8	8	Tetratricopeptide repeat protein 17	TTC17	sp|Q96AE7|TTC17_HUMAN Tetratricopeptide repeat protein 17 OS=Homo sapiens OX=9606 GN=TTC17 PE=1 SV=1	1	8	8	8	0	0	0	0	0	2	2	2	3	4	4	2	1	1	1	0	4	4	3	2	2	2	2	2	0	0	0	0	0	2	2	2	3	4
Q96AP7	19.449	ESAM_HUMAN	ESAM	Q96AP7	Q96AP7	3	3	3	Endothelial cell-selective adhesion molecule	ESAM	sp|Q96AP7|ESAM_HUMAN Endothelial cell-selective adhesion molecule OS=Homo sapiens OX=9606 GN=ESAM PE=1 SV=1	1	3	3	3	0	0	0	0	1	1	1	0	2	1	0	2	0	1	1	1	1	1	1	1	1	1	1	0	0	0	0	0	1	1	1	0	2	1
Q96AQ1	22.4619	CC74A_HUMAN	CCDC74A	Q96AQ1;Q96LY2	Q96AQ1;Q96LY2	2;1	2;1	2;1	Coiled-coil domain-containing protein 74A;Coiled-coil domain-containing protein 74B	CCDC74A;CCDC74B	sp|Q96AQ1|CC74A_HUMAN Coiled-coil domain-containing protein 74A OS=Homo sapiens OX=9606 GN=CCDC74A PE=1 SV=1;sp|Q96LY2|CC74B_HUMAN Coiled-coil domain-containing protein 74B OS=Homo sapiens OX=9606 GN=CCDC74B PE=1 SV=1	2	2	2	2	0	0	0	0	2	1	1	0	0	0	0	0	0	0	0	0	0	0	0	0	0	0	0	0	0	0	0	0	2	1	1	0	0	0
Q96BY9	20.2645	SARAF_HUMAN	SARAF	Q96BY9	Q96BY9	4	4	4	Store-operated calcium entry-associated regulatory factor	SARAF	sp|Q96BY9|SARAF_HUMAN Store-operated calcium entry-associated regulatory factor OS=Homo sapiens OX=9606 GN=SARAF PE=1 SV=1	1	4	4	4	0	0	0	0	1	1	1	1	1	1	1	1	0	0	0	0	2	1	2	2	2	2	2	1	0	0	0	0	1	1	1	1	1	1
Q96C24	18.0473	SYTL4_HUMAN	SYTL4	Q96C24	Q96C24	40	40	40	Synaptotagmin-like protein 4	SYTL4	sp|Q96C24|SYTL4_HUMAN Synaptotagmin-like protein 4 OS=Homo sapiens OX=9606 GN=SYTL4 PE=1 SV=2	1	40	40	40	0	0	0	0	0	1	1	0	0	0	1	1	29	23	29	12	32	30	32	30	31	29	38	28	0	0	0	0	0	1	1	0	0	0
Q96CV9	17.9248	OPTN_HUMAN	OPTN	Q96CV9	Q96CV9	11	11	11	Optineurin	OPTN	sp|Q96CV9|OPTN_HUMAN Optineurin OS=Homo sapiens OX=9606 GN=OPTN PE=1 SV=3	1	11	11	11	0	0	0	0	1	1	1	0	6	8	10	9	0	0	0	0	0	0	0	0	1	1	1	2	0	0	0	0	1	1	1	0	6	8
Q96DB9	21.3262	FXYD5_HUMAN	FXYD5	Q96DB9	Q96DB9	1	1	1	FXYD domain-containing ion transport regulator 5	FXYD5	sp|Q96DB9|FXYD5_HUMAN FXYD domain-containing ion transport regulator 5 OS=Homo sapiens OX=9606 GN=FXYD5 PE=1 SV=2	1	1	1	1	0	0	0	0	1	1	1	0	1	1	0	0	0	0	0	0	0	0	0	0	0	0	0	0	0	0	0	0	1	1	1	0	1	1
Q96DT5	16.2364	DYH11_HUMAN	DNAH11	Q96DT5	Q96DT5	6	6	6	Dynein heavy chain 11, axonemal	DNAH11	sp|Q96DT5|DYH11_HUMAN Dynein axonemal heavy chain 11 OS=Homo sapiens OX=9606 GN=DNAH11 PE=1 SV=4	1	6	6	6	0	0	0	0	2	1	1	0	1	2	2	1	1	1	0	0	0	0	0	0	0	0	0	0	0	0	0	0	2	1	1	0	1	2
Q96EY5	21.1587	MB12A_HUMAN	MVB12A	Q96EY5	Q96EY5	3	3	3	Multivesicular body subunit 12A	MVB12A	sp|Q96EY5|MB12A_HUMAN Multivesicular body subunit 12A OS=Homo sapiens OX=9606 GN=MVB12A PE=1 SV=1	1	3	3	3	0	0	0	0	2	1	2	1	1	1	1	1	0	0	0	0	0	0	1	0	0	0	0	0	0	0	0	0	2	1	2	1	1	1
Q96F44	18.8619	TRI11_HUMAN	TRIM11	Q96F44	Q96F44	1	1	1	E3 ubiquitin-protein ligase TRIM11	TRIM11	sp|Q96F44|TRI11_HUMAN E3 ubiquitin-protein ligase TRIM11 OS=Homo sapiens OX=9606 GN=TRIM11 PE=1 SV=2	1	1	1	1	0	0	0	0	1	1	1	1	1	1	1	1	0	0	0	0	0	0	0	0	0	0	0	0	0	0	0	0	1	1	1	1	1	1
Q96G25	19.3976	MED8_HUMAN	MED8	Q96G25	Q96G25	1	1	1	Mediator of RNA polymerase II transcription subunit 8	MED8	sp|Q96G25|MED8_HUMAN Mediator of RNA polymerase II transcription subunit 8 OS=Homo sapiens OX=9606 GN=MED8 PE=1 SV=2	1	1	1	1	0	0	0	0	0	1	1	0	0	1	0	1	0	0	0	0	0	0	0	0	0	0	0	0	0	0	0	0	0	1	1	0	0	1
Q96GA3	19.6881	LTV1_HUMAN	LTV1	Q96GA3	Q96GA3	3	3	3	Protein LTV1 homolog	LTV1	sp|Q96GA3|LTV1_HUMAN Protein LTV1 homolog OS=Homo sapiens OX=9606 GN=LTV1 PE=1 SV=1	1	3	3	3	0	0	0	0	3	2	2	2	2	1	1	0	0	0	0	0	0	0	0	0	0	0	0	0	0	0	0	0	3	2	2	2	2	1
Q96HE9	18.4215	PRR11_HUMAN	PRR11	Q96HE9	Q96HE9	9	9	9	Proline-rich protein 11	PRR11	sp|Q96HE9|PRR11_HUMAN Proline-rich protein 11 OS=Homo sapiens OX=9606 GN=PRR11 PE=1 SV=1	1	9	9	9	0	0	0	0	0	1	1	1	0	0	0	0	4	2	5	0	7	7	6	6	2	2	2	1	0	0	0	0	0	1	1	1	0	0
Q96HR8	23.4324	NAF1_HUMAN	NAF1	Q96HR8	Q96HR8	2	2	2	H/ACA ribonucleoprotein complex non-core subunit NAF1	NAF1	sp|Q96HR8|NAF1_HUMAN H/ACA ribonucleoprotein complex non-core subunit NAF1 OS=Homo sapiens OX=9606 GN=NAF1 PE=1 SV=2	1	2	2	2	0	0	0	0	2	2	2	2	1	1	1	1	0	0	0	0	0	0	0	0	0	0	0	0	0	0	0	0	2	2	2	2	1	1
Q96IJ6	19.2773	GMPPA_HUMAN	GMPPA	Q96IJ6	Q96IJ6	3	3	3	Mannose-1-phosphate guanyltransferase alpha	GMPPA	sp|Q96IJ6|GMPPA_HUMAN Mannose-1-phosphate guanyltransferase alpha OS=Homo sapiens OX=9606 GN=GMPPA PE=1 SV=1	1	3	3	3	0	0	0	0	1	1	1	1	1	1	1	2	0	0	0	0	0	0	0	0	1	1	1	1	0	0	0	0	1	1	1	1	1	1
Q96J65	19.458	MRP9_HUMAN	ABCC12	Q96J65	Q96J65	2	2	2	Multidrug resistance-associated protein 9	ABCC12	sp|Q96J65|MRP9_HUMAN ATP-binding cassette sub-family C member 12 OS=Homo sapiens OX=9606 GN=ABCC12 PE=1 SV=2	1	2	2	2	1	0	0	0	1	1	1	1	0	1	2	1	0	0	0	1	1	1	1	1	1	1	0	1	1	0	0	0	1	1	1	1	0	1
Q96J84	18.4779	KIRR1_HUMAN	KIRREL1	Q96J84	Q96J84	19	19	19	Kin of IRRE-like protein 1	KIRREL	sp|Q96J84|KIRR1_HUMAN Kin of IRRE-like protein 1 OS=Homo sapiens OX=9606 GN=KIRREL1 PE=1 SV=2	1	19	19	19	0	0	0	0	1	0	1	0	0	0	0	0	9	6	9	3	16	13	14	15	13	13	14	13	0	0	0	0	1	0	1	0	0	0
Q96JG6	17.5153	VPS50_HUMAN	VPS50	Q96JG6	Q96JG6	10	10	10	Coiled-coil domain-containing protein 132	CCDC132	sp|Q96JG6|VPS50_HUMAN Syndetin OS=Homo sapiens OX=9606 GN=VPS50 PE=1 SV=3	1	10	10	10	0	0	0	0	2	2	2	2	2	2	2	1	2	2	2	1	1	2	3	2	1	2	1	1	0	0	0	0	2	2	2	2	2	2
Q96JM2	15.8207	ZN462_HUMAN	ZNF462	Q96JM2	Q96JM2	5	5	5	Zinc finger protein 462	ZNF462	sp|Q96JM2|ZN462_HUMAN Zinc finger protein 462 OS=Homo sapiens OX=9606 GN=ZNF462 PE=1 SV=3	1	5	5	5	0	0	0	0	2	0	1	0	2	3	2	0	0	0	0	0	0	0	0	0	0	0	0	0	0	0	0	0	2	0	1	0	2	3
Q96K76	18.1602	UBP47_HUMAN	USP47	Q96K76	Q96K76	5	5	5	Ubiquitin carboxyl-terminal hydrolase 47	USP47	sp|Q96K76|UBP47_HUMAN Ubiquitin carboxyl-terminal hydrolase 47 OS=Homo sapiens OX=9606 GN=USP47 PE=1 SV=3	1	5	5	5	0	0	0	0	4	3	4	4	2	3	2	3	0	0	0	0	0	0	0	0	0	0	0	0	0	0	0	0	4	3	4	4	2	3
Q96MT1	18.9113	RN145_HUMAN	RNF145	Q96MT1	Q96MT1	1	1	1	RING finger protein 145	RNF145	sp|Q96MT1|RN145_HUMAN RING finger protein 145 OS=Homo sapiens OX=9606 GN=RNF145 PE=2 SV=2	1	1	1	1	0	0	0	0	0	0	1	1	1	1	1	1	0	0	0	0	0	0	0	0	0	0	0	0	0	0	0	0	0	0	1	1	1	1
Q96MW5	19.4947	COG8_HUMAN	COG8	Q96MW5	Q96MW5	3	3	3	Conserved oligomeric Golgi complex subunit 8	COG8	sp|Q96MW5|COG8_HUMAN Conserved oligomeric Golgi complex subunit 8 OS=Homo sapiens OX=9606 GN=COG8 PE=1 SV=2	1	3	3	3	0	0	0	0	2	0	1	3	0	0	0	0	0	0	0	0	0	0	0	0	0	0	0	0	0	0	0	0	2	0	1	3	0	0
Q96N21	18.2989	AP4AT_HUMAN	TEPSIN	Q96N21	Q96N21	1	1	1	AP-4 complex accessory subunit tepsin	ENTHD2	sp|Q96N21|AP4AT_HUMAN AP-4 complex accessory subunit Tepsin OS=Homo sapiens OX=9606 GN=TEPSIN PE=1 SV=1	1	1	1	1	0	0	0	0	1	1	1	1	0	0	0	0	0	0	0	0	0	0	0	0	0	0	0	0	0	0	0	0	1	1	1	1	0	0
Q96NW4	17.151	ANR27_HUMAN	ANKRD27	Q96NW4	Q96NW4	29	29	29	Ankyrin repeat domain-containing protein 27	ANKRD27	sp|Q96NW4|ANR27_HUMAN Ankyrin repeat domain-containing protein 27 OS=Homo sapiens OX=9606 GN=ANKRD27 PE=1 SV=2	1	29	29	29	0	0	0	0	1	1	1	1	0	0	0	0	15	12	16	9	18	19	18	20	14	16	21	12	0	0	0	0	1	1	1	1	0	0
Q96PZ2	18.2599	F111A_HUMAN	FAM111A	Q96PZ2	Q96PZ2	2	2	2	Protein FAM111A	FAM111A	sp|Q96PZ2|F111A_HUMAN Serine protease FAM111A OS=Homo sapiens OX=9606 GN=FAM111A PE=1 SV=2	1	2	2	2	0	0	0	0	1	1	1	1	1	0	1	0	0	0	0	0	0	0	0	0	0	0	0	0	0	0	0	0	1	1	1	1	1	0
Q96Q05	20.2156	TPPC9_HUMAN	TRAPPC9	Q96Q05	Q96Q05	53	53	52	Trafficking protein particle complex subunit 9	TRAPPC9	sp|Q96Q05|TPPC9_HUMAN Trafficking protein particle complex subunit 9 OS=Homo sapiens OX=9606 GN=TRAPPC9 PE=1 SV=2	1	53	53	52	0	0	0	0	1	1	0	1	0	1	1	1	41	40	42	21	30	33	36	36	30	28	32	29	0	0	0	0	1	1	0	1	0	1
Q96QE3	15.8375	ATAD5_HUMAN	ATAD5	Q96QE3	Q96QE3	1	1	1	ATPase family AAA domain-containing protein 5	ATAD5	sp|Q96QE3|ATAD5_HUMAN ATPase family AAA domain-containing protein 5 OS=Homo sapiens OX=9606 GN=ATAD5 PE=1 SV=4	1	1	1	1	0	0	0	0	1	1	1	0	0	0	0	0	0	0	0	0	0	0	0	0	0	0	0	0	0	0	0	0	1	1	1	0	0	0
Q96QT6	17.3085	PHF12_HUMAN	PHF12	Q96QT6	Q96QT6	2	2	2	PHD finger protein 12	PHF12	sp|Q96QT6|PHF12_HUMAN PHD finger protein 12 OS=Homo sapiens OX=9606 GN=PHF12 PE=1 SV=2	1	2	2	2	0	0	0	0	1	1	0	0	0	0	0	0	0	0	0	0	1	1	1	0	0	0	0	0	0	0	0	0	1	1	0	0	0	0
Q96R06	17.7037	SPAG5_HUMAN	SPAG5	Q96R06	Q96R06	9	9	9	Sperm-associated antigen 5	SPAG5	sp|Q96R06|SPAG5_HUMAN Sperm-associated antigen 5 OS=Homo sapiens OX=9606 GN=SPAG5 PE=1 SV=2	1	9	9	9	0	0	0	0	0	2	1	1	0	0	1	0	0	0	0	0	3	3	4	5	4	5	4	6	0	0	0	0	0	2	1	1	0	0
Q96RU2	16.9753	UBP28_HUMAN	USP28	Q96RU2	Q96RU2	5	5	5	Ubiquitin carboxyl-terminal hydrolase 28	USP28	sp|Q96RU2|UBP28_HUMAN Ubiquitin carboxyl-terminal hydrolase 28 OS=Homo sapiens OX=9606 GN=USP28 PE=1 SV=1	1	5	5	5	0	1	0	0	1	1	2	1	2	1	2	1	0	0	0	0	0	0	0	0	0	0	0	0	0	1	0	0	1	1	2	1	2	1
Q96S99	18.797	PKHF1_HUMAN	PLEKHF1	Q96S99	Q96S99	2	2	2	Pleckstrin homology domain-containing family F member 1	PLEKHF1	sp|Q96S99|PKHF1_HUMAN Pleckstrin homology domain-containing family F member 1 OS=Homo sapiens OX=9606 GN=PLEKHF1 PE=1 SV=3	1	2	2	2	0	0	0	0	1	1	1	2	1	1	1	1	0	0	0	0	0	0	0	0	0	0	0	0	0	0	0	0	1	1	1	2	1	1
Q96SB8	17.7792	SMC6_HUMAN	SMC6	Q96SB8	Q96SB8	2	2	2	Structural maintenance of chromosomes protein 6	SMC6	sp|Q96SB8|SMC6_HUMAN Structural maintenance of chromosomes protein 6 OS=Homo sapiens OX=9606 GN=SMC6 PE=1 SV=2	1	2	2	2	0	0	0	0	2	2	2	2	1	0	0	0	0	0	0	0	0	0	0	0	0	0	0	0	0	0	0	0	2	2	2	2	1	0
Q99650	17.9082	OSMR_HUMAN	OSMR	Q99650	Q99650	23	23	23	Oncostatin-M-specific receptor subunit beta	OSMR	sp|Q99650|OSMR_HUMAN Oncostatin-M-specific receptor subunit beta OS=Homo sapiens OX=9606 GN=OSMR PE=1 SV=1	1	23	23	23	0	0	0	0	2	3	3	3	9	10	11	9	7	6	8	3	12	11	14	13	16	15	19	15	0	0	0	0	2	3	3	3	9	10
Q99871	18.5759	HAUS7_HUMAN	HAUS7	Q99871	Q99871	6	6	6	HAUS augmin-like complex subunit 7	HAUS7	sp|Q99871|HAUS7_HUMAN HAUS augmin-like complex subunit 7 OS=Homo sapiens OX=9606 GN=HAUS7 PE=1 SV=3	1	6	6	6	0	0	0	0	1	2	1	2	0	0	0	0	0	1	0	0	1	1	1	1	1	1	1	2	0	0	0	0	1	2	1	2	0	0
Q99985	19.5529	SEM3C_HUMAN	SEMA3C	Q99985	Q99985	6	6	6	Semaphorin-3C	SEMA3C	sp|Q99985|SEM3C_HUMAN Semaphorin-3C OS=Homo sapiens OX=9606 GN=SEMA3C PE=2 SV=2	1	6	6	6	0	0	0	0	4	4	5	4	4	4	4	3	0	0	0	0	0	0	0	0	0	0	0	0	0	0	0	0	4	4	5	4	4	4
Q99996	14.7364	AKAP9_HUMAN	AKAP9	Q99996	Q99996	41	41	41	A-kinase anchor protein 9	AKAP9	sp|Q99996|AKAP9_HUMAN A-kinase anchor protein 9 OS=Homo sapiens OX=9606 GN=AKAP9 PE=1 SV=4	1	41	41	41	0	0	0	0	2	2	3	2	1	1	2	1	6	13	6	2	16	17	20	19	12	10	7	11	0	0	0	0	2	2	3	2	1	1
Q9BPU9	20.3015	B9D2_HUMAN	B9D2	Q9BPU9	Q9BPU9	2	2	2	B9 domain-containing protein 2	B9D2	sp|Q9BPU9|B9D2_HUMAN B9 domain-containing protein 2 OS=Homo sapiens OX=9606 GN=B9D2 PE=1 SV=2	1	2	2	2	0	0	0	0	1	1	1	1	1	1	1	1	1	1	0	0	1	1	1	1	0	1	1	0	0	0	0	0	1	1	1	1	1	1
Q9BQC3	19.0475	DPH2_HUMAN	DPH2	Q9BQC3	Q9BQC3	1	1	1	Diphthamide biosynthesis protein 2	DPH2	sp|Q9BQC3|DPH2_HUMAN 2-(3-amino-3-carboxypropyl)histidine synthase subunit 2 OS=Homo sapiens OX=9606 GN=DPH2 PE=1 SV=1	1	1	1	1	0	0	0	0	1	1	1	1	1	1	1	1	0	0	0	0	0	0	0	0	0	0	0	0	0	0	0	0	1	1	1	1	1	1
Q9BQQ3	20.9225	GORS1_HUMAN	GORASP1	Q9BQQ3	Q9BQQ3	4	3	3	Golgi reassembly-stacking protein 1	GORASP1	sp|Q9BQQ3|GORS1_HUMAN Golgi reassembly-stacking protein 1 OS=Homo sapiens OX=9606 GN=GORASP1 PE=1 SV=3	1	4	3	3	1	1	1	1	3	3	2	3	3	3	3	3	0	0	1	1	1	1	1	1	0	2	1	2	0	0	0	0	2	2	1	2	2	2
Q9BRD0	18.0756	BUD13_HUMAN	BUD13	Q9BRD0	Q9BRD0	2	2	2	BUD13 homolog	BUD13	sp|Q9BRD0|BUD13_HUMAN BUD13 homolog OS=Homo sapiens OX=9606 GN=BUD13 PE=1 SV=1	1	2	2	2	0	0	0	0	0	1	1	0	1	0	0	0	1	1	1	0	1	1	1	1	0	0	0	0	0	0	0	0	0	1	1	0	1	0
Q9BRG1	19.9085	VPS25_HUMAN	VPS25	Q9BRG1	Q9BRG1	1	1	1	Vacuolar protein-sorting-associated protein 25	VPS25	sp|Q9BRG1|VPS25_HUMAN Vacuolar protein-sorting-associated protein 25 OS=Homo sapiens OX=9606 GN=VPS25 PE=1 SV=1	1	1	1	1	0	0	0	0	1	1	1	1	1	1	0	0	0	0	0	0	0	0	0	0	0	0	0	0	0	0	0	0	1	1	1	1	1	1
Q9BRN9	20.4867	TM2D3_HUMAN	TM2D3	Q9BRN9	Q9BRN9	1	1	1	TM2 domain-containing protein 3	TM2D3	sp|Q9BRN9|TM2D3_HUMAN TM2 domain-containing protein 3 OS=Homo sapiens OX=9606 GN=TM2D3 PE=2 SV=2	1	1	1	1	0	0	0	0	1	0	0	1	0	0	1	0	0	0	0	0	0	0	0	0	0	0	0	0	0	0	0	0	1	0	0	1	0	0
Q9BRR3	17.9757	PGAP4_HUMAN	PGAP4	Q9BRR3	Q9BRR3	4	4	4	Transmembrane protein 246	TMEM246	sp|Q9BRR3|PGAP4_HUMAN Post-GPI attachment to proteins factor 4 OS=Homo sapiens OX=9606 GN=PGAP4 PE=1 SV=1	1	4	4	4	0	1	0	0	1	1	1	1	1	2	1	1	0	0	0	0	0	0	0	0	0	0	0	0	0	1	0	0	1	1	1	1	1	2
Q9BRR8	18.5562	GPTC1_HUMAN	GPATCH1	Q9BRR8	Q9BRR8	45	45	45	G patch domain-containing protein 1	GPATCH1	sp|Q9BRR8|GPTC1_HUMAN G patch domain-containing protein 1 OS=Homo sapiens OX=9606 GN=GPATCH1 PE=1 SV=1	1	45	45	45	0	0	0	0	1	1	1	1	2	1	0	2	20	17	20	6	38	31	34	34	16	22	31	23	0	0	0	0	1	1	1	1	2	1
Q9BRX9	19.151	WDR83_HUMAN	WDR83	Q9BRX9	Q9BRX9	11	11	11	WD repeat domain-containing protein 83	WDR83	sp|Q9BRX9|WDR83_HUMAN WD repeat domain-containing protein 83 OS=Homo sapiens OX=9606 GN=WDR83 PE=1 SV=1	1	11	11	11	0	0	0	0	1	1	0	1	0	1	1	1	4	4	6	2	9	8	9	9	6	8	9	6	0	0	0	0	1	1	0	1	0	1
Q9BRZ2	17.9789	TRI56_HUMAN	TRIM56	Q9BRZ2	Q9BRZ2	7	7	7	E3 ubiquitin-protein ligase TRIM56	TRIM56	sp|Q9BRZ2|TRI56_HUMAN E3 ubiquitin-protein ligase TRIM56 OS=Homo sapiens OX=9606 GN=TRIM56 PE=1 SV=3	1	7	7	7	0	0	0	0	3	4	2	4	4	2	3	3	0	1	0	0	0	0	0	0	0	0	0	0	0	0	0	0	3	4	2	4	4	2
Q9BT25	19.5496	HAUS8_HUMAN	HAUS8	Q9BT25	Q9BT25	4	4	4	HAUS augmin-like complex subunit 8	HAUS8	sp|Q9BT25|HAUS8_HUMAN HAUS augmin-like complex subunit 8 OS=Homo sapiens OX=9606 GN=HAUS8 PE=1 SV=3	1	4	4	4	0	0	0	0	1	1	1	0	0	0	0	0	1	1	0	0	1	2	2	1	1	1	1	1	0	0	0	0	1	1	1	0	0	0
Q9BT67	23.2039	NFIP1_HUMAN	NDFIP1	Q9BT67	Q9BT67	1	1	1	NEDD4 family-interacting protein 1	NDFIP1	sp|Q9BT67|NFIP1_HUMAN NEDD4 family-interacting protein 1 OS=Homo sapiens OX=9606 GN=NDFIP1 PE=1 SV=1	1	1	1	1	0	1	0	0	1	1	1	1	1	1	0	0	0	0	0	0	0	0	0	0	0	0	0	0	0	1	0	0	1	1	1	1	1	1
Q9BTT6	19.0695	LRRC1_HUMAN	LRRC1	Q9BTT6	Q9BTT6	6	3	3	Leucine-rich repeat-containing protein 1	LRRC1	sp|Q9BTT6|LRRC1_HUMAN Leucine-rich repeat-containing protein 1 OS=Homo sapiens OX=9606 GN=LRRC1 PE=1 SV=1	1	6	3	3	2	3	3	3	2	2	2	2	3	3	2	2	2	2	2	0	2	3	1	2	2	1	3	2	0	0	1	0	1	1	1	1	2	1
Q9BU89	20.0618	DOHH_HUMAN	DOHH	Q9BU89	Q9BU89	2	2	2	Deoxyhypusine hydroxylase	DOHH	sp|Q9BU89|DOHH_HUMAN Deoxyhypusine hydroxylase OS=Homo sapiens OX=9606 GN=DOHH PE=1 SV=1	1	2	2	2	0	0	0	0	2	2	1	2	0	0	0	0	0	0	0	0	0	0	0	0	0	0	0	0	0	0	0	0	2	2	1	2	0	0
Q9BUK6	24.6049	MSTO1_HUMAN	MSTO1	Q9BUK6	Q9BUK6	4	4	4	Protein misato homolog 1	MSTO1	sp|Q9BUK6|MSTO1_HUMAN Protein misato homolog 1 OS=Homo sapiens OX=9606 GN=MSTO1 PE=1 SV=1	1	4	4	4	0	0	0	0	3	2	3	3	0	1	2	3	0	0	0	0	0	0	0	0	0	0	0	0	0	0	0	0	3	2	3	3	0	1
Q9BW83	20.6295	IFT27_HUMAN	IFT27	Q9BW83	Q9BW83	3	3	3	Intraflagellar transport protein 27 homolog	IFT27	sp|Q9BW83|IFT27_HUMAN Intraflagellar transport protein 27 homolog OS=Homo sapiens OX=9606 GN=IFT27 PE=1 SV=1	1	3	3	3	0	0	0	0	2	2	2	3	2	2	2	2	0	0	0	0	0	0	0	0	0	0	0	0	0	0	0	0	2	2	2	3	2	2
Q9BX46	22.0213	RBM24_HUMAN	RBM24	Q9BX46;Q9H0Z9	Q9BX46;Q9H0Z9	2;2	2;2	2;2	RNA-binding protein 24;RNA-binding protein 38	RBM24;RBM38	sp|Q9BX46|RBM24_HUMAN RNA-binding protein 24 OS=Homo sapiens OX=9606 GN=RBM24 PE=1 SV=1;sp|Q9H0Z9|RBM38_HUMAN RNA-binding protein 38 OS=Homo sapiens OX=9606 GN=RBM38 PE=1 SV=2	2	2	2	2	0	0	0	0	1	1	1	1	1	1	0	1	0	0	0	0	0	0	0	0	0	0	0	0	0	0	0	0	1	1	1	1	1	1
Q9BX73	22.7541	TM2D2_HUMAN	TM2D2	Q9BX73	Q9BX73	1	1	1	TM2 domain-containing protein 2	TM2D2	sp|Q9BX73|TM2D2_HUMAN TM2 domain-containing protein 2 OS=Homo sapiens OX=9606 GN=TM2D2 PE=1 SV=1	1	1	1	1	0	0	0	0	0	1	1	1	1	1	1	1	0	0	0	0	0	0	0	0	0	0	0	0	0	0	0	0	0	1	1	1	1	1
Q9BXH1	22.8859	BBC3_HUMAN	BBC3	Q9BXH1	Q9BXH1	3	3	3	Bcl-2-binding component 3	BBC3	sp|Q9BXH1|BBC3_HUMAN Bcl-2-binding component 3, isoforms 1/2 OS=Homo sapiens OX=9606 GN=BBC3 PE=1 SV=1	1	3	3	3	0	0	0	0	3	3	2	1	3	3	3	3	0	0	0	0	1	1	1	1	0	0	0	0	0	0	0	0	3	3	2	1	3	3
Q9BXP2	18.6421	S12A9_HUMAN	SLC12A9	Q9BXP2	Q9BXP2	2	2	2	Solute carrier family 12 member 9	SLC12A9	sp|Q9BXP2|S12A9_HUMAN Solute carrier family 12 member 9 OS=Homo sapiens OX=9606 GN=SLC12A9 PE=1 SV=1	1	2	2	2	0	0	0	0	1	0	1	1	2	1	1	1	0	0	0	0	0	0	0	0	0	0	0	0	0	0	0	0	1	0	1	1	2	1
Q9BXS4	18.9149	TMM59_HUMAN	TMEM59	Q9BXS4	Q9BXS4	2	2	2	Transmembrane protein 59	TMEM59	sp|Q9BXS4|TMM59_HUMAN Transmembrane protein 59 OS=Homo sapiens OX=9606 GN=TMEM59 PE=1 SV=1	1	2	2	2	0	0	0	0	1	1	1	1	1	1	0	1	0	0	0	0	0	0	0	0	0	0	0	0	0	0	0	0	1	1	1	1	1	1
Q9BYI3	17.6016	HYCCI_HUMAN	FAM126A	Q9BYI3	Q9BYI3	4	4	4	Hyccin	FAM126A	sp|Q9BYI3|HYCCI_HUMAN Hyccin OS=Homo sapiens OX=9606 GN=FAM126A PE=1 SV=2	1	4	4	4	0	0	0	0	1	1	0	1	1	1	0	1	1	1	1	0	0	0	0	0	2	1	1	1	0	0	0	0	1	1	0	1	1	1
Q9BYV8	18.0807	CEP41_HUMAN	CEP41	Q9BYV8	Q9BYV8	2	2	2	Centrosomal protein of 41 kDa	CEP41	sp|Q9BYV8|CEP41_HUMAN Centrosomal protein of 41 kDa OS=Homo sapiens OX=9606 GN=CEP41 PE=1 SV=1	1	2	2	2	0	1	0	0	1	2	1	1	0	2	1	0	0	0	0	0	0	0	0	0	0	0	0	0	0	1	0	0	1	2	1	1	0	2
Q9BZ29	16.3998	DOCK9_HUMAN	DOCK9	Q9BZ29	Q9BZ29	15	15	14	Dedicator of cytokinesis protein 9	DOCK9	sp|Q9BZ29|DOCK9_HUMAN Dedicator of cytokinesis protein 9 OS=Homo sapiens OX=9606 GN=DOCK9 PE=1 SV=2	1	15	15	14	1	0	0	0	0	2	1	1	1	0	0	0	4	5	3	0	5	7	6	7	2	2	3	5	1	0	0	0	0	2	1	1	1	0
Q9BZQ8	17.6733	NIBA1_HUMAN	NIBAN1	Q9BZQ8	Q9BZQ8	6	6	6	Protein Niban	FAM129A	sp|Q9BZQ8|NIBA1_HUMAN Protein Niban 1 OS=Homo sapiens OX=9606 GN=NIBAN1 PE=1 SV=1	1	6	6	6	0	0	1	0	0	3	2	0	1	1	2	2	1	0	1	0	0	0	0	0	1	1	0	1	0	0	1	0	0	3	2	0	1	1
Q9C0B0	18.2078	UNK_HUMAN	UNK	Q9C0B0	Q9C0B0	3	3	3	RING finger protein unkempt homolog	UNK	sp|Q9C0B0|UNK_HUMAN RING finger protein unkempt homolog OS=Homo sapiens OX=9606 GN=UNK PE=1 SV=2	1	3	3	3	0	0	0	0	0	2	1	2	2	1	2	2	0	0	0	0	0	0	0	0	0	0	0	0	0	0	0	0	0	2	1	2	2	1
Q9GZP4	19.6613	PITH1_HUMAN	PITHD1	Q9GZP4	Q9GZP4	3	3	3	PITH domain-containing protein 1	PITHD1	sp|Q9GZP4|PITH1_HUMAN PITH domain-containing protein 1 OS=Homo sapiens OX=9606 GN=PITHD1 PE=1 SV=1	1	3	3	3	0	0	0	0	1	1	1	1	2	3	3	3	0	0	0	0	0	0	0	0	0	0	0	0	0	0	0	0	1	1	1	1	2	3
Q9GZQ3	21.2314	COMD5_HUMAN	COMMD5	Q9GZQ3	Q9GZQ3	2	2	2	COMM domain-containing protein 5	COMMD5	sp|Q9GZQ3|COMD5_HUMAN COMM domain-containing protein 5 OS=Homo sapiens OX=9606 GN=COMMD5 PE=1 SV=1	1	2	2	2	0	0	0	0	2	2	2	2	2	2	2	2	0	0	0	0	0	0	0	0	0	0	0	0	0	0	0	0	2	2	2	2	2	2
Q9GZZ9	19.5582	UBA5_HUMAN	UBA5	Q9GZZ9	Q9GZZ9	5	5	5	Ubiquitin-like modifier-activating enzyme 5	UBA5	sp|Q9GZZ9|UBA5_HUMAN Ubiquitin-like modifier-activating enzyme 5 OS=Homo sapiens OX=9606 GN=UBA5 PE=1 SV=1	1	5	5	5	0	0	0	0	2	2	3	3	1	1	3	3	0	0	0	0	0	0	0	0	0	0	0	0	0	0	0	0	2	2	3	3	1	1
Q9H063	19.6403	MAF1_HUMAN	MAF1	Q9H063	Q9H063	1	1	1	Repressor of RNA polymerase III transcription MAF1 homolog	MAF1	sp|Q9H063|MAF1_HUMAN Repressor of RNA polymerase III transcription MAF1 homolog OS=Homo sapiens OX=9606 GN=MAF1 PE=1 SV=2	1	1	1	1	0	0	0	0	1	1	1	0	0	0	0	0	0	0	0	0	0	0	0	0	0	0	0	0	0	0	0	0	1	1	1	0	0	0
Q9H0J9	16.7109	PAR12_HUMAN	PARP12	Q9H0J9	Q9H0J9	17	16	16	Poly [ADP-ribose] polymerase 12	PARP12	sp|Q9H0J9|PAR12_HUMAN Protein mono-ADP-ribosyltransferase PARP12 OS=Homo sapiens OX=9606 GN=PARP12 PE=1 SV=1	1	17	16	16	1	1	1	1	1	2	2	2	11	13	13	11	1	1	1	1	1	1	1	1	6	5	6	5	0	0	0	0	0	1	1	1	10	12
Q9H2P9	21.1266	DPH5_HUMAN	DPH5	Q9H2P9	Q9H2P9	2	2	2	Diphthine synthase	DPH5	sp|Q9H2P9|DPH5_HUMAN Diphthine methyl ester synthase OS=Homo sapiens OX=9606 GN=DPH5 PE=1 SV=2	1	2	2	2	0	0	0	0	2	2	2	2	2	1	2	1	0	0	0	0	0	0	0	0	0	0	0	0	0	0	0	0	2	2	2	2	2	1
Q9H410	18.2104	DSN1_HUMAN	DSN1	Q9H410	Q9H410	1	1	1	Kinetochore-associated protein DSN1 homolog	DSN1	sp|Q9H410|DSN1_HUMAN Kinetochore-associated protein DSN1 homolog OS=Homo sapiens OX=9606 GN=DSN1 PE=1 SV=2	1	1	1	1	0	0	0	0	1	0	0	1	0	0	0	0	0	0	0	0	0	0	0	0	0	0	0	0	0	0	0	0	1	0	0	1	0	0
Q9H5N1	18.3443	RABE2_HUMAN	RABEP2	Q9H5N1	Q9H5N1	4	4	4	Rab GTPase-binding effector protein 2	RABEP2	sp|Q9H5N1|RABE2_HUMAN Rab GTPase-binding effector protein 2 OS=Homo sapiens OX=9606 GN=RABEP2 PE=1 SV=2	1	4	4	4	0	0	0	0	2	3	2	1	1	1	1	1	0	0	0	0	0	0	0	0	0	0	0	0	0	0	0	0	2	3	2	1	1	1
Q9H694	20.2314	BICC1_HUMAN	BICC1	Q9H694	Q9H694	10	10	10	Protein bicaudal C homolog 1	BICC1	sp|Q9H694|BICC1_HUMAN Protein bicaudal C homolog 1 OS=Homo sapiens OX=9606 GN=BICC1 PE=1 SV=2	1	10	10	10	0	1	0	0	6	7	5	8	4	4	3	2	0	1	0	0	0	0	0	0	0	0	0	0	0	1	0	0	6	7	5	8	4	4
Q9H7B2	21.2246	RPF2_HUMAN	RPF2	Q9H7B2	Q9H7B2	3	3	3	Ribosome production factor 2 homolog	RPF2	sp|Q9H7B2|RPF2_HUMAN Ribosome production factor 2 homolog OS=Homo sapiens OX=9606 GN=RPF2 PE=1 SV=2	1	3	3	3	0	0	0	0	3	3	3	3	2	2	2	2	0	0	0	0	0	0	0	0	0	0	0	0	0	0	0	0	3	3	3	3	2	2
Q9H7E2	18.1125	TDRD3_HUMAN	TDRD3	Q9H7E2	Q9H7E2	15	15	15	Tudor domain-containing protein 3	TDRD3	sp|Q9H7E2|TDRD3_HUMAN Tudor domain-containing protein 3 OS=Homo sapiens OX=9606 GN=TDRD3 PE=1 SV=1	1	15	15	15	0	0	0	0	1	1	2	1	0	0	0	1	4	5	6	4	5	5	3	4	3	3	2	2	0	0	0	0	1	1	2	1	0	0
Q9H832	20.9755	UBE2Z_HUMAN	UBE2Z	Q9H832	Q9H832	7	7	7	Ubiquitin-conjugating enzyme E2 Z	UBE2Z	sp|Q9H832|UBE2Z_HUMAN Ubiquitin-conjugating enzyme E2 Z OS=Homo sapiens OX=9606 GN=UBE2Z PE=1 SV=2	1	7	7	7	0	0	0	1	2	2	2	2	6	6	4	4	0	0	0	0	0	0	0	0	0	0	0	0	0	0	0	1	2	2	2	2	6	6
Q9H9C1	18.8988	SPE39_HUMAN	VIPAS39	Q9H9C1	Q9H9C1	22	22	22	Spermatogenesis-defective protein 39 homolog	VIPAS39	sp|Q9H9C1|SPE39_HUMAN Spermatogenesis-defective protein 39 homolog OS=Homo sapiens OX=9606 GN=VIPAS39 PE=1 SV=1	1	22	22	22	0	0	0	0	1	2	1	1	2	0	1	1	15	12	14	3	15	14	15	15	11	11	12	7	0	0	0	0	1	2	1	1	2	0
Q9H9Q4	20.6366	NHEJ1_HUMAN	NHEJ1	Q9H9Q4	Q9H9Q4	1	1	1	Non-homologous end-joining factor 1	NHEJ1	sp|Q9H9Q4|NHEJ1_HUMAN Non-homologous end-joining factor 1 OS=Homo sapiens OX=9606 GN=NHEJ1 PE=1 SV=1	1	1	1	1	0	0	0	0	0	1	1	1	0	1	1	0	0	0	0	0	0	0	0	0	0	0	0	0	0	0	0	0	0	1	1	1	0	1
Q9HAB8	20.7692	PPCS_HUMAN	PPCS	Q9HAB8	Q9HAB8	4	4	4	Phosphopantothenate--cysteine ligase	PPCS	sp|Q9HAB8|PPCS_HUMAN Phosphopantothenate--cysteine ligase OS=Homo sapiens OX=9606 GN=PPCS PE=1 SV=2	1	4	4	4	1	0	0	0	2	2	2	2	2	2	2	3	0	0	0	0	0	0	0	0	0	0	0	0	1	0	0	0	2	2	2	2	2	2
Q9HAF1	21.6979	EAF6_HUMAN	MEAF6	Q9HAF1	Q9HAF1	2	2	2	Chromatin modification-related protein MEAF6	MEAF6	sp|Q9HAF1|EAF6_HUMAN Chromatin modification-related protein MEAF6 OS=Homo sapiens OX=9606 GN=MEAF6 PE=1 SV=1	1	2	2	2	0	0	0	0	2	2	1	2	0	0	0	0	0	0	0	0	0	0	0	0	0	0	0	0	0	0	0	0	2	2	1	2	0	0
Q9HBE1	16.8165	PATZ1_HUMAN	PATZ1	Q9HBE1	Q9HBE1	2	1	1	POZ-, AT hook-, and zinc finger-containing protein 1	PATZ1	sp|Q9HBE1|PATZ1_HUMAN POZ-, AT hook-, and zinc finger-containing protein 1 OS=Homo sapiens OX=9606 GN=PATZ1 PE=1 SV=1	1	2	1	1	0	0	0	0	1	2	2	1	0	0	0	0	0	0	0	0	0	0	0	0	0	0	0	0	0	0	0	0	0	1	1	0	0	0
Q9HC56	18.1606	PCDH9_HUMAN	PCDH9	Q9HC56	Q9HC56	7	7	7	Protocadherin-9	PCDH9	sp|Q9HC56|PCDH9_HUMAN Protocadherin-9 OS=Homo sapiens OX=9606 GN=PCDH9 PE=1 SV=2	1	7	7	7	0	0	0	0	2	2	1	1	0	0	0	0	1	1	1	0	7	6	3	6	2	3	3	2	0	0	0	0	2	2	1	1	0	0
Q9HC84	17.4999	MUC5B_HUMAN	MUC5B	Q9HC84	Q9HC84	15	15	14	Mucin-5B	MUC5B	sp|Q9HC84|MUC5B_HUMAN Mucin-5B OS=Homo sapiens OX=9606 GN=MUC5B PE=1 SV=3	1	15	15	14	0	0	0	0	2	4	7	5	1	1	2	2	0	0	0	0	7	8	8	8	8	7	6	6	0	0	0	0	2	4	7	5	1	1
Q9HCE7	15.7615	SMUF1_HUMAN	SMURF1	Q9HCE7;Q9HAU4;Q9P2P5	Q9HCE7	3;1;1	2;0;0	2;0;0	E3 ubiquitin-protein ligase SMURF1	SMURF1	sp|Q9HCE7|SMUF1_HUMAN E3 ubiquitin-protein ligase SMURF1 OS=Homo sapiens OX=9606 GN=SMURF1 PE=1 SV=2	3	3	2	2	0	0	0	0	0	1	1	0	0	0	0	0	1	0	1	0	2	1	1	0	0	0	0	0	0	0	0	0	0	1	1	0	0	0
Q9HD42	21.4839	CHM1A_HUMAN	CHMP1A	Q9HD42	Q9HD42	3	3	3	Charged multivesicular body protein 1a	CHMP1A	sp|Q9HD42|CHM1A_HUMAN Charged multivesicular body protein 1a OS=Homo sapiens OX=9606 GN=CHMP1A PE=1 SV=1	1	3	3	3	0	0	0	0	1	1	1	1	0	0	0	0	0	0	0	0	0	0	0	1	1	1	1	1	0	0	0	0	1	1	1	1	0	0
Q9HD67	17.3842	MYO10_HUMAN	MYO10	Q9HD67	Q9HD67	9	9	9	Unconventional myosin-X	MYO10	sp|Q9HD67|MYO10_HUMAN Unconventional myosin-X OS=Homo sapiens OX=9606 GN=MYO10 PE=1 SV=3	1	9	9	9	0	0	0	0	2	2	2	2	2	2	3	3	0	0	0	0	2	1	1	2	4	4	3	3	0	0	0	0	2	2	2	2	2	2
Q9NNW5	17.2712	WDR6_HUMAN	WDR6	Q9NNW5	Q9NNW5	3	3	3	WD repeat-containing protein 6	WDR6	sp|Q9NNW5|WDR6_HUMAN WD repeat-containing protein 6 OS=Homo sapiens OX=9606 GN=WDR6 PE=1 SV=1	1	3	3	3	0	0	0	0	2	2	1	2	0	1	2	2	0	0	0	0	0	0	0	0	0	0	0	1	0	0	0	0	2	2	1	2	0	1
Q9NNX1	19.5445	TUFT1_HUMAN	TUFT1	Q9NNX1	Q9NNX1	2	2	2	Tuftelin	TUFT1	sp|Q9NNX1|TUFT1_HUMAN Tuftelin OS=Homo sapiens OX=9606 GN=TUFT1 PE=1 SV=1	1	2	2	2	0	0	0	0	2	1	1	1	0	0	0	0	0	0	0	0	0	0	0	0	0	0	0	0	0	0	0	0	2	1	1	1	0	0
Q9NP84	22.0882	TNR12_HUMAN	TNFRSF12A	Q9NP84	Q9NP84	1	1	1	Tumor necrosis factor receptor superfamily member 12A	TNFRSF12A	sp|Q9NP84|TNR12_HUMAN Tumor necrosis factor receptor superfamily member 12A OS=Homo sapiens OX=9606 GN=TNFRSF12A PE=1 SV=1	1	1	1	1	0	0	0	0	1	1	1	1	0	0	0	0	0	0	0	0	0	0	0	0	0	0	0	0	0	0	0	0	1	1	1	1	0	0
Q9NPA3	22.3261	M1IP1_HUMAN	MID1IP1	Q9NPA3	Q9NPA3	2	2	2	Mid1-interacting protein 1	MID1IP1	sp|Q9NPA3|M1IP1_HUMAN Mid1-interacting protein 1 OS=Homo sapiens OX=9606 GN=MID1IP1 PE=1 SV=1	1	2	2	2	0	0	0	0	1	1	1	1	1	1	1	0	0	0	0	0	0	0	0	0	0	0	0	0	0	0	0	0	1	1	1	1	1	1
Q9NPD8	20.4134	UBE2T_HUMAN	UBE2T	Q9NPD8	Q9NPD8	2	2	2	Ubiquitin-conjugating enzyme E2 T	UBE2T	sp|Q9NPD8|UBE2T_HUMAN Ubiquitin-conjugating enzyme E2 T OS=Homo sapiens OX=9606 GN=UBE2T PE=1 SV=1	1	2	2	2	0	0	0	0	2	1	1	1	1	1	1	1	0	0	0	0	0	0	0	0	0	0	0	0	0	0	0	0	2	1	1	1	1	1
Q9NPF0	20.8306	CD320_HUMAN	CD320	Q9NPF0	Q9NPF0	3	3	3	CD320 antigen	CD320	sp|Q9NPF0|CD320_HUMAN CD320 antigen OS=Homo sapiens OX=9606 GN=CD320 PE=1 SV=1	1	3	3	3	0	0	0	0	2	2	2	2	1	1	1	2	0	0	0	0	0	0	0	0	0	0	0	0	0	0	0	0	2	2	2	2	1	1
Q9NPI1	17.4937	BRD7_HUMAN	BRD7	Q9NPI1	Q9NPI1	4	4	4	Bromodomain-containing protein 7	BRD7	sp|Q9NPI1|BRD7_HUMAN Bromodomain-containing protein 7 OS=Homo sapiens OX=9606 GN=BRD7 PE=1 SV=1	1	4	4	4	0	0	0	0	3	3	3	3	1	0	0	0	0	0	0	0	0	0	0	0	0	0	0	0	0	0	0	0	3	3	3	3	1	0
Q9NPI6	19.4797	DCP1A_HUMAN	DCP1A	Q9NPI6	Q9NPI6	2	2	2	mRNA-decapping enzyme 1A	DCP1A	sp|Q9NPI6|DCP1A_HUMAN mRNA-decapping enzyme 1A OS=Homo sapiens OX=9606 GN=DCP1A PE=1 SV=3	1	2	2	2	0	0	0	0	1	1	1	0	1	1	1	1	0	0	0	0	0	0	0	0	0	0	0	0	0	0	0	0	1	1	1	0	1	1
Q9NPR2	19.1126	SEM4B_HUMAN	SEMA4B	Q9NPR2	Q9NPR2	9	9	9	Semaphorin-4B	SEMA4B	sp|Q9NPR2|SEM4B_HUMAN Semaphorin-4B OS=Homo sapiens OX=9606 GN=SEMA4B PE=1 SV=4	1	9	9	9	0	0	0	0	1	1	1	1	8	8	9	9	0	0	0	0	0	0	0	0	0	0	0	0	0	0	0	0	1	1	1	1	8	8
Q9NQ34	21.5943	TMM9B_HUMAN	TMEM9B	Q9NQ34	Q9NQ34	1	1	1	Transmembrane protein 9B	TMEM9B	sp|Q9NQ34|TMM9B_HUMAN Transmembrane protein 9B OS=Homo sapiens OX=9606 GN=TMEM9B PE=1 SV=1	1	1	1	1	0	0	0	0	1	1	1	1	1	1	1	1	0	0	0	0	0	0	0	0	0	0	0	0	0	0	0	0	1	1	1	1	1	1
Q9NQS7	18.982	INCE_HUMAN	INCENP	Q9NQS7	Q9NQS7	9	9	9	Inner centromere protein	INCENP	sp|Q9NQS7|INCE_HUMAN Inner centromere protein OS=Homo sapiens OX=9606 GN=INCENP PE=1 SV=3	1	9	9	9	0	0	0	0	2	2	2	2	0	0	1	0	1	1	0	0	8	5	6	4	0	0	0	0	0	0	0	0	2	2	2	2	0	0
Q9NQT8	20.0816	KI13B_HUMAN	KIF13B	Q9NQT8	Q9NQT8	36	35	31	Kinesin-like protein KIF13B	KIF13B	sp|Q9NQT8|KI13B_HUMAN Kinesin-like protein KIF13B OS=Homo sapiens OX=9606 GN=KIF13B PE=1 SV=2	1	36	35	31	0	0	0	0	3	3	3	3	1	2	2	3	10	9	12	0	21	22	23	21	21	21	22	23	0	0	0	0	2	2	2	2	1	2
Q9NQX7	18.7738	ITM2C_HUMAN	ITM2C	Q9NQX7	Q9NQX7	1	1	1	Integral membrane protein 2C;CT-BRI3	ITM2C	sp|Q9NQX7|ITM2C_HUMAN Integral membrane protein 2C OS=Homo sapiens OX=9606 GN=ITM2C PE=1 SV=1	1	1	1	1	0	0	0	0	0	1	1	1	1	1	0	0	0	0	0	0	0	0	0	0	0	0	0	0	0	0	0	0	0	1	1	1	1	1
Q9NQZ5	18.8691	STAR7_HUMAN	STARD7	Q9NQZ5	Q9NQZ5	2	2	2	StAR-related lipid transfer protein 7, mitochondrial	STARD7	sp|Q9NQZ5|STAR7_HUMAN StAR-related lipid transfer protein 7, mitochondrial OS=Homo sapiens OX=9606 GN=STARD7 PE=1 SV=2	1	2	2	2	0	0	0	0	1	1	1	1	0	1	0	1	0	0	0	0	0	0	0	0	0	0	0	0	0	0	0	0	1	1	1	1	0	1
Q9NR09	16.1382	BIRC6_HUMAN	BIRC6	Q9NR09	Q9NR09	7	7	7	Baculoviral IAP repeat-containing protein 6	BIRC6	sp|Q9NR09|BIRC6_HUMAN Baculoviral IAP repeat-containing protein 6 OS=Homo sapiens OX=9606 GN=BIRC6 PE=1 SV=2	1	7	7	7	0	0	0	0	1	2	1	1	1	1	1	1	0	1	0	0	2	3	1	3	1	1	1	1	0	0	0	0	1	2	1	1	1	1
Q9NRR4	17.1143	RNC_HUMAN	DROSHA	Q9NRR4	Q9NRR4	2	2	2	Ribonuclease 3	DROSHA	sp|Q9NRR4|RNC_HUMAN Ribonuclease 3 OS=Homo sapiens OX=9606 GN=DROSHA PE=1 SV=2	1	2	2	2	0	0	0	0	2	1	1	1	0	0	0	0	0	0	0	0	0	0	0	0	0	0	0	0	0	0	0	0	2	1	1	1	0	0
Q9NRU3	17.3499	CNNM1_HUMAN	CNNM1	Q9NRU3;Q9H8M5	Q9NRU3	3;1	3;1	3;1	Metal transporter CNNM1	CNNM1	sp|Q9NRU3|CNNM1_HUMAN Metal transporter CNNM1 OS=Homo sapiens OX=9606 GN=CNNM1 PE=1 SV=3	2	3	3	3	0	0	0	1	1	1	1	1	0	0	0	0	0	0	0	0	0	0	0	0	0	0	0	0	0	0	0	1	1	1	1	1	0	0
Q9NRY4	17.0276	RHG35_HUMAN	ARHGAP35	Q9NRY4	Q9NRY4	16	16	16	Rho GTPase-activating protein 35	ARHGAP35	sp|Q9NRY4|RHG35_HUMAN Rho GTPase-activating protein 35 OS=Homo sapiens OX=9606 GN=ARHGAP35 PE=1 SV=3	1	16	16	16	0	0	0	0	1	2	0	1	1	0	1	2	1	3	2	1	5	4	6	5	7	7	3	7	0	0	0	0	1	2	0	1	1	0
Q9NS15	16.6044	LTBP3_HUMAN	LTBP3	Q9NS15	Q9NS15	1	1	1	Latent-transforming growth factor beta-binding protein 3	LTBP3	sp|Q9NS15|LTBP3_HUMAN Latent-transforming growth factor beta-binding protein 3 OS=Homo sapiens OX=9606 GN=LTBP3 PE=1 SV=4	1	1	1	1	0	0	0	0	0	1	0	1	0	0	0	0	0	0	0	0	0	0	0	0	0	0	0	0	0	0	0	0	0	1	0	1	0	0
Q9NUD5	20.0506	ZCHC3_HUMAN	ZCCHC3	Q9NUD5	Q9NUD5	9	9	9	Zinc finger CCHC domain-containing protein 3	ZCCHC3	sp|Q9NUD5|ZCHC3_HUMAN Zinc finger CCHC domain-containing protein 3 OS=Homo sapiens OX=9606 GN=ZCCHC3 PE=1 SV=2	1	9	9	9	0	0	0	0	2	3	3	2	3	2	2	3	1	1	3	0	6	5	7	7	3	3	3	3	0	0	0	0	2	3	3	2	3	2
Q9NVA4	20.8698	T184C_HUMAN	TMEM184C	Q9NVA4	Q9NVA4	1	1	1	Transmembrane protein 184C	TMEM184C	sp|Q9NVA4|T184C_HUMAN Transmembrane protein 184C OS=Homo sapiens OX=9606 GN=TMEM184C PE=1 SV=2	1	1	1	1	0	0	0	0	1	1	1	0	0	0	0	0	0	0	0	0	0	0	0	0	0	0	0	0	0	0	0	0	1	1	1	0	0	0
Q9NVP2	20.6455	ASF1B_HUMAN	ASF1B	Q9NVP2	Q9NVP2	2	2	2	Histone chaperone ASF1B	ASF1B	sp|Q9NVP2|ASF1B_HUMAN Histone chaperone ASF1B OS=Homo sapiens OX=9606 GN=ASF1B PE=1 SV=1	1	2	2	2	0	0	0	0	1	1	2	1	0	0	0	0	0	0	0	0	0	0	0	0	0	0	0	0	0	0	0	0	1	1	2	1	0	0
Q9NVW2	17.4586	RNF12_HUMAN	RLIM	Q9NVW2	Q9NVW2	1	1	1	E3 ubiquitin-protein ligase RLIM	RLIM	sp|Q9NVW2|RNF12_HUMAN E3 ubiquitin-protein ligase RLIM OS=Homo sapiens OX=9606 GN=RLIM PE=1 SV=3	1	1	1	1	0	0	0	0	0	1	1	0	0	0	0	0	0	0	0	0	0	0	0	0	0	0	0	0	0	0	0	0	0	1	1	0	0	0
Q9NW68	20.7007	BSDC1_HUMAN	BSDC1	Q9NW68	Q9NW68	2	2	2	BSD domain-containing protein 1	BSDC1	sp|Q9NW68|BSDC1_HUMAN BSD domain-containing protein 1 OS=Homo sapiens OX=9606 GN=BSDC1 PE=1 SV=1	1	2	2	2	0	0	0	0	0	1	1	1	1	1	0	0	0	0	0	0	0	0	0	0	0	0	0	0	0	0	0	0	0	1	1	1	1	1
Q9NW82	18.6798	WDR70_HUMAN	WDR70	Q9NW82	Q9NW82	4	4	4	WD repeat-containing protein 70	WDR70	sp|Q9NW82|WDR70_HUMAN WD repeat-containing protein 70 OS=Homo sapiens OX=9606 GN=WDR70 PE=1 SV=1	1	4	4	4	0	0	0	0	1	2	0	1	1	0	0	0	0	0	0	0	1	1	1	1	0	0	0	0	0	0	0	0	1	2	0	1	1	0
Q9NWM3	18.6991	CUED1_HUMAN	CUEDC1	Q9NWM3	Q9NWM3	1	1	1	CUE domain-containing protein 1	CUEDC1	sp|Q9NWM3|CUED1_HUMAN CUE domain-containing protein 1 OS=Homo sapiens OX=9606 GN=CUEDC1 PE=1 SV=1	1	1	1	1	0	0	0	0	0	1	1	0	0	0	0	0	0	0	0	0	0	0	0	0	1	1	0	1	0	0	0	0	0	1	1	0	0	0
Q9NWT6	20.35	HIF1N_HUMAN	HIF1AN	Q9NWT6	Q9NWT6	2	2	2	Hypoxia-inducible factor 1-alpha inhibitor	HIF1AN	sp|Q9NWT6|HIF1N_HUMAN Hypoxia-inducible factor 1-alpha inhibitor OS=Homo sapiens OX=9606 GN=HIF1AN PE=1 SV=2	1	2	2	2	0	0	0	0	2	1	1	1	1	1	2	2	0	0	0	0	0	0	0	0	0	0	0	0	0	0	0	0	2	1	1	1	1	1
Q9NWZ3	20.5372	IRAK4_HUMAN	IRAK4	Q9NWZ3	Q9NWZ3	3	3	3	Interleukin-1 receptor-associated kinase 4	IRAK4	sp|Q9NWZ3|IRAK4_HUMAN Interleukin-1 receptor-associated kinase 4 OS=Homo sapiens OX=9606 GN=IRAK4 PE=1 SV=1	1	3	3	3	0	0	0	0	1	0	1	0	1	0	0	1	0	0	1	0	0	0	0	0	0	0	0	1	0	0	0	0	1	0	1	0	1	0
Q9NWZ8	18.8589	GEMI8_HUMAN	GEMIN8	Q9NWZ8	Q9NWZ8	2	2	2	Gem-associated protein 8	GEMIN8	sp|Q9NWZ8|GEMI8_HUMAN Gem-associated protein 8 OS=Homo sapiens OX=9606 GN=GEMIN8 PE=1 SV=1	1	2	2	2	0	0	0	0	0	1	1	0	1	0	0	1	0	0	0	0	0	0	0	0	0	0	0	0	0	0	0	0	0	1	1	0	1	0
Q9NX18	20.7542	SDHF2_HUMAN	SDHAF2	Q9NX18	Q9NX18	1	1	1	Succinate dehydrogenase assembly factor 2, mitochondrial	SDHAF2	sp|Q9NX18|SDHF2_HUMAN Succinate dehydrogenase assembly factor 2, mitochondrial OS=Homo sapiens OX=9606 GN=SDHAF2 PE=1 SV=1	1	1	1	1	0	0	0	0	1	1	1	1	1	1	1	1	0	0	0	0	0	0	0	0	0	0	0	0	0	0	0	0	1	1	1	1	1	1
Q9NX76	23.1856	CKLF6_HUMAN	CMTM6	Q9NX76	Q9NX76	2	2	2	CKLF-like MARVEL transmembrane domain-containing protein 6	CMTM6	sp|Q9NX76|CKLF6_HUMAN CKLF-like MARVEL transmembrane domain-containing protein 6 OS=Homo sapiens OX=9606 GN=CMTM6 PE=1 SV=1	1	2	2	2	1	0	0	0	1	1	1	1	1	1	1	0	0	0	0	0	0	0	0	0	0	0	0	0	1	0	0	0	1	1	1	1	1	1
Q9NXR1	18.2318	NDE1_HUMAN	NDE1	Q9NXR1;Q9GZM8	Q9NXR1	3;1	3;1	3;1	Nuclear distribution protein nudE homolog 1	NDE1	sp|Q9NXR1|NDE1_HUMAN Nuclear distribution protein nudE homolog 1 OS=Homo sapiens OX=9606 GN=NDE1 PE=1 SV=3	2	3	3	3	1	0	0	0	1	1	2	1	0	1	0	1	1	1	1	1	0	0	0	0	0	0	0	0	1	0	0	0	1	1	2	1	0	1
Q9NXU5	20.5112	ARL15_HUMAN	ARL15	Q9NXU5	Q9NXU5	4	4	4	ADP-ribosylation factor-like protein 15	ARL15	sp|Q9NXU5|ARL15_HUMAN ADP-ribosylation factor-like protein 15 OS=Homo sapiens OX=9606 GN=ARL15 PE=1 SV=1	1	4	4	4	0	0	0	1	1	1	1	1	1	1	1	1	2	0	2	0	1	2	2	2	2	2	2	0	0	0	0	1	1	1	1	1	1	1
Q9NZV1	18.5756	CRIM1_HUMAN	CRIM1	Q9NZV1	Q9NZV1	7	7	7	Cysteine-rich motor neuron 1 protein;Processed cysteine-rich motor neuron 1 protein	CRIM1	sp|Q9NZV1|CRIM1_HUMAN Cysteine-rich motor neuron 1 protein OS=Homo sapiens OX=9606 GN=CRIM1 PE=1 SV=1	1	7	7	7	0	0	0	0	5	5	4	5	4	4	5	4	0	0	0	0	0	0	0	0	0	0	0	0	0	0	0	0	5	5	4	5	4	4
Q9P0V3	17.6501	SH3B4_HUMAN	SH3BP4	Q9P0V3	Q9P0V3	32	32	32	SH3 domain-binding protein 4	SH3BP4	sp|Q9P0V3|SH3B4_HUMAN SH3 domain-binding protein 4 OS=Homo sapiens OX=9606 GN=SH3BP4 PE=1 SV=1	1	32	32	32	0	0	0	0	1	2	2	0	2	0	2	1	12	9	12	4	21	19	19	20	16	15	24	15	0	0	0	0	1	2	2	0	2	0
Q9P265	16.6021	DIP2B_HUMAN	DIP2B	Q9P265	Q9P265	7	7	5	Disco-interacting protein 2 homolog B	DIP2B	sp|Q9P265|DIP2B_HUMAN Disco-interacting protein 2 homolog B OS=Homo sapiens OX=9606 GN=DIP2B PE=1 SV=3	1	7	7	5	0	0	0	0	2	1	1	1	4	4	3	3	0	2	0	0	0	0	0	0	0	0	0	0	0	0	0	0	2	1	1	1	4	4
Q9P2B4	17.4806	CT2NL_HUMAN	CTTNBP2NL	Q9P2B4	Q9P2B4	4	4	4	CTTNBP2 N-terminal-like protein	CTTNBP2NL	sp|Q9P2B4|CT2NL_HUMAN CTTNBP2 N-terminal-like protein OS=Homo sapiens OX=9606 GN=CTTNBP2NL PE=1 SV=2	1	4	4	4	0	0	0	0	2	2	2	2	1	1	2	2	0	1	0	0	0	0	0	0	0	0	0	0	0	0	0	0	2	2	2	2	1	1
Q9P2K8	16.5922	E2AK4_HUMAN	EIF2AK4	Q9P2K8	Q9P2K8	3	3	3	Eukaryotic translation initiation factor 2-alpha kinase 4	EIF2AK4	sp|Q9P2K8|E2AK4_HUMAN eIF-2-alpha kinase GCN2 OS=Homo sapiens OX=9606 GN=EIF2AK4 PE=1 SV=3	1	3	3	3	0	0	0	0	1	1	0	1	0	0	0	0	0	1	0	0	0	1	1	1	0	0	0	0	0	0	0	0	1	1	0	1	0	0
Q9UBF8	17.83	PI4KB_HUMAN	PI4KB	Q9UBF8	Q9UBF8	16	16	16	Phosphatidylinositol 4-kinase beta	PI4KB	sp|Q9UBF8|PI4KB_HUMAN Phosphatidylinositol 4-kinase beta OS=Homo sapiens OX=9606 GN=PI4KB PE=1 SV=1	1	16	16	16	0	0	0	0	1	1	1	1	1	2	2	2	8	8	9	3	10	8	11	9	11	12	10	10	0	0	0	0	1	1	1	1	1	2
Q9UBS0	19.5093	KS6B2_HUMAN	RPS6KB2	Q9UBS0;P23443	Q9UBS0;P23443	2;1	2;1	2;1	Ribosomal protein S6 kinase beta-2;Ribosomal protein S6 kinase beta-1	RPS6KB2;RPS6KB1	sp|Q9UBS0|KS6B2_HUMAN Ribosomal protein S6 kinase beta-2 OS=Homo sapiens OX=9606 GN=RPS6KB2 PE=1 SV=2;sp|P23443|KS6B1_HUMAN Ribosomal protein S6 kinase beta-1 OS=Homo sapiens OX=9606 GN=RPS6KB1 PE=1 SV=2	2	2	2	2	0	0	0	0	0	1	1	1	0	0	1	0	1	0	0	0	0	0	0	0	1	1	0	1	0	0	0	0	0	1	1	1	0	0
Q9UBS8	18.9418	RNF14_HUMAN	RNF14	Q9UBS8	Q9UBS8	3	3	3	E3 ubiquitin-protein ligase RNF14	RNF14	sp|Q9UBS8|RNF14_HUMAN E3 ubiquitin-protein ligase RNF14 OS=Homo sapiens OX=9606 GN=RNF14 PE=1 SV=1	1	3	3	3	0	0	0	0	2	3	2	3	0	0	0	0	0	0	0	0	0	0	0	0	0	0	0	0	0	0	0	0	2	3	2	3	0	0
Q9UET6	19.9892	TRM7_HUMAN	FTSJ1	Q9UET6	Q9UET6	1	1	1	Putative tRNA (cytidine(32)/guanosine(34)-2-O)-methyltransferase	FTSJ1	sp|Q9UET6|TRM7_HUMAN Putative tRNA (cytidine(32)/guanosine(34)-2-O)-methyltransferase OS=Homo sapiens OX=9606 GN=FTSJ1 PE=1 SV=2	1	1	1	1	0	0	0	0	1	1	1	1	0	0	0	0	0	0	0	0	0	0	0	0	0	0	0	0	0	0	0	0	1	1	1	1	0	0
Q9UEY8	18.5036	ADDG_HUMAN	ADD3	Q9UEY8	Q9UEY8	3	3	3	Gamma-adducin	ADD3	sp|Q9UEY8|ADDG_HUMAN Gamma-adducin OS=Homo sapiens OX=9606 GN=ADD3 PE=1 SV=1	1	3	3	3	0	0	0	0	1	2	0	1	0	0	1	1	0	0	0	0	0	0	0	0	1	1	0	1	0	0	0	0	1	2	0	1	0	0
Q9UGJ0	19.8016	AAKG2_HUMAN	PRKAG2	Q9UGJ0	Q9UGJ0	11	11	9	5-AMP-activated protein kinase subunit gamma-2	PRKAG2	sp|Q9UGJ0|AAKG2_HUMAN 5-AMP-activated protein kinase subunit gamma-2 OS=Homo sapiens OX=9606 GN=PRKAG2 PE=1 SV=1	1	11	11	9	0	0	1	1	0	1	1	3	1	1	0	0	3	3	3	3	5	6	6	6	2	4	6	3	0	0	1	1	0	1	1	3	1	1
Q9UHD2	19.9506	TBK1_HUMAN	TBK1	Q9UHD2;Q14164	Q9UHD2	16;1	16;1	16;1	Serine/threonine-protein kinase TBK1	TBK1	sp|Q9UHD2|TBK1_HUMAN Serine/threonine-protein kinase TBK1 OS=Homo sapiens OX=9606 GN=TBK1 PE=1 SV=1	2	16	16	16	0	0	0	0	4	4	4	4	7	10	8	10	3	4	3	0	7	8	5	7	6	6	8	6	0	0	0	0	4	4	4	4	7	10
Q9UJF2	16.5247	NGAP_HUMAN	RASAL2	Q9UJF2;Q86YV0;Q96PV0	Q9UJF2	23;1;1	23;1;1	19;0;0	Ras GTPase-activating protein nGAP	RASAL2	sp|Q9UJF2|NGAP_HUMAN Ras GTPase-activating protein nGAP OS=Homo sapiens OX=9606 GN=RASAL2 PE=1 SV=2	3	23	23	19	0	0	0	0	1	2	1	1	1	3	2	1	7	9	6	1	10	15	13	14	11	11	8	8	0	0	0	0	1	2	1	1	1	3
Q9UJY1	21.0985	HSPB8_HUMAN	HSPB8	Q9UJY1	Q9UJY1	5	5	5	Heat shock protein beta-8	HSPB8	sp|Q9UJY1|HSPB8_HUMAN Heat shock protein beta-8 OS=Homo sapiens OX=9606 GN=HSPB8 PE=1 SV=1	1	5	5	5	0	0	1	0	1	1	1	2	1	1	1	1	4	3	4	1	2	1	1	2	3	2	1	2	0	0	1	0	1	1	1	2	1	1
Q9UK39	18.6569	NOCT_HUMAN	NOCT	Q9UK39	Q9UK39	7	7	7	Nocturnin	CCRN4L	sp|Q9UK39|NOCT_HUMAN Nocturnin OS=Homo sapiens OX=9606 GN=NOCT PE=1 SV=2	1	7	7	7	0	0	0	0	1	2	1	1	7	5	2	5	0	0	0	0	0	0	0	0	0	0	0	0	0	0	0	0	1	2	1	1	7	5
Q9UKG1	18.1754	DP13A_HUMAN	APPL1	Q9UKG1	Q9UKG1	7	7	7	DCC-interacting protein 13-alpha	APPL1	sp|Q9UKG1|DP13A_HUMAN DCC-interacting protein 13-alpha OS=Homo sapiens OX=9606 GN=APPL1 PE=1 SV=1	1	7	7	7	0	0	0	0	1	1	1	1	1	2	1	2	1	1	1	1	1	1	1	1	4	4	5	3	0	0	0	0	1	1	1	1	1	2
Q9UL63	16.8111	MKLN1_HUMAN	MKLN1	Q9UL63	Q9UL63	7	7	7	Muskelin	MKLN1	sp|Q9UL63|MKLN1_HUMAN Muskelin OS=Homo sapiens OX=9606 GN=MKLN1 PE=1 SV=2	1	7	7	7	0	0	0	0	2	2	2	1	3	2	4	3	0	0	0	0	1	1	1	1	0	0	0	0	0	0	0	0	2	2	2	1	3	2
Q9ULG6	18.1488	CCPG1_HUMAN	CCPG1	Q9ULG6	Q9ULG6	4	4	4	Cell cycle progression protein 1	CCPG1	sp|Q9ULG6|CCPG1_HUMAN Cell cycle progression protein 1 OS=Homo sapiens OX=9606 GN=CCPG1 PE=1 SV=3	1	4	4	4	0	0	0	0	1	2	2	1	2	2	2	3	0	0	0	0	0	0	0	0	0	0	0	0	0	0	0	0	1	2	2	1	2	2
Q9ULI3	20.464	HEG1_HUMAN	HEG1	Q9ULI3	Q9ULI3	13	13	13	Protein HEG homolog 1	HEG1	sp|Q9ULI3|HEG1_HUMAN Protein HEG homolog 1 OS=Homo sapiens OX=9606 GN=HEG1 PE=1 SV=3	1	13	13	13	0	0	0	0	1	1	1	1	0	0	1	1	5	6	4	0	7	8	8	8	11	11	10	8	0	0	0	0	1	1	1	1	0	0
Q9UMR2	20.7085	DD19B_HUMAN	DDX19B	Q9UMR2	Q9UMR2	18	1	1	ATP-dependent RNA helicase DDX19B	DDX19B	sp|Q9UMR2|DD19B_HUMAN ATP-dependent RNA helicase DDX19B OS=Homo sapiens OX=9606 GN=DDX19B PE=1 SV=1	1	18	1	1	6	9	8	8	11	11	11	10	10	12	12	13	1	3	1	0	3	4	4	3	4	3	4	4	0	0	0	0	1	1	1	1	1	1
Q9UMZ2	18.616	SYNRG_HUMAN	SYNRG	Q9UMZ2	Q9UMZ2	72	72	72	Synergin gamma	SYNRG	sp|Q9UMZ2|SYNRG_HUMAN Synergin gamma OS=Homo sapiens OX=9606 GN=SYNRG PE=1 SV=2	1	72	72	72	0	0	0	0	3	4	3	5	2	3	2	1	45	44	44	23	61	59	63	61	46	54	59	45	0	0	0	0	3	4	3	5	2	3
Q9UNA1	17.0351	RHG26_HUMAN	ARHGAP26	Q9UNA1	Q9UNA1	3	3	3	Rho GTPase-activating protein 26	ARHGAP26	sp|Q9UNA1|RHG26_HUMAN Rho GTPase-activating protein 26 OS=Homo sapiens OX=9606 GN=ARHGAP26 PE=1 SV=1	1	3	3	3	0	0	0	0	0	1	1	0	2	1	2	1	0	0	0	0	0	0	0	0	1	0	0	1	0	0	0	0	0	1	1	0	2	1
Q9UP83	17.8165	COG5_HUMAN	COG5	Q9UP83	Q9UP83	2	2	2	Conserved oligomeric Golgi complex subunit 5	COG5	sp|Q9UP83|COG5_HUMAN Conserved oligomeric Golgi complex subunit 5 OS=Homo sapiens OX=9606 GN=COG5 PE=1 SV=3	1	2	2	2	0	0	0	0	1	1	1	1	1	0	0	0	0	0	0	0	0	0	0	0	0	0	0	0	0	0	0	0	1	1	1	1	1	0
Q9UPN4	16.9355	CP131_HUMAN	CEP131	Q9UPN4	Q9UPN4	4	4	4	Centrosomal protein of 131 kDa	CEP131	sp|Q9UPN4|CP131_HUMAN Centrosomal protein of 131 kDa OS=Homo sapiens OX=9606 GN=CEP131 PE=1 SV=3	1	4	4	4	0	0	0	0	3	1	3	2	0	1	0	0	0	0	0	0	0	0	0	0	0	0	0	0	0	0	0	0	3	1	3	2	0	1
Q9UPU5	16.6598	UBP24_HUMAN	USP24	Q9UPU5	Q9UPU5	12	12	12	Ubiquitin carboxyl-terminal hydrolase 24	USP24	sp|Q9UPU5|UBP24_HUMAN Ubiquitin carboxyl-terminal hydrolase 24 OS=Homo sapiens OX=9606 GN=USP24 PE=1 SV=3	1	12	12	12	0	0	0	0	3	4	3	2	1	0	2	2	1	1	1	0	0	0	0	0	5	3	1	3	0	0	0	0	3	4	3	2	1	0
Q9UQR1	19.2452	ZN148_HUMAN	ZNF148	Q9UQR1	Q9UQR1	4	4	4	Zinc finger protein 148	ZNF148	sp|Q9UQR1|ZN148_HUMAN Zinc finger protein 148 OS=Homo sapiens OX=9606 GN=ZNF148 PE=1 SV=2	1	4	4	4	0	0	0	0	2	2	2	2	2	2	2	1	0	1	0	0	2	0	1	0	0	0	0	0	0	0	0	0	2	2	2	2	2	2
Q9Y217	17.6934	MTMR6_HUMAN	MTMR6	Q9Y217	Q9Y217	11	11	11	Myotubularin-related protein 6	MTMR6	sp|Q9Y217|MTMR6_HUMAN Myotubularin-related protein 6 OS=Homo sapiens OX=9606 GN=MTMR6 PE=1 SV=3	1	11	11	11	0	0	0	0	1	0	0	1	0	0	0	0	5	4	5	4	5	4	3	4	5	6	6	4	0	0	0	0	1	0	0	1	0	0
Q9Y287	18.4181	ITM2B_HUMAN	ITM2B	Q9Y287	Q9Y287	5	5	5	Integral membrane protein 2B;BRI2, membrane form;BRI2 intracellular domain;BRI2C, soluble form;Bri23 peptide	ITM2B	sp|Q9Y287|ITM2B_HUMAN Integral membrane protein 2B OS=Homo sapiens OX=9606 GN=ITM2B PE=1 SV=1	1	5	5	5	0	0	0	0	0	1	0	1	3	4	3	4	0	0	0	0	0	0	1	0	0	0	1	0	0	0	0	0	0	1	0	1	3	4
Q9Y2G1	17.9289	MYRF_HUMAN	MYRF	Q9Y2G1	Q9Y2G1	25	25	25	Myelin regulatory factor;Myelin regulatory factor, N-terminal;Myelin regulatory factor, C-terminal	MYRF	sp|Q9Y2G1|MYRF_HUMAN Myelin regulatory factor OS=Homo sapiens OX=9606 GN=MYRF PE=1 SV=3	1	25	25	25	0	0	0	0	0	0	1	1	1	0	0	0	4	4	7	2	19	15	21	17	12	13	15	9	0	0	0	0	0	0	1	1	1	0
Q9Y2H0	18.0959	DLGP4_HUMAN	DLGAP4	Q9Y2H0	Q9Y2H0	9	9	9	Disks large-associated protein 4	DLGAP4	sp|Q9Y2H0|DLGP4_HUMAN Disks large-associated protein 4 OS=Homo sapiens OX=9606 GN=DLGAP4 PE=1 SV=3	1	9	9	9	0	0	0	0	1	1	1	1	3	2	2	3	3	4	2	1	1	1	2	1	2	2	1	2	0	0	0	0	1	1	1	1	3	2
Q9Y2I7	18.9061	FYV1_HUMAN	PIKFYVE	Q9Y2I7	Q9Y2I7	17	17	17	1-phosphatidylinositol 3-phosphate 5-kinase	PIKFYVE	sp|Q9Y2I7|FYV1_HUMAN 1-phosphatidylinositol 3-phosphate 5-kinase OS=Homo sapiens OX=9606 GN=PIKFYVE PE=1 SV=3	1	17	17	17	0	0	0	0	1	1	1	1	1	1	0	1	1	3	3	1	6	7	6	8	6	8	7	8	0	0	0	0	1	1	1	1	1	1
Q9Y2I8	19.3029	WDR37_HUMAN	WDR37	Q9Y2I8	Q9Y2I8	1	1	1	WD repeat-containing protein 37	WDR37	sp|Q9Y2I8|WDR37_HUMAN WD repeat-containing protein 37 OS=Homo sapiens OX=9606 GN=WDR37 PE=1 SV=2	1	1	1	1	0	0	0	0	0	1	1	1	0	0	1	1	0	0	0	0	0	0	0	0	0	0	0	0	0	0	0	0	0	1	1	1	0	0
Q9Y324	22.0685	FCF1_HUMAN	FCF1	Q9Y324	Q9Y324	2	2	2	rRNA-processing protein FCF1 homolog	FCF1	sp|Q9Y324|FCF1_HUMAN rRNA-processing protein FCF1 homolog OS=Homo sapiens OX=9606 GN=FCF1 PE=1 SV=1	1	2	2	2	0	0	0	0	2	1	2	2	0	1	1	1	0	0	0	0	0	0	0	0	0	0	0	0	0	0	0	0	2	1	2	2	0	1
Q9Y3B6	21.5184	EMC9_HUMAN	EMC9	Q9Y3B6	Q9Y3B6	2	2	2	ER membrane protein complex subunit 9	EMC9	sp|Q9Y3B6|EMC9_HUMAN ER membrane protein complex subunit 9 OS=Homo sapiens OX=9606 GN=EMC9 PE=1 SV=3	1	2	2	2	0	0	0	0	2	2	2	2	1	2	2	2	1	0	1	0	0	0	0	0	0	0	0	0	0	0	0	0	2	2	2	2	1	2
Q9Y3E7	23.6996	CHMP3_HUMAN	CHMP3	Q9Y3E7	Q9Y3E7	5	5	5	Charged multivesicular body protein 3	CHMP3	sp|Q9Y3E7|CHMP3_HUMAN Charged multivesicular body protein 3 OS=Homo sapiens OX=9606 GN=CHMP3 PE=1 SV=3	1	5	5	5	0	0	0	0	2	2	2	2	3	2	2	3	0	0	0	0	0	0	0	0	0	0	0	0	0	0	0	0	2	2	2	2	3	2
Q9Y3P9	17.9072	RBGP1_HUMAN	RABGAP1	Q9Y3P9	Q9Y3P9	50	50	47	Rab GTPase-activating protein 1	RABGAP1	sp|Q9Y3P9|RBGP1_HUMAN Rab GTPase-activating protein 1 OS=Homo sapiens OX=9606 GN=RABGAP1 PE=1 SV=3	1	50	50	47	0	0	0	0	2	4	2	4	3	6	5	5	24	22	23	15	40	39	38	39	34	34	37	30	0	0	0	0	2	4	2	4	3	6
Q9Y4I1	19.7572	MYO5A_HUMAN	MYO5A	Q9Y4I1	Q9Y4I1	103	103	92	Unconventional myosin-Va	MYO5A	sp|Q9Y4I1|MYO5A_HUMAN Unconventional myosin-Va OS=Homo sapiens OX=9606 GN=MYO5A PE=1 SV=2	1	103	103	92	1	1	1	1	4	3	4	3	2	1	1	2	41	43	30	18	82	72	85	82	67	59	74	54	1	1	1	1	4	3	4	3	2	1
Q9Y4K0	18.4521	LOXL2_HUMAN	LOXL2	Q9Y4K0	Q9Y4K0	4	4	4	Lysyl oxidase homolog 2	LOXL2	sp|Q9Y4K0|LOXL2_HUMAN Lysyl oxidase homolog 2 OS=Homo sapiens OX=9606 GN=LOXL2 PE=1 SV=1	1	4	4	4	0	0	0	0	2	2	2	2	3	2	3	3	0	0	0	0	0	0	0	0	0	0	0	0	0	0	0	0	2	2	2	2	3	2
Q9Y4K3	17.7003	TRAF6_HUMAN	TRAF6	Q9Y4K3	Q9Y4K3	12	12	12	TNF receptor-associated factor 6	TRAF6	sp|Q9Y4K3|TRAF6_HUMAN TNF receptor-associated factor 6 OS=Homo sapiens OX=9606 GN=TRAF6 PE=1 SV=1	1	12	12	12	0	0	0	0	1	1	1	1	0	0	0	0	0	0	0	0	0	0	0	0	5	7	11	5	0	0	0	0	1	1	1	1	0	0
Q9Y4R8	18.1745	TELO2_HUMAN	TELO2	Q9Y4R8	Q9Y4R8	5	5	5	Telomere length regulation protein TEL2 homolog	TELO2	sp|Q9Y4R8|TELO2_HUMAN Telomere length regulation protein TEL2 homolog OS=Homo sapiens OX=9606 GN=TELO2 PE=1 SV=2	1	5	5	5	0	0	0	0	2	2	1	0	1	2	1	2	0	1	0	1	0	0	0	0	0	0	0	0	0	0	0	0	2	2	1	0	1	2
Q9Y5N6	18.8332	ORC6_HUMAN	ORC6	Q9Y5N6	Q9Y5N6	3	3	3	Origin recognition complex subunit 6	ORC6	sp|Q9Y5N6|ORC6_HUMAN Origin recognition complex subunit 6 OS=Homo sapiens OX=9606 GN=ORC6 PE=1 SV=1	1	3	3	3	0	0	0	1	1	1	1	1	3	2	2	1	0	0	0	0	0	0	0	0	0	1	1	1	0	0	0	1	1	1	1	1	3	2
[truncated: 217 more columns]

## Sheet: FC_inf_to2
Uniprot accession	Protein name	Gene name	Fasta.headers	Majority.protein.IDs	Peptides	Mol..weight.kDa.	log2...Mean.in.Influenza.....Mean.in.Mock...	p.value	Adjusted.p.value	Intensity	Intensity.Input.F.1	Intensity.Input.F.2	Intensity.Input.F.3	Intensity.Input.F.4	Intensity.Input.M.1	Intensity.Input.M.2	Intensity.Input.M.3	Intensity.Input.M.4	Intensity.Input.R.1	Intensity.Input.R.2	Intensity.Input.R.3	Intensity.Input.R.4	Intensity.IP.F.1	Intensity.IP.F.2	Intensity.IP.F.3	Intensity.IP.F.4	Intensity.IP.M.1	Intensity.IP.M.2	Intensity.IP.M.3	Intensity.IP.M.4	Intensity.IP.R.1	Intensity.IP.R.2	Intensity.IP.R.3	Intensity.IP.R.4
P0DPI2	GAL3A_HUMAN	GATD3	sp|P0DPI2|GAL3A_HUMAN Glutamine amidotransferase-like class 1 domain-containing protein 3, mitochondrial OS=Homo sapiens OX=9606 GN=GATD3 PE=1 SV=1;sp|A0A0B4J2D5|GAL3B_HUMAN Putative glutamine amidotransferase-like class 1 domain-containing protein 3B, mit	P0DPI2;A0A0B4J2D5	11	28.17	0.206666	0.0999887		12405000000	1071100000	1131200000	1402400000	1126300000	1227300000	1029500000	796140000	1072700000	816270000	649720000	918910000	1163800000	0	0	0	0	0	0	0	0	0	0	0	0
A0A0B4J2F0	PIOS1_HUMAN	PIGBOS1	sp|A0A0B4J2F0|PIOS1_HUMAN Protein PIGBOS1 OS=Homo sapiens OX=9606 GN=PIGBOS1 PE=1 SV=1	A0A0B4J2F0	1	6.3133	0.341678	0.129246		390730000	35381000	37423000	33747000	35188000	42947000	19489000	28185000	25845000	36441000	19120000	29624000	47338000	0	0	0	0	0	0	0	0	0	0	0	0
A0AV96	RBM47_HUMAN	RBM47	sp|A0AV96|RBM47_HUMAN RNA-binding protein 47 OS=Homo sapiens OX=9606 GN=RBM47 PE=1 SV=2	A0AV96	20	64.098	-0.373257	0.0272699		8761200000	570020000	643830000	636320000	668820000	1037800000	856730000	742930000	665560000	646060000	650380000	716620000	860790000	26529000	20223000	18551000	0	0	0	0	0	0	0	0	0
A0FGR8	ESYT2_HUMAN	ESYT2	sp|A0FGR8|ESYT2_HUMAN Extended synaptotagmin-2 OS=Homo sapiens OX=9606 GN=ESYT2 PE=1 SV=1	A0FGR8	33	102.36	-0.0698611	0.524282		30750000000	1641200000	1643700000	1452700000	1389500000	2428300000	1516600000	1255400000	1429500000	1813900000	1209900000	1366300000	2155400000	393730000	705440000	378050000	144870000	1706400000	2004000000	1569000000	1212300000	814550000	854590000	758440000	906370000
A1L0T0	HACL2_HUMAN	ILVBL	sp|A1L0T0|HACL2_HUMAN 2-hydroxyacyl-CoA lyase 2 OS=Homo sapiens OX=9606 GN=ILVBL PE=1 SV=2	A1L0T0	22	67.867	0.190985	0.250791		13292000000	1167600000	1211900000	1310000000	1048200000	1001000000	1177100000	1023700000	948610000	1059800000	907930000	955440000	1154100000	5995100	22095000	11931000	9128100	12126000	92237000	60618000	17534000	16659000	20164000	20395000	37977000
A1L3X0	ELOV7_HUMAN	ELOVL7	sp|A1L3X0|ELOV7_HUMAN Elongation of very long chain fatty acids protein 7 OS=Homo sapiens OX=9606 GN=ELOVL7 PE=1 SV=1	A1L3X0	2	33.356	0.694398	0.0066553		341080000	33641000	34333000	34534000	21549000	30109000	17274000	13470000	17892000	28377000	23027000	39799000	44372000	0	2705300	0	0	0	0	0	0	0	0	0	0
A2RRP1	NBAS_HUMAN	NBAS	sp|A2RRP1|NBAS_HUMAN Neuroblastoma-amplified sequence OS=Homo sapiens OX=9606 GN=NBAS PE=1 SV=2	A2RRP1	83	268.57	-0.017956	0.838661		25275000000	508110000	477960000	558540000	479480000	598500000	507830000	405510000	554640000	441930000	356790000	375780000	546770000	416860000	730840000	339270000	218100000	3811300000	3575600000	3724300000	2748600000	898510000	951450000	1056500000	992050000
A3KN83	SBNO1_HUMAN	SBNO1	sp|A3KN83|SBNO1_HUMAN Protein strawberry notch homolog 1 OS=Homo sapiens OX=9606 GN=SBNO1 PE=1 SV=1	A3KN83	9	154.31	0.362049	0.40494		637230000	45938000	40888000	36766000	36996000	83279000	31245000	18807000	19133000	0	0	0	0	17364000	21543000	14944000	29463000	35929000	71596000	68480000	38872000	9176100	3329100	0	13481000
A4D1E9	GTPBA_HUMAN	GTPBP10	sp|A4D1E9|GTPBA_HUMAN GTP-binding protein 10 OS=Homo sapiens OX=9606 GN=GTPBP10 PE=1 SV=1	A4D1E9	13	42.932	0.550593	0.00397483		3110800000	319280000	374000000	401620000	330930000	274510000	245860000	179170000	285170000	202900000	125220000	181920000	180650000	0	7467800	2139200	0	0	0	0	0	0	0	0	0
A5PLL7	PDES1_HUMAN	PEDS1	sp|A5PLL7|PDES1_HUMAN Plasmanylethanolamine desaturase OS=Homo sapiens OX=9606 GN=PEDS1 PE=1 SV=3	A5PLL7	2	31.135	-0.389285	0.191074		412070000	29026000	40656000	26004000	18500000	31363000	45805000	28981000	40126000	21005000	19675000	39306000	71621000	0	0	0	0	0	0	0	0	0	0	0	0
A5PLN9	TPC13_HUMAN	TRAPPC13	sp|A5PLN9|TPC13_HUMAN Trafficking protein particle complex subunit 13 OS=Homo sapiens OX=9606 GN=TRAPPC13 PE=1 SV=2	A5PLN9	14	46.523	0.194497	0.376284		1323500000	6251500	9085300	6964600	5668800	5662500	6370900	4583400	7908900	11731000	14291000	18692000	30025000	193290000	285440000	118540000	182210000	81666000	60099000	103590000	48862000	14534000	34203000	29260000	44594000
A6NCE7	MP3B2_HUMAN	MAP1LC3B2	sp|A6NCE7|MP3B2_HUMAN Microtubule-associated proteins 1A/1B light chain 3 beta 2 OS=Homo sapiens OX=9606 GN=MAP1LC3B2 PE=2 SV=1;sp|Q9GZQ8|MLP3B_HUMAN Microtubule-associated proteins 1A/1B light chain 3B OS=Homo sapiens OX=9606 GN=MAP1LC3B PE=1 SV=3;sp|Q9H4	A6NCE7;Q9GZQ8;Q9H492	2	14.628	0.955359	4.65288e-05		1915600000	273450000	237710000	216080000	183600000	147370000	106910000	95984000	120620000	120000000	95168000	144460000	174240000	0	0	0	0	0	0	0	0	0	0	0	0
A6NHL2	TBAL3_HUMAN	TUBAL3	sp|A6NHL2|TBAL3_HUMAN Tubulin alpha chain-like 3 OS=Homo sapiens OX=9606 GN=TUBAL3 PE=1 SV=2	A6NHL2	5	49.908	-0.55017	0.0821406		1610200000	96884000	123610000	80341000	50988000	141020000	127750000	131500000	95195000	172560000	157780000	178890000	253740000	0	0	0	0	0	0	0	0	0	0	0	0
A6NHQ2	FBLL1_HUMAN	FBLL1	sp|A6NHQ2|FBLL1_HUMAN rRNA/tRNA 2-O-methyltransferase fibrillarin-like protein 1 OS=Homo sapiens OX=9606 GN=FBLL1 PE=3 SV=2	A6NHQ2	3	34.803	-0.00630283	0.942016		8038300000	392120000	333240000	389610000	358440000	469250000	362970000	309360000	352430000	250060000	201580000	293820000	324960000	137610000	152250000	111090000	0	607700000	721660000	255710000	481860000	539590000	427770000	210300000	354950000
A6NHR9	SMHD1_HUMAN	SMCHD1	sp|A6NHR9|SMHD1_HUMAN Structural maintenance of chromosomes flexible hinge domain-containing protein 1 OS=Homo sapiens OX=9606 GN=SMCHD1 PE=1 SV=2	A6NHR9	28	226.37	0.0956485	0.507192		3474300000	252540000	232480000	214110000	234800000	335230000	214430000	154960000	203250000	422870000	325950000	444190000	433780000	0	0	0	0	0	0	0	0	2126400	0	0	3524900
A6NJ78	MET15_HUMAN	METTL15	sp|A6NJ78|MET15_HUMAN 12S rRNA N4-methylcytidine (m4C) methyltransferase OS=Homo sapiens OX=9606 GN=METTL15 PE=1 SV=1	A6NJ78	5	46.121	-0.699069	0.0204346		260790000	9171800	10160000	0	10660000	18947000	19356000	17596000	11133000	31995000	33738000	55911000	41211000	0	0	0	916980	0	0	0	0	0	0	0	0
A6NKT7	RGPD3_HUMAN	RGPD3	sp|A6NKT7|RGPD3_HUMAN RanBP2-like and GRIP domain-containing protein 3 OS=Homo sapiens OX=9606 GN=RGPD3 PE=3 SV=2;sp|Q7Z3J3|RGPD4_HUMAN RanBP2-like and GRIP domain-containing protein 4 OS=Homo sapiens OX=9606 GN=RGPD4 PE=2 SV=3	A6NKT7;Q7Z3J3	54	197.48	-0.405377	0.149041		1538900000	69024000	76828000	39307000	68953000	121240000	72272000	63183000	79882000	43913000	49880000	95269000	108980000	29123000	60947000	29264000	31246000	106790000	156060000	74432000	50688000	38909000	28688000	0	44054000
A8CG34	P121C_HUMAN	POM121C	sp|A8CG34|P121C_HUMAN Nuclear envelope pore membrane protein POM 121C OS=Homo sapiens OX=9606 GN=POM121C PE=1 SV=3	A8CG34	17	125.09	0.198227	0.200002		2229100000	106130000	92023000	107230000	113840000	131130000	81068000	74919000	86400000	59416000	41427000	60995000	64483000	74591000	70784000	61782000	46622000	181500000	160000000	125420000	107140000	113320000	98772000	74141000	95970000
P62308	RUXG_HUMAN	SNRPG	sp|P62308|RUXG_HUMAN Small nuclear ribonucleoprotein G OS=Homo sapiens OX=9606 GN=SNRPG PE=1 SV=1;sp|A8MWD9|RUXGL_HUMAN Putative small nuclear ribonucleoprotein G-like protein 15 OS=Homo sapiens OX=9606 GN=SNRPGP15 PE=5 SV=2	P62308;A8MWD9	4	8.496	0.582725	0.129953		6107200000	675110000	647860000	795940000	512980000	986330000	279100000	365670000	352610000	422780000	279930000	246940000	527120000	0	0	0	0	0	0	0	0	0	0	14865000	0
A8MXV4	NUD19_HUMAN	NUDT19	sp|A8MXV4|NUD19_HUMAN Acyl-coenzyme A diphosphatase NUDT19 OS=Homo sapiens OX=9606 GN=NUDT19 PE=1 SV=1	A8MXV4	11	42.233	-0.118471	0.44421		4949900000	430020000	422780000	391650000	468980000	525160000	516940000	434950000	392770000	315900000	218880000	360990000	470890000	0	0	0	0	0	0	0	0	0	0	0	0
A9UHW6	MI4GD_HUMAN	MIF4GD	sp|A9UHW6|MI4GD_HUMAN MIF4G domain-containing protein OS=Homo sapiens OX=9606 GN=MIF4GD PE=1 SV=1	A9UHW6	3	25.423	0.683147	0.209729		312020000	50594000	34556000	75044000	51161000	19278000	0	52622000	28761000	0	0	0	0	0	0	0	0	0	0	0	0	0	0	0	0
P0CG08	GPHRB_HUMAN	GPR89B	sp|P0CG08|GPHRB_HUMAN Golgi pH regulator B OS=Homo sapiens OX=9606 GN=GPR89B PE=1 SV=1;sp|B7ZAQ6|GPHRA_HUMAN Golgi pH regulator A OS=Homo sapiens OX=9606 GN=GPR89A PE=1 SV=2	P0CG08;B7ZAQ6	4	52.916	-0.215497	0.729278		833000000	18350000	18102000	37672000	46069000	16762000	53782000	26891000	43222000	0	0	0	0	23975000	18089000	16896000	0	43921000	119480000	76158000	91135000	36010000	40723000	47881000	57886000
C4AMC7	WASH3_HUMAN	WASH3P	sp|C4AMC7|WASH3_HUMAN Putative WAS protein family homolog 3 OS=Homo sapiens OX=9606 GN=WASH3P PE=1 SV=2;sp|Q6VEQ5|WASH2_HUMAN WAS protein family homolog 2 OS=Homo sapiens OX=9606 GN=WASH2P PE=2 SV=2;sp|A8K0Z3|WASH1_HUMAN WASH complex subunit 1 OS=Homo sapi	C4AMC7;Q6VEQ5;A8K0Z3	9	49.994	0.184858	0.359474		1589100000	45822000	60108000	59280000	69962000	60599000	43232000	46585000	56062000	104220000	85120000	94859000	142380000	13678000	27940000	9721200	17160000	165530000	106550000	115570000	126320000	30992000	31365000	39155000	36935000
C9JLW8	MCRI1_HUMAN	MCRIP1	sp|C9JLW8|MCRI1_HUMAN Mapk-regulated corepressor-interacting protein 1 OS=Homo sapiens OX=9606 GN=MCRIP1 PE=1 SV=1	C9JLW8	5	10.92	-0.243679	0.505092		1135500000	83117000	49804000	99901000	49272000	126580000	55323000	90759000	63006000	98101000	81237000	66778000	44836000	0	0	0	0	156410000	0	70380000	0	0	0	0	0
E9PAV3	NACAM_HUMAN	NACA	sp|E9PAV3|NACAM_HUMAN Nascent polypeptide-associated complex subunit alpha, muscle-specific form OS=Homo sapiens OX=9606 GN=NACA PE=1 SV=1;sp|Q13765|NACA_HUMAN Nascent polypeptide-associated complex subunit alpha OS=Homo sapiens OX=9606 GN=NACA PE=1 SV=1	E9PAV3;Q13765	7	205.42	-0.497945	0.00141163		20460000000	1225600000	1614700000	1504600000	1120100000	2356400000	1913300000	1505500000	1954300000	1308200000	1394900000	1927800000	2464900000	11993000	32326000	12981000	0	0	0	0	0	27659000	25155000	22115000	37817000
E9PRG8	CK098_HUMAN	C11orf98	sp|E9PRG8|CK098_HUMAN Uncharacterized protein C11orf98 OS=Homo sapiens OX=9606 GN=C11orf98 PE=4 SV=2	E9PRG8	5	14.234	-0.319674	0.0269296		5502400000	462670000	409560000	479900000	456830000	796030000	505710000	463570000	540100000	335820000	221590000	384700000	380680000	5350800	0	6399800	0	12366000	9275500	0	4748100	7172400	6413000	5898000	7626000
L0R6Q1	S35U4_HUMAN	SLC35A4	sp|L0R6Q1|S35U4_HUMAN SLC35A4 upstream open reading frame protein OS=Homo sapiens OX=9606 GN=SLC35A4 PE=3 SV=1	L0R6Q1	5	11.133	-0.121884	0.77512		2899400000	122240000	392860000	312770000	217710000	307790000	176940000	251360000	334920000	220140000	177400000	140460000	244820000	0	0	0	0	0	0	0	0	0	0	0	0
L0R819	ASURF_HUMAN	ASDURF	sp|L0R819|ASURF_HUMAN ASNSD1 upstream open reading frame protein OS=Homo sapiens OX=9606 GN=ASDURF PE=1 SV=1	L0R819	3	11.25	-0.254192	0.229232		158890000	0	0	10108000	0	22509000	12905000	11054000	0	14294000	21814000	29839000	36367000	0	0	0	0	0	0	0	0	0	0	0	0
L0R8F8	MIDUO_HUMAN	MIEF1	sp|L0R8F8|MIDUO_HUMAN MIEF1 upstream open reading frame protein OS=Homo sapiens OX=9606 GN=MIEF1 PE=1 SV=1	L0R8F8	3	8.4447	0.90916	0.321115		674930000	72294000	73136000	47740000	62541000	82777000	70865000	35329000	6124500	50329000	33954000	63688000	76149000	0	0	0	0	0	0	0	0	0	0	0	0
O00116	ADAS_HUMAN	AGPS	sp|O00116|ADAS_HUMAN Alkyldihydroxyacetonephosphate synthase, peroxisomal OS=Homo sapiens OX=9606 GN=AGPS PE=1 SV=1	O00116	32	72.911	0.0748592	0.135826		42992000000	3840800000	3917700000	4101700000	3354100000	4198600000	3572200000	3063300000	3661200000	2821600000	2712900000	3409100000	3651700000	22275000	47759000	46902000	9755300	100340000	73666000	163890000	60652000	46924000	48655000	32471000	33842000
O00124	UBXN8_HUMAN	UBXN8	sp|O00124|UBXN8_HUMAN UBX domain-containing protein 8 OS=Homo sapiens OX=9606 GN=UBXN8 PE=1 SV=2	O00124	2	30.541	0.550814	0.136261		175440000	17327000	17341000	10482000	8272500	13599000	6113300	9848400	6910100	12227000	5937400	7561300	9975900	0	0	5018500	0	0	12335000	8452400	10205000	3187000	6169500	4478800	0
O00139	KIF2A_HUMAN	KIF2A	sp|O00139|KIF2A_HUMAN Kinesin-like protein KIF2A OS=Homo sapiens OX=9606 GN=KIF2A PE=1 SV=3	O00139	18	79.954	-0.0808808	0.635449		2487600000	183370000	250680000	221590000	184620000	273140000	167420000	227460000	226240000	125130000	153130000	233440000	218680000	0	2376600	0	7297900	0	0	0	0	3175400	4467200	0	5390900
O00142	KITM_HUMAN	TK2	sp|O00142|KITM_HUMAN Thymidine kinase 2, mitochondrial OS=Homo sapiens OX=9606 GN=TK2 PE=1 SV=4	O00142	5	31.004	-0.441816	0.131907		794250000	60756000	116640000	62808000	48504000	135470000	99464000	66726000	81738000	38865000	22908000	20721000	39645000	0	0	0	0	0	0	0	0	0	0	0	0
O00148	DX39A_HUMAN	DDX39A	sp|O00148|DX39A_HUMAN ATP-dependent RNA helicase DDX39A OS=Homo sapiens OX=9606 GN=DDX39A PE=1 SV=2	O00148	23	49.129	-0.162593	0.358595		7630700000	494060000	492710000	611200000	603970000	693070000	522050000	568480000	685720000	307160000	347300000	465910000	556190000	60833000	122490000	89100000	40286000	53302000	219300000	211430000	181360000	73028000	91179000	71790000	68780000
O00151	PDLI1_HUMAN	PDLIM1	sp|O00151|PDLI1_HUMAN PDZ and LIM domain protein 1 OS=Homo sapiens OX=9606 GN=PDLIM1 PE=1 SV=4	O00151	24	36.071	-0.0541367	0.327635		55304000000	4248100000	4778400000	4167700000	3789400000	5032400000	4558000000	3642200000	4458800000	4103900000	3821800000	4724200000	6654700000	68030000	107870000	77573000	28899000	243540000	148320000	189230000	193560000	50761000	69836000	57777000	88646000
O00154	BACH_HUMAN	ACOT7	sp|O00154|BACH_HUMAN Cytosolic acyl coenzyme A thioester hydrolase OS=Homo sapiens OX=9606 GN=ACOT7 PE=1 SV=3	O00154	12	41.796	-0.459973	0.0101411		6937200000	407170000	580800000	505220000	408130000	848320000	630410000	596420000	547280000	483770000	435430000	556970000	908880000	4853600	5567900	1536200	0	0	0	0	0	7788400	4077700	0	4536200
O00159	MYO1C_HUMAN	MYO1C	sp|O00159|MYO1C_HUMAN Unconventional myosin-Ic OS=Homo sapiens OX=9606 GN=MYO1C PE=1 SV=4	O00159	61	121.68	-0.18861	0.434906		81191000000	3825900000	3735500000	2836600000	2422400000	5786200000	4297900000	2408600000	2765800000	3022500000	1894200000	2827900000	3372000000	897050000	1322200000	1200900000	713780000	4667100000	4868800000	8055600000	7044700000	2246500000	2638700000	4921400000	3418300000
O00161	SNP23_HUMAN	SNAP23	sp|O00161|SNP23_HUMAN Synaptosomal-associated protein 23 OS=Homo sapiens OX=9606 GN=SNAP23 PE=1 SV=1	O00161	14	23.354	-0.0134563	0.886776		5914900000	59926000	58288000	65222000	55900000	65222000	63360000	54656000	58527000	38118000	37298000	33949000	40069000	339250000	552480000	344250000	116820000	734210000	803400000	704810000	701890000	229200000	232680000	411350000	114070000
O00165	HAX1_HUMAN	HAX1	sp|O00165|HAX1_HUMAN HCLS1-associated protein X-1 OS=Homo sapiens OX=9606 GN=HAX1 PE=1 SV=2	O00165	8	31.62	-0.469171	0.0224524		1201500000	75964000	78454000	60583000	48788000	126120000	78515000	85138000	76730000	111730000	76036000	75531000	139620000	33688000	37447000	47799000	6572200	0	0	0	0	14383000	12663000	8414000	7327300
O00170	AIP_HUMAN	AIP	sp|O00170|AIP_HUMAN AH receptor-interacting protein OS=Homo sapiens OX=9606 GN=AIP PE=1 SV=2	O00170	13	37.636	0.293824	0.106517		5387200000	515540000	563470000	559680000	386190000	418110000	481330000	300430000	459830000	289410000	305490000	461420000	646290000	0	0	0	0	0	0	0	0	0	0	0	0
O00186	STXB3_HUMAN	STXBP3	sp|O00186|STXB3_HUMAN Syntaxin-binding protein 3 OS=Homo sapiens OX=9606 GN=STXBP3 PE=1 SV=2	O00186	19	67.764	0.345419	0.0074352		6862900000	627840000	585170000	731140000	534180000	613630000	447980000	411880000	486360000	481650000	278610000	470670000	507460000	3835400	38402000	5088000	4305400	113870000	89987000	75648000	96219000	80883000	62293000	57796000	57975000
O00193	SMAP_HUMAN	SMAP	sp|O00193|SMAP_HUMAN Small acidic protein OS=Homo sapiens OX=9606 GN=SMAP PE=1 SV=1	O00193	5	20.332	0.566364	0.0226075		3203300000	328920000	325680000	278990000	345310000	251950000	249740000	135650000	251470000	209230000	166490000	304680000	225090000	0	4834600	0	0	41630000	50968000	13846000	18827000	0	0	0	0
O00194	RB27B_HUMAN	RAB27B	sp|O00194|RB27B_HUMAN Ras-related protein Rab-27B OS=Homo sapiens OX=9606 GN=RAB27B PE=1 SV=4	O00194	17	24.608	0.0752538	0.746356		32286000000	537900000	623250000	762140000	439270000	487800000	605040000	451300000	683950000	905250000	582130000	665810000	807240000	992170000	1444200000	933150000	417180000	3301300000	2462700000	2228400000	2203200000	3638000000	2546900000	2530600000	2037200000
O00214	LEG8_HUMAN	LGALS8	sp|O00214|LEG8_HUMAN Galectin-8 OS=Homo sapiens OX=9606 GN=LGALS8 PE=1 SV=4	O00214	12	35.808	0.340252	0.0801202		2536900000	28586000	30203000	39289000	30483000	31366000	19835000	24657000	26242000	67092000	70460000	87513000	45546000	48962000	48611000	42309000	0	255860000	265900000	268270000	203720000	160320000	183440000	295470000	262730000
O00217	NDUS8_HUMAN	NDUFS8	sp|O00217|NDUS8_HUMAN NADH dehydrogenase [ubiquinone] iron-sulfur protein 8, mitochondrial OS=Homo sapiens OX=9606 GN=NDUFS8 PE=1 SV=1	O00217	7	23.705	-0.00924009	0.966335		8546000000	772540000	605300000	826620000	642090000	733550000	856230000	466160000	869690000	453130000	573390000	735970000	839240000	0	0	0	0	43896000	36794000	26286000	29204000	23461000	12457000	0	0
O00231	PSD11_HUMAN	PSMD11	sp|O00231|PSD11_HUMAN 26S proteasome non-ATPase regulatory subunit 11 OS=Homo sapiens OX=9606 GN=PSMD11 PE=1 SV=3	O00231	33	47.463	-0.265228	0.0137224		49098000000	3738100000	4338400000	4054600000	2939500000	5667100000	4264200000	3940000000	4235200000	3262500000	3056400000	3696100000	5622800000	5911900	13842000	7356100	0	0	140380000	0	0	34038000	28856000	19871000	32374000
O00232	PSD12_HUMAN	PSMD12	sp|O00232|PSD12_HUMAN 26S proteasome non-ATPase regulatory subunit 12 OS=Homo sapiens OX=9606 GN=PSMD12 PE=1 SV=3	O00232	25	52.904	-0.504155	8.17524e-05		24894000000	1630000000	1647300000	1587500000	1452100000	2757800000	2340900000	1692600000	2292100000	2053500000	1650200000	2379900000	3348200000	5435500	6009000	12944000	3832500	0	0	0	0	6263300	4057800	19479000	4444000
O00233	PSMD9_HUMAN	PSMD9	sp|O00233|PSMD9_HUMAN 26S proteasome non-ATPase regulatory subunit 9 OS=Homo sapiens OX=9606 GN=PSMD9 PE=1 SV=3	O00233	5	24.682	-0.976097	0.0279913		4456700000	70839000	180670000	156940000	147480000	386680000	282210000	204580000	198690000	109970000	148540000	203960000	314940000	31885000	57786000	0	0	138420000	364850000	553330000	220090000	489830000	0	166210000	28786000
O00244	ATOX1_HUMAN	ATOX1	sp|O00244|ATOX1_HUMAN Copper transport protein ATOX1 OS=Homo sapiens OX=9606 GN=ATOX1 PE=1 SV=1	O00244	4	7.4016	-0.814799	0.0239426		2448800000	108370000	142870000	94629000	61370000	155490000	204620000	129390000	209120000	240390000	194420000	388130000	520010000	0	0	0	0	0	0	0	0	0	0	0	0
O00255	MEN1_HUMAN	MEN1	sp|O00255|MEN1_HUMAN Menin OS=Homo sapiens OX=9606 GN=MEN1 PE=1 SV=4	O00255	6	68.023	-0.516391	0.496075		621190000	25288000	24458000	110140000	29828000	25896000	56367000	84081000	69302000	61178000	49473000	22891000	33628000	5063900	5626200	2457200	0	0	0	0	0	4723500	3246800	3008400	4529800
O00257	CBX4_HUMAN	CBX4	sp|O00257|CBX4_HUMAN E3 SUMO-protein ligase CBX4 OS=Homo sapiens OX=9606 GN=CBX4 PE=1 SV=3	O00257	3	61.367	-0.291105	0.130381		268840000	18150000	17637000	13450000	17654000	21344000	18106000	19940000	22109000	26066000	25754000	28941000	39688000	0	0	0	0	0	0	0	0	0	0	0	0
O00258	GET1_HUMAN	GET1	sp|O00258|GET1_HUMAN Guided entry of tail-anchored proteins factor 1 OS=Homo sapiens OX=9606 GN=GET1 PE=1 SV=2	O00258	2	19.779	-0.679921	0.0557715		347240000	31681000	18541000	17400000	32652000	52836000	37959000	30891000	35483000	18317000	18659000	22832000	29987000	0	0	0	0	0	0	0	0	0	0	0	0
O00264	PGRC1_HUMAN	PGRMC1	sp|O00264|PGRC1_HUMAN Membrane-associated progesterone receptor component 1 OS=Homo sapiens OX=9606 GN=PGRMC1 PE=1 SV=3	O00264	12	21.671	0.0952554	0.378783		35083000000	3484500000	2798200000	3369100000	2726800000	3762300000	2775700000	2181500000	3019300000	2723400000	2356000000	2664100000	3221900000	0	0	0	0	0	0	0	0	0	0	0	0
O00267	SPT5H_HUMAN	SUPT5H	sp|O00267|SPT5H_HUMAN Transcription elongation factor SPT5 OS=Homo sapiens OX=9606 GN=SUPT5H PE=1 SV=1	O00267	47	121	0.400932	0.014928		25280000000	2846700000	2671100000	2186400000	2658800000	2341900000	1816400000	1847300000	1850800000	1543700000	1398000000	1742900000	2348300000	0	27925000	0	0	0	0	0	0	0	0	0	0
O00268	TAF4_HUMAN	TAF4	sp|O00268|TAF4_HUMAN Transcription initiation factor TFIID subunit 4 OS=Homo sapiens OX=9606 GN=TAF4 PE=1 SV=2	O00268	7	110.11	-0.704326	0.255796		653680000	23730000	22135000	57620000	87428000	74603000	50205000	74083000	67216000	35717000	24776000	43375000	35396000	0	0	0	0	15276000	13398000	12672000	16057000	0	0	0	0
O00273	DFFA_HUMAN	DFFA	sp|O00273|DFFA_HUMAN DNA fragmentation factor subunit alpha OS=Homo sapiens OX=9606 GN=DFFA PE=1 SV=1	O00273	6	36.521	-0.0748117	0.620619		915190000	107440000	119890000	96060000	65480000	136600000	93174000	81888000	95657000	21225000	12350000	34970000	50469000	0	0	0	0	0	0	0	0	0	0	0	0
O00291	HIP1_HUMAN	HIP1	sp|O00291|HIP1_HUMAN Huntingtin-interacting protein 1 OS=Homo sapiens OX=9606 GN=HIP1 PE=1 SV=5	O00291	9	116.22	-0.608139	0.164228		1019700000	73598000	104720000	41401000	92729000	217940000	110590000	77544000	85466000	45777000	39111000	56129000	74681000	0	0	0	0	0	0	0	0	0	0	0	0
O00299	CLIC1_HUMAN	CLIC1	sp|O00299|CLIC1_HUMAN Chloride intracellular channel protein 1 OS=Homo sapiens OX=9606 GN=CLIC1 PE=1 SV=4	O00299	14	26.922	-0.699985	0.00165575		36550000000	1594600000	2497800000	1849200000	1496000000	3738900000	2978200000	2477500000	2781500000	3807800000	3574900000	3677600000	5865800000	0	0	0	0	31597000	0	39256000	25794000	12807000	14776000	73098000	12587000
O00303	EIF3F_HUMAN	EIF3F	sp|O00303|EIF3F_HUMAN Eukaryotic translation initiation factor 3 subunit F OS=Homo sapiens OX=9606 GN=EIF3F PE=1 SV=1	O00303	15	37.563	-0.378022	0.000225364		28111000000	1930300000	2126500000	2058200000	1760900000	3111200000	2457600000	2022500000	2743900000	1852400000	1830500000	2187200000	3163600000	39918000	53968000	23681000	16306000	76591000	152740000	107590000	70029000	74845000	59494000	94616000	95902000
O00330	ODPX_HUMAN	PDHX	sp|O00330|ODPX_HUMAN Pyruvate dehydrogenase protein X component, mitochondrial OS=Homo sapiens OX=9606 GN=PDHX PE=1 SV=3	O00330	15	54.122	-0.0791122	0.578861		4647200000	407210000	411430000	365670000	382460000	580980000	320280000	394180000	397800000	408060000	304220000	308320000	366550000	0	0	0	0	0	0	0	0	0	0	0	0
O00400	ACATN_HUMAN	SLC33A1	sp|O00400|ACATN_HUMAN Acetyl-coenzyme A transporter 1 OS=Homo sapiens OX=9606 GN=SLC33A1 PE=1 SV=1	O00400	12	60.908	0.170871	0.438112		2210400000	156720000	158250000	162790000	116830000	193320000	131690000	73720000	156490000	148070000	118510000	86396000	187390000	36820000	40433000	17075000	24648000	72078000	72901000	80814000	20035000	43597000	39772000	26582000	45525000
O00410	IPO5_HUMAN	IPO5	sp|O00410|IPO5_HUMAN Importin-5 OS=Homo sapiens OX=9606 GN=IPO5 PE=1 SV=4	O00410	41	123.63	-0.56027	0.000360801		40524000000	2819000000	2793600000	2735200000	2045500000	4762400000	4055200000	2923700000	3689000000	3311200000	3134500000	3671000000	4570100000	0	0	0	0	0	0	0	0	0	5495900	0	7731800
O00411	RPOM_HUMAN	POLRMT	sp|O00411|RPOM_HUMAN DNA-directed RNA polymerase, mitochondrial OS=Homo sapiens OX=9606 GN=POLRMT PE=1 SV=2	O00411	35	138.62	0.00753489	0.954227		7055200000	576920000	545000000	625910000	467990000	725650000	578090000	499740000	430250000	516360000	356910000	441760000	539340000	34786000	79372000	32432000	12981000	134960000	132350000	61645000	79708000	47211000	47515000	25462000	62834000
O00422	SAP18_HUMAN	SAP18	sp|O00422|SAP18_HUMAN Histone deacetylase complex subunit SAP18 OS=Homo sapiens OX=9606 GN=SAP18 PE=1 SV=1	O00422	3	17.561	0.492578	0.210193		707580000	150530000	70841000	61430000	48878000	79976000	49965000	48492000	42168000	45276000	32872000	29643000	47506000	0	0	0	0	0	0	0	0	0	0	0	0
O00425	IF2B3_HUMAN	IGF2BP3	sp|O00425|IF2B3_HUMAN Insulin-like growth factor 2 mRNA-binding protein 3 OS=Homo sapiens OX=9606 GN=IGF2BP3 PE=1 SV=2	O00425	21	63.704	-0.619835	3.79773e-05		11516000000	682380000	697650000	701000000	615800000	1384800000	950780000	910290000	956160000	891140000	796140000	907760000	1155200000	51501000	63839000	40436000	23513000	112380000	130190000	113460000	73277000	65999000	60499000	70652000	60723000
O00461	GOLI4_HUMAN	GOLIM4	sp|O00461|GOLI4_HUMAN Golgi integral membrane protein 4 OS=Homo sapiens OX=9606 GN=GOLIM4 PE=1 SV=1	O00461	20	81.879	-0.332833	0.119548		4539400000	389430000	284610000	401950000	358430000	691390000	369850000	352950000	445210000	301720000	214880000	263820000	295910000	41477000	64756000	38134000	24917000	0	0	0	0	0	0	0	0
O00469	PLOD2_HUMAN	PLOD2	sp|O00469|PLOD2_HUMAN Procollagen-lysine,2-oxoglutarate 5-dioxygenase 2 OS=Homo sapiens OX=9606 GN=PLOD2 PE=1 SV=2	O00469	42	84.685	-0.305665	0.00487982		206450000000	6474500000	6319900000	5839200000	6059400000	10138000000	7788800000	6065600000	7054400000	9072100000	8488800000	10854000000	12760000000	3517200000	4623300000	3138400000	956850000	21779000000	15528000000	15760000000	13261000000	5395200000	7496800000	9987300000	8094500000
O00471	EXOC5_HUMAN	EXOC5	sp|O00471|EXOC5_HUMAN Exocyst complex component 5 OS=Homo sapiens OX=9606 GN=EXOC5 PE=1 SV=1	O00471	35	81.852	-0.887636	7.4348e-05		10243000000	164260000	185050000	156250000	147470000	422960000	251760000	248850000	309700000	110100000	210780000	236220000	242660000	180880000	482840000	263270000	36442000	1224300000	1689800000	903560000	1169100000	236140000	459040000	456330000	455180000
O00483	NDUA4_HUMAN	NDUFA4	sp|O00483|NDUA4_HUMAN Cytochrome c oxidase subunit NDUFA4 OS=Homo sapiens OX=9606 GN=NDUFA4 PE=1 SV=1	O00483	5	9.3697	0.737063	0.00357223		11815000000	1431200000	1389300000	1281800000	1342700000	1206900000	797940000	508940000	904640000	528910000	290960000	496820000	569800000	55885000	116340000	42809000	51323000	173540000	209110000	124030000	92298000	41832000	22347000	65988000	69931000
O00487	PSDE_HUMAN	PSMD14	sp|O00487|PSDE_HUMAN 26S proteasome non-ATPase regulatory subunit 14 OS=Homo sapiens OX=9606 GN=PSMD14 PE=1 SV=1	O00487	14	34.577	-0.268461	0.0913718		21048000000	1496600000	1309400000	1653200000	1032300000	1962000000	1763900000	1205100000	1688000000	1513700000	1283000000	2004900000	2879200000	59754000	74669000	71418000	11816000	173340000	210520000	122380000	113470000	122050000	117690000	75784000	103380000
O00488	ZN593_HUMAN	ZNF593	sp|O00488|ZN593_HUMAN Zinc finger protein 593 OS=Homo sapiens OX=9606 GN=ZNF593 PE=1 SV=2	O00488	3	15.199	-0.216934	0.27989		735920000	70508000	53519000	59997000	69990000	110080000	60804000	66109000	65347000	42736000	38057000	44219000	54560000	0	0	0	0	0	0	0	0	0	0	0	0
O00505	IMA4_HUMAN	KPNA3	sp|O00505|IMA4_HUMAN Importin subunit alpha-4 OS=Homo sapiens OX=9606 GN=KPNA3 PE=1 SV=2	O00505	13	57.81	-0.46681	0.107869		4789600000	359000000	323610000	358620000	321150000	355390000	515100000	480970000	554420000	233160000	225430000	626860000	435900000	0	0	0	0	0	0	0	0	0	0	0	0
O00541	PESC_HUMAN	PES1	sp|O00541|PESC_HUMAN Pescadillo homolog OS=Homo sapiens OX=9606 GN=PES1 PE=1 SV=1	O00541	22	68.002	0.110955	0.606318		10998000000	738410000	1154300000	1117200000	998830000	1479400000	744920000	741920000	855230000	732620000	494350000	668990000	854370000	17896000	51337000	6531000	8875600	83564000	44242000	74513000	32053000	24574000	26810000	18925000	27909000
O00559	RCAS1_HUMAN	EBAG9	sp|O00559|RCAS1_HUMAN Receptor-binding cancer antigen expressed on SiSo cells OS=Homo sapiens OX=9606 GN=EBAG9 PE=1 SV=1	O00559	3	24.377	0.0855828	0.789942		112940000	15010000	0	0	13142000	0	22409000	6997200	11706000	0	16808000	12090000	14780000	0	0	0	0	0	0	0	0	0	0	0	0
O00562	PITM1_HUMAN	PITPNM1	sp|O00562|PITM1_HUMAN Membrane-associated phosphatidylinositol transfer protein 1 OS=Homo sapiens OX=9606 GN=PITPNM1 PE=1 SV=4	O00562	23	134.85	0.245351	0.167451		2315700000	60253000	71971000	48476000	43962000	55524000	43282000	34420000	56586000	56859000	36019000	43450000	77150000	52836000	48038000	43680000	24292000	297630000	202030000	203950000	245530000	88547000	119820000	208680000	152700000
O00567	NOP56_HUMAN	NOP56	sp|O00567|NOP56_HUMAN Nucleolar protein 56 OS=Homo sapiens OX=9606 GN=NOP56 PE=1 SV=4	O00567	35	66.049	-0.365497	0.0172961		30796000000	2222100000	1892200000	1799200000	1794100000	3568700000	2494200000	1811800000	2318500000	1686800000	1283100000	1696700000	2073200000	255010000	457680000	218070000	46783000	1174800000	1171100000	771910000	548520000	414500000	388110000	302890000	406080000
O00571	DDX3X_HUMAN	DDX3X	sp|O00571|DDX3X_HUMAN ATP-dependent RNA helicase DDX3X OS=Homo sapiens OX=9606 GN=DDX3X PE=1 SV=3;sp|O15523|DDX3Y_HUMAN ATP-dependent RNA helicase DDX3Y OS=Homo sapiens OX=9606 GN=DDX3Y PE=1 SV=2	O00571;O15523	50	73.243	-0.485458	0.000288271		156400000000	8872000000	9042100000	8043200000	6512900000	13616000000	11647000000	9556700000	10653000000	7657900000	7353400000	10045000000	12961000000	2136900000	3232600000	2351500000	1170400000	6053300000	6138100000	4746500000	3899900000	2672600000	2620400000	2776200000	2637200000
O00584	RNT2_HUMAN	RNASET2	sp|O00584|RNT2_HUMAN Ribonuclease T2 OS=Homo sapiens OX=9606 GN=RNASET2 PE=1 SV=2	O00584	3	29.48	0.988605	0.0807366		257980000	25329000	32657000	65730000	24930000	34032000	8490900	16639000	18185000	0	2846800	11884000	17254000	0	0	0	0	0	0	0	0	0	0	0	0
O00592	PODXL_HUMAN	PODXL	sp|O00592|PODXL_HUMAN Podocalyxin OS=Homo sapiens OX=9606 GN=PODXL PE=1 SV=2	O00592	10	58.635	-0.233274	0.267713		15209000000	345100000	282750000	248900000	301790000	563030000	269490000	282650000	326320000	425600000	330560000	346540000	518090000	680990000	1250300000	367760000	293010000	1576500000	1873700000	733420000	1288800000	574420000	767200000	594150000	968210000
O00625	PIR_HUMAN	PIR	sp|O00625|PIR_HUMAN Pirin OS=Homo sapiens OX=9606 GN=PIR PE=1 SV=1	O00625	9	32.113	-0.904495	0.028393		5116600000	368910000	339230000	255680000	148360000	506770000	716000000	393400000	408310000	264660000	476090000	571950000	667220000	0	0	0	0	0	0	0	0	0	0	0	0
O00629	IMA3_HUMAN	KPNA4	sp|O00629|IMA3_HUMAN Importin subunit alpha-3 OS=Homo sapiens OX=9606 GN=KPNA4 PE=1 SV=1	O00629	17	57.886	-0.665685	0.000577251		33442000000	2355800000	2058200000	2274700000	1702000000	3856200000	3546800000	2477600000	3507900000	2099900000	2566200000	2915300000	3921200000	6993700	0	0	0	37058000	14411000	33554000	29060000	7926600	9287800	7503500	14793000
O00746	NDKM_HUMAN	NME4	sp|O00746|NDKM_HUMAN Nucleoside diphosphate kinase, mitochondrial OS=Homo sapiens OX=9606 GN=NME4 PE=1 SV=1	O00746	4	20.658	-0.172163	0.478815		1629700000	192280000	141400000	142590000	123780000	310970000	148550000	119500000	140110000	92620000	58249000	74429000	85239000	0	0	0	0	0	0	0	0	0	0	0	0
O00764	PDXK_HUMAN	PDXK	sp|O00764|PDXK_HUMAN Pyridoxal kinase OS=Homo sapiens OX=9606 GN=PDXK PE=1 SV=1	O00764	8	35.102	-0.618253	0.000357605		7938900000	442010000	463800000	453380000	426640000	868910000	673010000	493730000	762520000	814870000	690560000	813740000	1035700000	0	0	0	0	0	0	0	0	0	0	0	0
O14495	PLPP3_HUMAN	PLPP3	sp|O14495|PLPP3_HUMAN Phospholipid phosphatase 3 OS=Homo sapiens OX=9606 GN=PLPP3 PE=1 SV=1	O14495	2	35.116	-0.240298	0.259714		261340000	6396400	12470000	8444000	6612600	11390000	9724200	8448000	9267000	28716000	23346000	29041000	37590000	3972500	0	2971700	0	0	0	0	0	10731000	10777000	6593000	34849000
O14497	ARI1A_HUMAN	ARID1A	sp|O14497|ARI1A_HUMAN AT-rich interactive domain-containing protein 1A OS=Homo sapiens OX=9606 GN=ARID1A PE=1 SV=3	O14497	29	242.04	0.515176	0.0297558		3403500000	293310000	301510000	327470000	236230000	293180000	146900000	209390000	181840000	249040000	182210000	243670000	377380000	6593700	6703900	6906400	3144600	54565000	116130000	57262000	84265000	8672200	6970800	3919000	6231600
O14519	CDKA1_HUMAN	CDK2AP1	sp|O14519|CDKA1_HUMAN Cyclin-dependent kinase 2-associated protein 1 OS=Homo sapiens OX=9606 GN=CDK2AP1 PE=1 SV=1;sp|O75956|CDKA2_HUMAN Cyclin-dependent kinase 2-associated protein 2 OS=Homo sapiens OX=9606 GN=CDK2AP2 PE=1 SV=1	O14519;O75956	2	12.365	-0.28784	0.292583		155370000	39208000	21148000	28205000	27542000	0	31216000	0	0	8051100	0	0	0	0	0	0	0	0	0	0	0	0	0	0	0
O14521	DHSD_HUMAN	SDHD	sp|O14521|DHSD_HUMAN Succinate dehydrogenase [ubiquinone] cytochrome b small subunit, mitochondrial OS=Homo sapiens OX=9606 GN=SDHD PE=1 SV=1	O14521	2	17.043	-0.0356715	0.870876		2050600000	151440000	149230000	125860000	195490000	158720000	158050000	155930000	156930000	298320000	143280000	212580000	144770000	0	0	0	0	0	0	0	0	0	0	0	0
O14524	NEMP1_HUMAN	NEMP1	sp|O14524|NEMP1_HUMAN Nuclear envelope integral membrane protein 1 OS=Homo sapiens OX=9606 GN=NEMP1 PE=1 SV=2	O14524	6	50.639	0.240643	0.574538		626580000	47722000	17320000	56367000	39120000	41224000	28292000	27917000	28724000	33684000	29317000	33284000	11152000	13438000	0	11394000	7143200	43388000	29546000	29095000	25455000	24992000	30706000	0	17300000
O14545	TRAD1_HUMAN	TRAFD1	sp|O14545|TRAD1_HUMAN TRAF-type zinc finger domain-containing protein 1 OS=Homo sapiens OX=9606 GN=TRAFD1 PE=1 SV=1	O14545	7	64.84	-0.589483	0.140763		279080000	5541900	10114000	10055000	3670900	12601000	13075000	6556200	9818500	9957400	89217000	71189000	37281000	0	0	0	0	0	0	0	0	0	0	0	0
O14548	COX7R_HUMAN	COX7A2L	sp|O14548|COX7R_HUMAN Cytochrome c oxidase subunit 7A-related protein, mitochondrial OS=Homo sapiens OX=9606 GN=COX7A2L PE=1 SV=2	O14548	6	12.615	0.455109	0.0237136		4901700000	607880000	411070000	518810000	473340000	396510000	370250000	335700000	352540000	465800000	324640000	287370000	357760000	0	0	0	0	0	0	0	0	0	0	0	0
O14561	ACPM_HUMAN	NDUFAB1	sp|O14561|ACPM_HUMAN Acyl carrier protein, mitochondrial OS=Homo sapiens OX=9606 GN=NDUFAB1 PE=1 SV=3	O14561	4	17.417	-0.112882	0.267754		17053000000	1580900000	1384500000	1262400000	1388700000	1839500000	1565200000	1181800000	1542100000	1383900000	993020000	1517200000	1413900000	0	0	0	0	0	0	0	0	0	0	0	0
O14569	C56D2_HUMAN	CYB561D2	sp|O14569|C56D2_HUMAN Transmembrane reductase CYB561D2 OS=Homo sapiens OX=9606 GN=CYB561D2 PE=1 SV=1	O14569	1	23.973	-0.0934591	0.646976		309000000	38213000	24661000	21226000	25504000	35399000	25084000	25499000	29196000	31522000	26485000	26213000	0	0	0	0	0	0	0	0	0	0	0	0	0
O14578	CTRO_HUMAN	CIT	sp|O14578|CTRO_HUMAN Citron Rho-interacting kinase OS=Homo sapiens OX=9606 GN=CIT PE=1 SV=2	O14578	9	231.43	-0.667305	0.0739706		350960000	36703000	19235000	0	29301000	53312000	30324000	46407000	57125000	15380000	6457900	15529000	25045000	2330400	10546000	3269900	0	0	0	0	0	0	0	0	0
O14579	COPE_HUMAN	COPE	sp|O14579|COPE_HUMAN Coatomer subunit epsilon OS=Homo sapiens OX=9606 GN=COPE PE=1 SV=3	O14579	13	34.482	-0.038434	0.695751		14645000000	1089500000	1207500000	1292200000	953480000	1385200000	1180500000	1083200000	1018000000	918520000	881480000	1071700000	1417200000	15264000	37476000	15943000	0	211660000	249580000	195790000	164060000	54885000	56285000	64865000	80799000
O14617	AP3D1_HUMAN	AP3D1	sp|O14617|AP3D1_HUMAN AP-3 complex subunit delta-1 OS=Homo sapiens OX=9606 GN=AP3D1 PE=1 SV=1	O14617	38	130.16	-0.481655	0.0191796		19644000000	349770000	394170000	379440000	469460000	654340000	608080000	469650000	499620000	738640000	564690000	535880000	906730000	238530000	327790000	270250000	82345000	2378200000	2047100000	2201900000	2076500000	698850000	711030000	1302800000	738610000
O14639	ABLM1_HUMAN	ABLIM1	sp|O14639|ABLM1_HUMAN Actin-binding LIM protein 1 OS=Homo sapiens OX=9606 GN=ABLIM1 PE=1 SV=3	O14639	15	87.687	-0.125408	0.682165		1899100000	164320000	139120000	121800000	132700000	188770000	110270000	215830000	116440000	72293000	71959000	106850000	39159000	11567000	76761000	18853000	20968000	71031000	88499000	43468000	64410000	3473000	7579900	4762400	8197900
O14653	GOSR2_HUMAN	GOSR2	sp|O14653|GOSR2_HUMAN Golgi SNAP receptor complex member 2 OS=Homo sapiens OX=9606 GN=GOSR2 PE=1 SV=2	O14653	2	24.775	0.100836	0.185398		315000000	39719000	0	42539000	36261000	46547000	0	33069000	0	21172000	0	0	27467000	9529000	10472000	10965000	0	0	0	0	0	12492000	11717000	0	13051000
O14656	TOR1A_HUMAN	TOR1A	sp|O14656|TOR1A_HUMAN Torsin-1A OS=Homo sapiens OX=9606 GN=TOR1A PE=1 SV=1	O14656	10	37.808	0.572865	0.00236229		4265900000	415420000	544830000	483700000	360360000	350450000	308560000	223260000	333800000	251800000	216880000	334230000	344910000	0	2530800	1570400	0	15700000	13257000	16012000	12388000	7831100	11343000	10251000	6866500
O14657	TOR1B_HUMAN	TOR1B	sp|O14657|TOR1B_HUMAN Torsin-1B OS=Homo sapiens OX=9606 GN=TOR1B PE=1 SV=2	O14657	9	37.978	0.153561	0.461625		2604100000	156060000	162940000	151000000	125120000	188160000	123740000	78252000	172260000	342610000	254570000	414450000	434880000	0	0	0	0	0	0	0	0	0	0	0	0
O14672	ADA10_HUMAN	ADAM10	sp|O14672|ADA10_HUMAN Disintegrin and metalloproteinase domain-containing protein 10 OS=Homo sapiens OX=9606 GN=ADAM10 PE=1 SV=1	O14672	23	84.141	-0.249117	0.0834475		13982000000	948330000	1028700000	855000000	1015900000	1530400000	952060000	964490000	1203000000	1073300000	1244000000	1429600000	1711800000	0	0	0	0	0	0	0	0	11539000	6054900	7425800	0
O14681	EI24_HUMAN	EI24	sp|O14681|EI24_HUMAN Etoposide-induced protein 2.4 homolog OS=Homo sapiens OX=9606 GN=EI24 PE=1 SV=4	O14681	4	38.964	0.553175	0.024212		955350000	83926000	70978000	98802000	107760000	75947000	60635000	52537000	56553000	95873000	16277000	63734000	59929000	0	0	0	0	48771000	9264400	33917000	20440000	0	0	0	0
O14683	P5I11_HUMAN	TP53I11	sp|O14683|P5I11_HUMAN Tumor protein p53-inducible protein 11 OS=Homo sapiens OX=9606 GN=TP53I11 PE=1 SV=2	O14683	4	21.054	0.182024	0.570909		787860000	41993000	47515000	34207000	68010000	69063000	34710000	27240000	42915000	60150000	53568000	38806000	59112000	7031500	20056000	11040000	0	27853000	29382000	21009000	15266000	19194000	20307000	8349300	31081000
O14684	PTGES_HUMAN	PTGES	sp|O14684|PTGES_HUMAN Prostaglandin E synthase OS=Homo sapiens OX=9606 GN=PTGES PE=1 SV=2	O14684	5	17.102	-0.55713	0.0254632		28249000000	1941100000	2053300000	1765600000	2278700000	3367300000	3346800000	1915700000	3480900000	2060500000	1546300000	1616600000	2554400000	22401000	34986000	15948000	0	48787000	0	18902000	26030000	33407000	46254000	25566000	49889000
O14735	CDIPT_HUMAN	CDIPT	sp|O14735|CDIPT_HUMAN CDP-diacylglycerol--inositol 3-phosphatidyltransferase OS=Homo sapiens OX=9606 GN=CDIPT PE=1 SV=1	O14735	5	23.539	-0.0819005	0.700092		3915400000	284500000	249330000	249260000	224670000	284530000	379040000	224210000	206160000	128870000	214830000	252800000	448960000	50200000	31675000	33980000	23124000	86160000	126930000	71404000	67061000	75215000	75583000	40835000	86037000
O14737	PDCD5_HUMAN	PDCD5	sp|O14737|PDCD5_HUMAN Programmed cell death protein 5 OS=Homo sapiens OX=9606 GN=PDCD5 PE=1 SV=3	O14737	10	14.285	-0.054994	0.790075		14429000000	1013700000	1232400000	1033500000	893720000	1116200000	1415300000	689760000	1233400000	902270000	1081100000	1615100000	1533700000	9138300	35863000	39518000	0	99657000	164450000	92055000	94894000	24728000	64526000	44171000	0
O14744	ANM5_HUMAN	PRMT5	sp|O14744|ANM5_HUMAN Protein arginine N-methyltransferase 5 OS=Homo sapiens OX=9606 GN=PRMT5 PE=1 SV=4	O14744	20	72.683	-0.532765	0.00234285		8486300000	525480000	579060000	522620000	450960000	1103100000	628430000	659190000	687440000	609670000	648140000	764810000	1045400000	0	4468400	0	0	43035000	74797000	45791000	53170000	7148400	14034000	7167800	12330000
O14745	NHRF1_HUMAN	SLC9A3R1	sp|O14745|NHRF1_HUMAN Na(+)/H(+) exchange regulatory cofactor NHE-RF1 OS=Homo sapiens OX=9606 GN=SLC9A3R1 PE=1 SV=4	O14745	24	38.868	-0.520056	0.00887462		13305000000	475460000	420040000	327950000	319830000	760500000	471990000	431380000	572070000	685450000	615490000	694890000	793410000	207610000	277620000	189780000	104440000	1331000000	1157500000	622800000	738520000	451410000	499070000	483930000	672820000
O14763	TR10B_HUMAN	TNFRSF10B	sp|O14763|TR10B_HUMAN Tumor necrosis factor receptor superfamily member 10B OS=Homo sapiens OX=9606 GN=TNFRSF10B PE=1 SV=2	O14763	3	47.878	0.0225593	0.870563		1497500000	106340000	133220000	113410000	96275000	114080000	121670000	107250000	97606000	103920000	110270000	182300000	193490000	0	0	0	0	0	0	0	0	8095000	4772200	0	4803200
O14773	TPP1_HUMAN	TPP1	sp|O14773|TPP1_HUMAN Tripeptidyl-peptidase 1 OS=Homo sapiens OX=9606 GN=TPP1 PE=1 SV=2	O14773	9	61.247	0.119674	0.486201		7124500000	581180000	613140000	810700000	552910000	747330000	533840000	592600000	484840000	392170000	394440000	507940000	913380000	0	0	0	0	0	0	0	0	0	0	0	0
O14776	TCRG1_HUMAN	TCERG1	sp|O14776|TCRG1_HUMAN Transcription elongation regulator 1 OS=Homo sapiens OX=9606 GN=TCERG1 PE=1 SV=2	O14776	36	123.9	0.111148	0.301497		18451000000	1650600000	1636400000	1696700000	1608200000	2168500000	1486600000	1090500000	1540500000	1181800000	1050400000	1410900000	1929600000	0	0	0	0	0	0	0	0	0	0	0	0
O14787	TNPO2_HUMAN	TNPO2	sp|O14787|TNPO2_HUMAN Transportin-2 OS=Homo sapiens OX=9606 GN=TNPO2 PE=1 SV=3	O14787	8	101.39	-0.750436	0.0653398		416460000	18769000	28021000	14721000	20873000	72061000	31151000	20025000	28795000	27748000	41790000	42511000	69995000	0	0	0	0	0	0	0	0	0	0	0	0
O14818	PSA7_HUMAN	PSMA7	sp|O14818|PSA7_HUMAN Proteasome subunit alpha type-7 OS=Homo sapiens OX=9606 GN=PSMA7 PE=1 SV=1	O14818	17	27.887	-0.382045	0.00110775		58701000000	4250600000	3838200000	3768700000	3622900000	5835300000	5119400000	4442500000	4841100000	3847300000	3560400000	4264600000	5596700000	588820000	755310000	510650000	0	1073500000	18147000	11001000	868080000	490580000	326280000	521150000	549910000
O14828	SCAM3_HUMAN	SCAMP3	sp|O14828|SCAM3_HUMAN Secretory carrier-associated membrane protein 3 OS=Homo sapiens OX=9606 GN=SCAMP3 PE=1 SV=3	O14828	14	38.287	-0.497915	0.00400231		11851000000	554840000	544800000	664170000	451590000	1095100000	692940000	622140000	763730000	797860000	550440000	686790000	605540000	128000000	148110000	87289000	35948000	708940000	524020000	447370000	362790000	270460000	270300000	424980000	412770000
O14832	PAHX_HUMAN	PHYH	sp|O14832|PAHX_HUMAN Phytanoyl-CoA dioxygenase, peroxisomal OS=Homo sapiens OX=9606 GN=PHYH PE=1 SV=1	O14832	3	38.538	0.257963	0.61369		264290000	13518000	37502000	12307000	39386000	22513000	20824000	16178000	15846000	19807000	15563000	21186000	29663000	0	0	0	0	0	0	0	0	0	0	0	0
O14874	BCKD_HUMAN	BCKDK	sp|O14874|BCKD_HUMAN [3-methyl-2-oxobutanoate dehydrogenase [lipoamide]] kinase, mitochondrial OS=Homo sapiens OX=9606 GN=BCKDK PE=1 SV=2	O14874	3	46.36	-0.457222	0.0318963		189000000	13841000	10622000	0	13954000	0	16224000	16981000	15077000	33122000	0	18695000	34293000	8083300	0	8113200	0	0	0	0	0	0	0	0	0
O14880	MGST3_HUMAN	MGST3	sp|O14880|MGST3_HUMAN Microsomal glutathione S-transferase 3 OS=Homo sapiens OX=9606 GN=MGST3 PE=1 SV=1	O14880	6	16.516	0.175782	0.12423		35726000000	3254600000	3611500000	4144600000	3291000000	3492200000	3151600000	2643600000	3384600000	1316300000	1849200000	2695400000	2891300000	0	0	0	0	0	0	0	0	0	0	0	0
O14893	GEMI2_HUMAN	GEMIN2	sp|O14893|GEMI2_HUMAN Gem-associated protein 2 OS=Homo sapiens OX=9606 GN=GEMIN2 PE=1 SV=1	O14893	5	31.585	-0.264675	0.537151		138780000	10735000	8727000	12953000	22660000	24965000	18447000	11457000	10856000	0	7641000	10336000	0	0	0	0	0	0	0	0	0	0	0	0	0
O14907	TX1B3_HUMAN	TAX1BP3	sp|O14907|TX1B3_HUMAN Tax1-binding protein 3 OS=Homo sapiens OX=9606 GN=TAX1BP3 PE=1 SV=2	O14907	2	13.735	-0.914273	0.343196		815510000	90340000	93237000	27986000	16928000	164000000	131020000	116030000	20191000	17894000	15379000	23861000	52409000	2636700	0	3560700	0	0	0	0	0	12268000	8135400	5569700	14064000
O14908	GIPC1_HUMAN	GIPC1	sp|O14908|GIPC1_HUMAN PDZ domain-containing protein GIPC1 OS=Homo sapiens OX=9606 GN=GIPC1 PE=1 SV=2	O14908	9	36.049	0.136817	0.530717		1864200000	124810000	136430000	108670000	148860000	168820000	143120000	84410000	92424000	177320000	168490000	250290000	245090000	0	10547000	4872900	0	0	0	0	0	0	0	0	0
O14910	LIN7A_HUMAN	LIN7A	sp|O14910|LIN7A_HUMAN Protein lin-7 homolog A OS=Homo sapiens OX=9606 GN=LIN7A PE=1 SV=2	O14910	8	25.996	-0.376153	0.0735023		479170000	56054000	33460000	40223000	40785000	71622000	51047000	43989000	54285000	34068000	9669500	25674000	18296000	0	0	0	0	0	0	0	0	0	0	0	0
O14925	TIM23_HUMAN	TIMM23	sp|O14925|TIM23_HUMAN Mitochondrial import inner membrane translocase subunit Tim23 OS=Homo sapiens OX=9606 GN=TIMM23 PE=1 SV=1	O14925	5	21.943	-0.0674518	0.365717		7409600000	524780000	486920000	557790000	423370000	625530000	527490000	451670000	488160000	438100000	325130000	393270000	495170000	96559000	29232000	76576000	7481600	269590000	397950000	197970000	223130000	158220000	51264000	80754000	83466000
O14929	HAT1_HUMAN	HAT1	sp|O14929|HAT1_HUMAN Histone acetyltransferase type B catalytic subunit OS=Homo sapiens OX=9606 GN=HAT1 PE=1 SV=1	O14929	8	49.512	0.448542	0.0675837		2598700000	242660000	327890000	310720000	205430000	261940000	199860000	201300000	138960000	157120000	168280000	190180000	194410000	0	0	0	0	0	0	0	0	0	0	0	0
O14936	CSKP_HUMAN	CASK	sp|O14936|CSKP_HUMAN Peripheral plasma membrane protein CASK OS=Homo sapiens OX=9606 GN=CASK PE=1 SV=3	O14936	27	105.12	0.165044	0.077555		7987300000	627520000	704640000	786730000	650380000	750500000	583870000	529820000	616680000	629680000	482160000	729000000	800050000	2616300	6304400	4799400	0	0	7507000	6501600	2889000	18676000	13204000	6703900	27066000
O14939	PLD2_HUMAN	PLD2	sp|O14939|PLD2_HUMAN Phospholipase D2 OS=Homo sapiens OX=9606 GN=PLD2 PE=1 SV=2	O14939	5	105.99	-0.472772	0.175773		331390000	0	7951500	0	0	14720000	8172800	6781400	19272000	0	0	0	0	0	0	0	0	0	0	0	0	65263000	76070000	49460000	83702000
O14949	QCR8_HUMAN	UQCRQ	sp|O14949|QCR8_HUMAN Cytochrome b-c1 complex subunit 8 OS=Homo sapiens OX=9606 GN=UQCRQ PE=1 SV=4	O14949	7	9.9062	0.223335	0.150958		14688000000	1463400000	1308300000	1604600000	1090300000	1681000000	983200000	1040400000	1048700000	1093900000	694470000	1217900000	1155100000	2129100	21928000	15028000	0	91462000	30736000	31675000	30449000	18357000	16644000	28143000	20142000
P19105	ML12A_HUMAN	MYL12A	sp|P19105|ML12A_HUMAN Myosin regulatory light chain 12A OS=Homo sapiens OX=9606 GN=MYL12A PE=1 SV=2;sp|O14950|ML12B_HUMAN Myosin regulatory light chain 12B OS=Homo sapiens OX=9606 GN=MYL12B PE=1 SV=2;sp|P24844|MYL9_HUMAN Myosin regulatory light polypeptide	P19105;O14950;P24844	13	19.794	-0.761093	0.0147412		380840000000	2248100000	2969000000	2283300000	1865800000	3999800000	5404900000	3685600000	2944200000	3227400000	2640000000	3184100000	5583600000	4005400000	14114000000	5581700000	4659400000	53600000000	49656000000	40641000000	36622000000	28283000000	31981000000	37413000000	34241000000
O14966	RAB7L_HUMAN	RAB29	sp|O14966|RAB7L_HUMAN Ras-related protein Rab-7L1 OS=Homo sapiens OX=9606 GN=RAB29 PE=1 SV=1	O14966	7	23.155	0.036854	0.816515		781500000	17735000	13016000	16964000	0	0	17758000	12178000	12944000	14520000	10793000	0	18098000	28256000	83543000	51266000	46997000	75125000	78630000	52238000	49159000	43632000	36460000	36731000	65458000
O14967	CLGN_HUMAN	CLGN	sp|O14967|CLGN_HUMAN Calmegin OS=Homo sapiens OX=9606 GN=CLGN PE=1 SV=1	O14967	11	70.038	0.0446363	0.74429		3542100000	309230000	266220000	305610000	302740000	431300000	261920000	220910000	269680000	299060000	206790000	237110000	431490000	0	0	0	0	0	0	0	0	0	0	0	0
O14974	MYPT1_HUMAN	PPP1R12A	sp|O14974|MYPT1_HUMAN Protein phosphatase 1 regulatory subunit 12A OS=Homo sapiens OX=9606 GN=PPP1R12A PE=1 SV=1	O14974	43	115.28	-0.591775	0.000944851		12566000000	649930000	692140000	557100000	674210000	1224500000	953200000	758260000	984910000	716510000	686550000	729390000	1002200000	97493000	145090000	57031000	37041000	828390000	517520000	337470000	350850000	160930000	155510000	92452000	157460000
O14975	S27A2_HUMAN	SLC27A2	sp|O14975|S27A2_HUMAN Very long-chain acyl-CoA synthetase OS=Homo sapiens OX=9606 GN=SLC27A2 PE=1 SV=2	O14975	7	70.311	0.082928	0.788859		1599900000	136830000	119650000	220130000	84824000	117150000	136010000	103320000	147550000	223760000	123710000	117890000	69100000	0	0	0	0	0	0	0	0	0	0	0	0
O14979	HNRDL_HUMAN	HNRNPDL	sp|O14979|HNRDL_HUMAN Heterogeneous nuclear ribonucleoprotein D-like OS=Homo sapiens OX=9606 GN=HNRNPDL PE=1 SV=3	O14979	10	46.437	-0.243787	0.0245835		7396400000	609850000	604150000	626780000	558350000	1007400000	706110000	571910000	623070000	404540000	372080000	540700000	622790000	9322700	23937000	6132500	0	19242000	13271000	10551000	12906000	9384500	20906000	7902700	15193000
O14980	XPO1_HUMAN	XPO1	sp|O14980|XPO1_HUMAN Exportin-1 OS=Homo sapiens OX=9606 GN=XPO1 PE=1 SV=1	O14980	47	123.38	0.044013	0.707899		67289000000	6590100000	6555000000	5158200000	4930200000	5900500000	6028700000	4876100000	5605900000	3702400000	4641500000	5418200000	6883700000	73484000	58103000	59318000	0	160540000	192240000	121470000	86231000	69676000	59048000	63411000	54611000
O15014	ZN609_HUMAN	ZNF609	sp|O15014|ZN609_HUMAN Zinc finger protein 609 OS=Homo sapiens OX=9606 GN=ZNF609 PE=1 SV=2	O15014	9	151.19	0.634357	0.0273684		848270000	49589000	37580000	32453000	26277000	27801000	18050000	25359000	21511000	33484000	27654000	27817000	45409000	16821000	8965800	8624900	0	95952000	185770000	75144000	65839000	5957600	5019700	2865600	4329400
O15031	PLXB2_HUMAN	PLXNB2	sp|O15031|PLXB2_HUMAN Plexin-B2 OS=Homo sapiens OX=9606 GN=PLXNB2 PE=1 SV=3	O15031	40	205.12	-0.129295	0.118949		10267000000	919230000	868560000	774130000	816240000	1089200000	910460000	819420000	888520000	493090000	475510000	806570000	809580000	5221100	14083000	4608000	0	51550000	73576000	41135000	46173000	92952000	89642000	77538000	100490000
O15042	SR140_HUMAN	U2SURP	sp|O15042|SR140_HUMAN U2 snRNP-associated SURP motif-containing protein OS=Homo sapiens OX=9606 GN=U2SURP PE=1 SV=2	O15042	45	118.29	0.181015	0.0104409		24217000000	1793700000	1859400000	1664400000	1534600000	1920700000	1467300000	1336200000	1369500000	1255100000	917750000	1260500000	1856300000	157150000	815260000	146970000	50432000	1792700000	1068400000	851630000	550250000	134860000	158710000	200190000	55394000
O15061	SYNEM_HUMAN	SYNM	sp|O15061|SYNEM_HUMAN Synemin OS=Homo sapiens OX=9606 GN=SYNM PE=1 SV=2	O15061	10	172.77	-0.88207	0.118503		1091100000	35091000	18302000	45264000	52911000	83467000	36995000	85508000	67212000	39649000	35784000	55107000	71699000	7094600	5174000	7108900	0	104770000	125900000	90916000	91293000	5055400	6822700	0	19933000
O15067	PUR4_HUMAN	PFAS	sp|O15067|PUR4_HUMAN Phosphoribosylformylglycinamidine synthase OS=Homo sapiens OX=9606 GN=PFAS PE=1 SV=4	O15067	31	144.73	-0.962053	1.86786e-06		11193000000	586210000	678190000	653840000	500210000	1478400000	1167100000	963440000	1126500000	670370000	945980000	1013500000	1409300000	0	0	0	0	0	0	0	0	0	0	0	0
O15091	MRPP3_HUMAN	PRORP	sp|O15091|MRPP3_HUMAN Mitochondrial ribonuclease P catalytic subunit OS=Homo sapiens OX=9606 GN=PRORP PE=1 SV=2	O15091	11	67.315	-0.450278	0.0202418		1956800000	156780000	122650000	149540000	133580000	191110000	203980000	174340000	196960000	137080000	116120000	121170000	167570000	0	0	0	0	24087000	33860000	5680800	22282000	0	0	0	0
O15116	LSM1_HUMAN	LSM1	sp|O15116|LSM1_HUMAN U6 snRNA-associated Sm-like protein LSm1 OS=Homo sapiens OX=9606 GN=LSM1 PE=1 SV=1	O15116	3	15.179	-0.486064	0.00537135		1261200000	85718000	101860000	77453000	74555000	148370000	106540000	117450000	104510000	79163000	90406000	115190000	160040000	0	0	0	0	0	0	0	0	0	0	0	0
O15118	NPC1_HUMAN	NPC1	sp|O15118|NPC1_HUMAN NPC intracellular cholesterol transporter 1 OS=Homo sapiens OX=9606 GN=NPC1 PE=1 SV=2	O15118	20	142.17	-0.0934571	0.336478		22146000000	1599800000	1411600000	1355900000	1223200000	2070800000	1364400000	1286500000	1335200000	1222600000	1172200000	1768100000	2340500000	134250000	137880000	87881000	23916000	507940000	642940000	445110000	373440000	357240000	370240000	382220000	532210000
O15120	PLCB_HUMAN	AGPAT2	sp|O15120|PLCB_HUMAN 1-acyl-sn-glycerol-3-phosphate acyltransferase beta OS=Homo sapiens OX=9606 GN=AGPAT2 PE=1 SV=1	O15120	6	30.914	-0.656624	0.00881618		1688000000	108720000	120420000	87688000	133340000	198390000	190080000	144380000	173620000	89847000	97521000	130350000	164160000	0	7237600	0	0	18007000	0	13484000	0	0	0	10752000	0
O15121	DEGS1_HUMAN	DEGS1	sp|O15121|DEGS1_HUMAN Sphingolipid delta(4)-desaturase DES1 OS=Homo sapiens OX=9606 GN=DEGS1 PE=1 SV=1	O15121	2	37.866	-0.77707	0.170364		946540000	32313000	29528000	61149000	11826000	70619000	31329000	42972000	62585000	167070000	119730000	132080000	185350000	0	0	0	0	0	0	0	0	0	0	0	0
O15126	SCAM1_HUMAN	SCAMP1	sp|O15126|SCAM1_HUMAN Secretory carrier-associated membrane protein 1 OS=Homo sapiens OX=9606 GN=SCAMP1 PE=1 SV=2	O15126	14	37.92	-0.622345	0.0173118		45508000000	216620000	203570000	332450000	234030000	539030000	334470000	315670000	338520000	424270000	276400000	404520000	535890000	948800000	1936300000	1332500000	1414200000	6273600000	6564900000	4128400000	4127000000	4471200000	3318600000	3280400000	3556700000
O15127	SCAM2_HUMAN	SCAMP2	sp|O15127|SCAM2_HUMAN Secretory carrier-associated membrane protein 2 OS=Homo sapiens OX=9606 GN=SCAMP2 PE=1 SV=2	O15127	4	36.648	-0.368988	0.275971		2973500000	186420000	172490000	156850000	126850000	282060000	109700000	208490000	275870000	291470000	176740000	244050000	339780000	16537000	0	27725000	5514500	78242000	121250000	41861000	85597000	5917900	12385000	7697300	0
O15143	ARC1B_HUMAN	ARPC1B	sp|O15143|ARC1B_HUMAN Actin-related protein 2/3 complex subunit 1B OS=Homo sapiens OX=9606 GN=ARPC1B PE=1 SV=3	O15143	18	40.949	-0.884171	0.000444		21386000000	1199500000	1276700000	979650000	755370000	2368200000	1839100000	1718200000	1757400000	1176600000	1249100000	1755900000	2183200000	48619000	112970000	94303000	47671000	493650000	625620000	455860000	388930000	121270000	226460000	306210000	205480000
O15144	ARPC2_HUMAN	ARPC2	sp|O15144|ARPC2_HUMAN Actin-related protein 2/3 complex subunit 2 OS=Homo sapiens OX=9606 GN=ARPC2 PE=1 SV=1	O15144	15	34.333	-0.54473	0.00307998		18641000000	798510000	1110600000	1014100000	886880000	1640600000	1217200000	1259900000	1435500000	1155500000	1137600000	1301300000	2228100000	85837000	229230000	76861000	30811000	612280000	421290000	452190000	396270000	295130000	283600000	293520000	278090000
[truncated: 3,599 more rows]

## Sheet: NonSignif_with_FC_sup_to2
Uniprot accession	Protein name	Gene name	Fasta.headers	Majority.protein.IDs	Peptides	Mol..weight.kDa.	log2...Mean.in.Influenza.....Mean.in.Mock...	p.value	Adjusted.p.value	Intensity	Intensity.Input.F.1	Intensity.Input.F.2	Intensity.Input.F.3	Intensity.Input.F.4	Intensity.Input.M.1	Intensity.Input.M.2	Intensity.Input.M.3	Intensity.Input.M.4	Intensity.Input.R.1	Intensity.Input.R.2	Intensity.Input.R.3	Intensity.Input.R.4	Intensity.IP.F.1	Intensity.IP.F.2	Intensity.IP.F.3	Intensity.IP.F.4	Intensity.IP.M.1	Intensity.IP.M.2	Intensity.IP.M.3	Intensity.IP.M.4	Intensity.IP.R.1	Intensity.IP.R.2	Intensity.IP.R.3	Intensity.IP.R.4
[truncated: 10 more rows]

[truncated: 8 more sheets: MoreAbInInfenzaThanInMock, MoreAbInMockThanInInfenza, MoreAbundInOneOrTheOther, DataVolcano, Imputation, ParametersAnalysis, SampleCorrelation, SamplCorrAfterNormImput]
