# Supplementary material for: Influenza A virus induces PI4P production at the endoplasmic reticulum in an ATG16L1-dependent manner to promote the egress of viral ribonucleoproteins
Source: PLoS Biol. 2025 Jul 16;23(7):e3002958. doi: 10.1371/journal.pbio.3002958 (PMC12286409; doi:10.1371/journal.pbio.3002958)
Supplement: S5 File — The sequence of primers used for RTqPCR assessment of knock-down efficency and for testing for mycoplasma presence are indicated in two separate tabs. (XLSX) [file pbio.3002958.s014.xlsx]

## Sheet: Knock-Dow test
S4_File : Primers used for RTqPCR assessment of the knock-down efficiency for FAM126A and INPP5K
FAM126A FW : CACGAGTCGAGGTCCTGC
FAM126A RV :TCCTCCACAACCCCTTTCTC
INPP5K FW : CGAGACATCCCAAACATCCT
INPP5K RV : ATTCCCGAACAAAGTGCAAC
GAPDH FW : TGGGTGTGAACCATGAGAAG
GAPDH RV : GATGGCATGGACTGTGGTC

## Sheet: Mycoplama test
S4_File : Primers used to test for the presence of mycoplasma in cell cultures (amplification of the 16S ribosomal RNA)
Forward primer GPO-1 : TGCACCATCTGTCACTCTGTTAACCTC
Reverser primer MGSO : ACTCCTACGGGAGGCAGCAGTA
