# Supplementary material for: Influenza A virus induces PI4P production at the endoplasmic reticulum in an ATG16L1-dependent manner to promote the egress of viral ribonucleoproteins
Source: PLoS Biol. 2025 Jul 16;23(7):e3002958. doi: 10.1371/journal.pbio.3002958 (PMC12286409; doi:10.1371/journal.pbio.3002958)
Supplement: S6 File — Datasets corresponding to distinct Figure panels showing a graph are listed in separate tabs, which are labeled with the corresponding figure panel number. (XLSX) [file pbio.3002958.s015.xlsx]

## Sheet: 1B
MOCK	A/WSN/33	A/Victoria/3/75
0.45605778	0.40189529	0.37738003		n1
0.33088622	0.41499819	0.49991992		n2
0.31873417	0.52977215	0.63050973		n3
0.39217039	0.89054878	0.74084953
0.51220587	0.95537004	0.57790541
0.33701048	0.54996236	0.64018879
0.39607859	0.59639278	0.70585851
0.31719228	0.60091779	0.43915325
0.29463981	0.97836741	0.43462845
0.38153111	0.52699607	0.55656018
0.3332119	0.41927139	0.55592001
0.3774686	0.61385176	0.62921653
0.37206526	0.73476703	0.54688188
0.32534707	0.76078964	0.49688659
0.60572051	0.97325991	0.52563241
0.39975187	0.46841596	0.51520308
0.31374869	0.68590178	0.75600941
0.48030147	0.74272085	0.43216327
0.49857207	0.6312845	0.57272702
0.43380506	0.3178967	0.60820883
0.55421403	0.3857533	0.70110787
0.42303489	0.71941039	0.58349348
0.35030505	0.67317981	0.82031534
0.32339737	0.48681762	0.51201966
0.50265142	0.89890525	0.53228696
0.68451243	0.27890392	0.76780928
0.29561776	0.77668438	0.60883242
0.52231495	0.65380126	0.71952479
0.35706947	0.41367371	0.74265613
0.33902845	0.31787443	0.65938884
0.37667678	0.90032759	0.45720241
0.42810593	0.40330813	0.70421159
0.33612077	0.28040937	0.56018914
0.45773721	0.2658604	0.74742011
0.39239656	0.61469461	0.57814033
0.40672881	0.4690214	0.95157385
0.41748025	0.69788709	0.79474324
0.50026582	0.500432	0.99543526
0.34104395	0.46773052	0.65515162
0.45491757	0.90270949	0.9490852
0.22430344	0.58288198	0.55226159
0.35444483	0.47293159	0.73720762
0.32892107	0.68476015	0.66583648
0.40569656	0.73907208	0.5078329
0.49259833	0.42813277	0.70810717
0.40312374	0.54686082	0.40750257
0.57176347	0.46252303	0.5997147
0.29917671	0.51843737	0.71142583
0.35445949	0.31386054	0.48618085
0.25577812	0.59535309	0.62235917
0.45906309	0.8223995	0.49230937
0.70005476	0.49206693	0.87796958
0.41731959	0.66599675	0.82900602
0.39237436	0.76435612	0.45623797
0.33864331	0.70239259	0.54968504
0.21055476	0.77372742	0.76000392
0.44806668	0.96974622	0.6884809
0.35918145	0.34367813	0.57409248
0.28787099	0.92490703	0.52897259
0.29302233	0.49611364	0.83100902
0.34392398	0.66404615	0.52696625
0.36457482	0.39041969	0.53869626
0.50553834	0.51720514	0.63183891
0.37571848	0.63470685	0.8021893
0.2980416	0.57076205	0.71485604
0.33329233	0.71927931	0.73614839
0.2597753	0.3811841	0.74898152
0.44087491	0.56303039	0.80772541
0.39814036	0.47569542	0.60338358
0.44757776	0.85325427	0.82507299
0.4020825	0.42039693	0.92462628
0.78803039	0.65762117	0.41066851
0.78709317	0.29401392	0.78180492
0.47677036	0.40032743	0.83274573
0.43670932	0.48399862	0.85802341
0.50880626	0.46703662	0.57806139
0.63332937	0.69871349	0.97332549
0.56389429	0.29258242	0.46203306
0.54827271	0.37793404	0.74459395
0.79182061	0.55660206	0.65662722
0.57898455	0.36085685	0.60168756
0.8170803	0.3656273	0.60824081
0.5803071	0.21795866	0.40827331
0.38762349	0.42697353	0.81821093
0.71985549	0.37917645	0.66071349
0.40340524	0.59719711	0.70813093
0.38722416	0.72368239	0.47916279
0.53759141	0.26398288	0.46882217
0.47387046	0.7662641	0.7140373
0.499675	0.58544192	0.53875887
0.6588002	0.32147953	0.58776918
0.92610176	0.72219767	0.36529048
0.54770137	0.60500802	0.92663577
0.49297424	0.49456766	0.90825178
0.88488892	0.61773091	0.99826014
0.80388613	0.53224987	0.98535376
0.81212771	0.76432278	0.90117378
0.44419621	0.56779049	0.92015294
0.4698571	0.45824587	0.84236865
0.34177626	0.65244481	0.93198248
0.48654889	0.44958031	0.76135105
0.65617767	0.47307114	0.86875885
0.63820073	0.27308214	0.94652564
0.34654207	0.46896036	0.75871488
0.4684734	0.37309266	0.93869147
0.60991862	0.34528106	0.82212949
0.68287766	0.55222756	0.88055655
0.44148649	0.79588747	0.94166559
0.62137175	0.23623402	0.91881668
0.77129839	0.75194397	0.78094038
0.41991854	0.73320345	0.87158071
0.54996494	0.69763862	0.75104561
0.42755492	0.97391204	0.662766
0.65623326	0.92083269	0.97149845
0.42783291	0.67753782	0.91099147
0.7466443	0.76453834	0.98839581
0.68233779	0.95854101	0.96376301
0.50066123	0.8408678	0.94748138
0.37815321	0.85825032	0.85700517
0.54805381	0.81667963	0.8992977
0.55170285	0.80669119	0.81787521
0.68928859	0.93983101	0.80384519
0.67557037	0.7600649	0.91915775
0.63828839	0.73580621	0.95628487
0.38641991	0.82437825	0.95440904
0.58141711	0.54384812	0.81380587
0.03873102	0.75918331	0.50033426
0.50290109	0.56275932	0.63827373
0.47863407	0.88523755	0.60604117
0.44376416	0.98975552	0.56316317
0.40410075	0.83082017	0.5654774
0.74196802	0.87067176	0.78136432
0.42215812	0.6288407	0.56144197
0.82541301	0.89402538	0.78824892
0.40614607	0.79138114	0.73229473
0.55999763	0.87189584	0.70765052
0.77417472	0.90306381	0.80508092
0.42234004	0.74950754	0.84354042
0.40146348	0.74477794	0.73546274
0.39830392	0.69960106	0.70482389
0.40271728	0.91512339	0.78017814
0.49653729	0.9992126	0.6529492
0.59516822	0.72467011	0.95679577
0.40069623	0.84187594	0.94976832
0.70870106	0.6494594	0.78408498
0.43235897	0.87982687	0.77203416
0.40989623	0.79092837	0.86560019
0.59044059	0.9589442	0.64764386
0.50684998	0.79712956	0.57610063
0.66120373	0.84600625	0.66168084
0.61672532	0.83381314	0.60273805
0.454814	0.88100252	0.78963048
0.58919239	0.91526772	0.96825484
0.61597985	0.73831435	0.83040963
0.4780126	0.79612256	0.72498192
0.54717614	0.72636594	0.84921391
0.21289597	0.68747618	0.75349206
0.60238275	0.86807423	0.95782221
0.30383662	0.97358171	0.78414828
0.45847264	0.91498065	0.63309682
0.6146076	0.63326331	0.75636398
0.46397704	0.75569461	0.74545045
0.44085679	0.94368547	0.77688559
0.73020404	0.76328107	0.7765982
0.48539152	0.71807838	0.62355658
0.56802811	0.8220775	0.61233842
0.40969983	0.75490196	0.90406666
0.44118126	0.56259274	0.95225195
0.472483	0.86754758	0.65918637
0.52579243	0.887179	0.61920393
0.81820477	0.77633204	0.98917131
0.50354795	0.63061613	0.96729917
0.39756126	0.62119553	0.83523654
0.50418239	0.55657749	0.92886417
0.28054004	0.97602321	0.53782244
0.50332013	0.93648008	0.9877915
0.35382796	0.49544461	0.72779662
0.52831338	0.51618086	0.82804668
0.34854341	0.50504743	0.69073133
0.24075963	0.6218344	0.89412069
0.42805882	0.77278554	0.64663612
0.62800043	0.67363306	0.92761807
0.38016992	0.81298612
0.3248687	0.81216555
0.39440653	0.951574
0.77474681	0.86327262
0.52270213	0.96045677
0.52679217	0.76155629
0.54474273	0.78683223
0.55144278	0.7068134
0.85077468	0.74765043
0.65329575	0.71402214
0.23591559	0.8716568
0.55217271	0.60920032
0.45853702	0.76955132
0.2758818	0.8759596
0.64098367	0.61642946
0.83511063	0.65858651
0.26341686	0.61677286
0.6232341	0.72434162
0.44051858	0.85867059
0.39391773	0.79715328
0.7630194	0.64301632
0.49981959	0.70099434
0.24242927	0.76624863
0.37037709	0.88118361
0.19126828	0.7892552
0.58951282	0.94280572
0.3016099	0.69932933
0.19859968	0.66008047
0.81560395	0.63606436
0.32122687	0.49348831
0.43043446	0.55986955
0.34365718	0.993
0.33676976	0.90339095
0.34896764	0.22003977
0.16483829	0.66900607
0.1343434	0.64210652
0.45217727	0.40883443
0.42723775	0.40932627
0.28646469	0.93380662
0.2020223	0.41050987
0.14677751	0.55003435
0.4888344	0.48274459
0.20267725	0.41525334
0.25065227	0.98939951
0.19438129	0.75365773
0.30115115	0.64922747
0.53001051	0.99374052
0.46946783	0.33795501
0.42899199	0.64323714
0.25626025	0.67451657
0.36803035	0.36873434
0.20542667	0.36157545
0.16974079	0.42811171
0.57096242	0.67210475
0.38570991	0.59508551
0.19687705	0.61061254
0.71438572	0.55148526
0.47425435	0.84898271
0.13265725	0.69802779
0.17580968	0.92068053
0.21477787	0.49362671
0.49830103	0.38238702
0.24837084	0.81375947
0.53798595	0.28078285
0.88971327	0.25528591
0.43216982	0.22385423
0.61586087	0.45407805
0.48748948	0.65572049
0.15934288	0.8581713
0.47800421	0.81432567
0.53694308	0.44341384
0.50092214	0.55184335
0.35620029	0.90066087
0.44766626	0.49943096
0.34775258	0.64654173
0.23143099	0.35914074
	0.48559225
	0.71783338
	0.48987536
	0.67982245		182-262 cells

## Sheet: 1D
	PB2			CLIMP63			RTN3
	n1	n2	n3	n1	n2	n3	n1	n2	n3
A/WSN/33	105072	117673	42462.8	154.18	102.449	87.312	97.1794	91.1606	67.9908
A/Victoria/3/75	53063.1	56803.8	25210.7	243.374	102.924	91.0192	51.105	66.3382	73.7994
n1
Membrane 1
Channel	Label	Adj. Vol. (Int)		Normlised over tubulin		Mock	H1N1	H3N2	Normlised over tubulin		Mock	H1N1	H3N2
Chemiluminescence	RTN3-H3N2	4.26635e+06		memb1	PB2	-0.00125709	1.13133	0.425158	memb2	PB2	-0.0042798	4.68637	2.51289
Chemiluminescence	RTN3-H1N1	8.45477e+06			RTN3	0.183477	0.178302	0.093766		CLIMP63	0.522285	0.805258	1.27111
Chemiluminescence	RTN3-mock	9.51042e+06			Tubulin	1	1	1		Tubulin	1	1	1
Chemiluminescence	PB2-H1N1	5.36458e+07
Chemiluminescence	PB2-H3N2	1.93447e+07
Chemiluminescence	PB2-mock	-65160.4		Mean		mock	H1N1	H3N2
Chemiluminescence	tubulin-H1N1	4.74183e+07			PB2	-0.00276844	2.90885	1.46902
Chemiluminescence	tubulin-H3N2	4.54999e+07			CLIMP63	0.522285	0.805258	1.27111
Chemiluminescence	tubulin-mock	5.18344e+07			RTN3	0.183477	0.178302	0.093766
					tubulin	1	1	1
Membrane 2
Channel	Label	Adj. Vol. (Int)		Ratio over Mock		H1N1	H3N2
Chemiluminescence	PB2-H1N1	6.79191e+07			PB2	105072	53063.1
Chemiluminescence	PB2-H3N2	3.00284e+07			CLIMP63	154.18	243.374
Chemiluminescence	PB2-mock	-107626			RTN3	97.1794	51.105
Chemiluminescence	Tubulin-H1N1.	1.44929e+07
Chemiluminescence	Tubulin-H3N2.	1.19498e+07
Chemiluminescence	Tubulin-mock.	2.51475e+07
Chemiluminescence	CLIMP63-H3N2	1.51894e+07
Chemiluminescence	CLIMP63-H1N1	1.16705e+07
Chemiluminescence	CLIMP63-mock	1.31341e+07
n2
Membrane 1
Channel	Label	Adj. Vol. (Int)		Normlised over tubulin		Mock	H1N1	H3N2	Normlised over tubulin		Mock	H1N1	H3N2
Chemiluminescence	PB2-Mock	-62241		memb1	PB2	-0.000895473	0.664553	0.31179	memb2	PB2	-0.000539144	1.0236	0.503126
Chemiluminescence	PB2-H1N1	3.81795e+07			RTN3	0.452394	0.412405	0.30011		CLIMP63	0.296691	0.303957	0.305368
Chemiluminescence	PB2-H3N2	1.61705e+07			Tubulin	1	1	1		Tubulin	1	1	1
Chemiluminescence	tubulin-H1N1	5.74514e+07
Chemiluminescence	tubulin-H3N2	5.18633e+07
Chemiluminescence	tubulin-Mock	6.95063e+07		Mean		mock	H1N1	H3N2
Chemiluminescence	RTN3-Mck	3.14442e+07			PB2	-0.000717309	0.844078	0.407458
Chemiluminescence	RTN3-H1N1	2.36932e+07			CLIMP63	0.296691	0.303957	0.305368
Chemiluminescence	RTN3-H3N2	1.55647e+07			RTN3	0.452394	0.412405	0.30011
					tubulin	1	1	1
Membrane 2
Channel	Label	Adj. Vol. (Int)		Ratio over Mock		H1N1	H3N2
Chemiluminescence	PB2-mock	-31621.7			PB2	117673	56803.8
Chemiluminescence	PB2-H1N1	4.80825e+07			CLIMP63	102.449	102.924
Chemiluminescence	PB2-H3N2	2.50962e+07			RTN3	91.1606	66.3382
Chemiluminescence	CLIMP63-mock	1.74015e+07
Chemiluminescence	CLIMP63-H1N1	1.4278e+07
Chemiluminescence	CLIMP63-H3N2	1.52319e+07
Chemiluminescence	Tubulin-mock	5.86517e+07
Chemiluminescence	Tubulin-H1N1	4.69738e+07
Chemiluminescence	Tubulin-H3N2	4.98804e+07
n3
Membrane 1
Channel	Label	Adj. Vol. (Int)			Normlised over tubulin		Mock	H1N1	H3N2
Chemiluminescence	PB2-Mock	-62241				PB2	0.0068908	2.92603	1.73722
Chemiluminescence	PB2-H1N1	3.81795e+07				CLIMP63	6.59256	5.7561	6.0005
Chemiluminescence	PB2-H3N2	1.61705e+07				RTN3	4.59764	3.12597	3.39303
Chemiluminescence	CLIMP63-H1N1	5.74514e+07				Tubulin	1	1	1
Chemiluminescence	CLIMP63-Mock	5.18633e+07
Chemiluminescence	CLIMP63-H3N2	6.95063e+07			Ratio over Mock		H1N1	H3N2
Chemiluminescence	Tubulin-mock	3.14442e+07				PB2	42462.8	25210.7
Chemiluminescence	Tubulin-H1N1	2.36932e+07				CLIMP63	87.312	91.0192
Chemiluminescence	Tubulin-H3N2	1.55647e+07				RTN3	67.9908	73.7994
Chemiluminescence	RTN3-Mock
Chemiluminescence	RTN3-H1N1
Chemiluminescence	RTN3-H3N2

## Sheet: 2B
	siNT				siRAB11A
distance (µm)	NP	CLIMP63		distance (µm)	NP	CLIMP63
0	14.1788885	41.0433282		0	137.125965	66.7857263
0.09014	16.0418469	13.3690413		0.08992	83.1272662	44.3237964
0.18029	16.848708	1.6176593		0.17984	66.5833752	34.82611
0.27043	12.9775694	2.97207746		0.26975	80.2900269	30.6133168
0.36057	21.1335789	9.8566826		0.35967	81.4310259	28.6354512
0.45072	8.18724718	17.7114587		0.44959	93.0756361	35.187257
0.54086	11.1910434	21.5146564		0.53951	103.949804	40.4955881
0.631	15.8431225	17.0947527		0.62942	100.689694	23.7374113
0.72115	15.1994282	31.262009		0.71934	94.7623647	17.8017983
0.81129	11.7739241	20.2239256		0.80926	66.8433597	20.2378392
0.90144	12.1863271	19.5063812		0.89918	89.0962089	16.433573
0.99158	6.79850237	53.6035399		0.98909	142.198833	12.5002718
1.08172	8.29790811	107.187973		1.07901	113.391284	21.1269715
1.17187	3.35538559	144.019443		1.16893	84.9634067	20.1047718
1.26201	6.95801362	128.591177		1.25885	69.8010795	27.8294861
1.35215	7.89248368	105.315565		1.34876	77.1868584	42.0772758
1.4423	13.4720543	63.4856974		1.43868	65.0876717	44.6940161
1.53244	19.4630309	46.2805533		1.5286	79.8703264	39.3882052
1.62258	21.1063291	68.1200153		1.61852	88.4240538	30.3645715
1.71273	19.2702882	47.294244		1.70843	119.546496	33.3573281
1.80287	13.2391014	79.6973185		1.79835	131.492308	49.4484038
1.89301	20.9471502	186.725012		1.88827	149.643664	58.0458689
1.98316	38.9097784	255		1.97819	125.474221	76.0097172
2.0733	96.5302263	215.024497		2.0681	150.593637	164.087237
2.16344	187.116997	151.105725		2.15802	138.91217	188.972355
2.25359	255	127.335474		2.24794	184.94924	206.01834
2.34373	225.050434	160.756485		2.33786	230.08231	237.580266
2.43388	175.752153	170.628028		2.42778	248.876493	255
2.52402	78.9108796	162.329563		2.51769	255	247.383907
2.61416	35.8135986	95.7008941		2.60761	243.251951	215.646826
2.70431	31.2771651	57.4863468		2.69753	212.187371	195.200061
2.79445	37.1730997	62.4422859		2.78745	177.646688	171.231042
2.88459	32.725062	123.785965		2.87736	107.849572	131.916427
2.97474	24.2613287	133.050355		2.96728	115.566276	146.424555
3.06488	33.1105476	165.924716		3.0572	97.3198036	107.879866
3.15502	34.4906522	231.819919		3.14712	70.1022811	102.870684
3.24517	15.280513	156.710214		3.23703	71.9312878	79.3071679
3.33531	11.2880794	125.939659		3.32695	60.3235352	57.9175899
3.42545	7.88749896	99.6484499		3.41687	62.6895526	44.0450605
3.5156	14.4563716	76.7390399		3.50679	73.3267229	27.2279106
3.60574	19.04232	30.8491025		3.5967	59.6145226	18.7849346
3.69588	13.7608361	22.288458		3.68662	47.7816615	14.7047048
3.78603	2.2049107	13.9209985		3.77654	24.386228	12.2202758
3.87617	6.37147746	13.4486505		3.86646	28.158381	11.0365303
3.96632	3.56839957	9.11047886		3.95637	32.2602705	9.82884274
4.05646	0.04253633	21.4063879		4.04629	35.3182588	10.9120316
4.1466	0.82148293	33.3382174		4.13621	57.4161477	10.6053213
4.23675	1.18570029	47.7358098		4.22613	41.2388506	11.2719185
4.32689	0.12661205	37.3027565		4.31604	64.2855245	8.80538298
4.41703	1.24884016	1.90212957		4.40596	69.5545699	9.86538587
4.50718	1.50571973	30.2408881		4.49588	68.4123819	24.8584034
4.59732	1.72105992	16.1139671		4.5858	72.7477025	32.6249533
4.68746	4.44404987	8.1296933		4.67571	97.3990672	25.4236879
4.77761	0.20570305	8.98734994		4.76563	105.335332	19.2010223
4.86775	0.16914839	3.87749963		4.85555	109.207357	19.9223082
4.95789	0.04652411	2.77252369		4.94547	97.8905013	19.9097071
5.04804	0.27681848	12.914738		5.03538	97.8905013	43.3477167

## Sheet: 2D
whole cell		perinuclear
siNT	siRAB11A	siNT	siRAB11A
0.3379279	0.04741065	0.410474	0.1548156	n1
0.4013943	0.2703375	0.2941363	0.1829299
0.166366	0.5991355	0.0875169	0.6542182
0.1879909	0.1859487	0.02283033	0.2817651
0.4261814	0.451846	0.4375922	0.451846
0.4444241	0.196286	0.3121897	0.2071355
0.07352424	0.1185487	-0.01085607	0.2831652	n2
0.02937224	0.2036507	-0.1212459	0.351449
0.04344588	0.1754609	-0.04794106	0.1844444
0.07141772	0.1758279	0.02852307	-0.1062612
0.1159823	0.266753	-0.009010389	0.580595
	0.2745422		0.2828909
	0.1772783		0.1559985
	0.2297744		0.125077	n3
0.07394768	0.2883661	-0.05075254	0.1403667
-0.004641626	0.254404	0.01050867	0.2253734
0.06161622	-0.0432073	0.01244194	0.05282952
0.05684853	0.04318818	-0.01957077	-0.0685631
0.1732464	0.09285542	0.1589003	-0.06755057
-0.01079749	0.2570981	-0.08646828	0.1153292		17-20 cells

## Sheet: 4B
PI3P			PI4P
MOCK	A/WSN/33		MOCK	A/WSN/33
240.333	169.044		103.095	231.217		n1
290.122	159.378		200.338	299.778		n2
300.549	155.826		196.74	277.179		n3
346.129	217.621		180.375	258.804
330.332	189.691		124.524	298.236
375.983	199.742		144.524	249.354
318.262	163.957		222.702	298.472
307.955	334.529		218.256	392.911
293.348	152.67		205.98	248.828
255.149	175.39		193.794	225.714
232.474	272.308		206.333	298.822
217.704	261.652		215.3	248.984
198.803	270.6		237.096	251.802
323.77	270.6		204.417	332.713
329.963	251.596		145.032	208.041
240.086	478.082		205.872	318.057
194.065	585.107		173.277	230.293
188.129	222.891		199.247	302.087
361.936	296.627		194.54	214.357
236.9	415.462		218.235	465.683
265.194	267.454		192.026	376.636
265.194	284.17		179.739	270.987
226.1	372.422		127.018	216.151
206.267	401.792		183.54	205.528
201.382	636.737		208.113	364.807
241.805	462.68		176.809	269.495
258.001	463.391		205.12	312.222
182.798	399.908		206.281	356.465
258.129	442.25		186.14	273.969
260.079	345.737		224.453	252.491
294.563	312.571		181.843	443.247
267.814	187.657		184.254	288.64
280.41	176.078		150.195	245.579
247.818	174.853		145.477	300.286
671.478	189.006		232.725	286.829
303.631	227.265		292.965	274.912
270.747	215.58		202.684	260.297
216.482	222.949		204.247	367.697
317.698	227.899		265.83	256.841
336.819	190.806		220.339	438.646
266.573	238.101		156.542	287.398
250.061	165.635		230.261	270.749
241.57	229.774		238.561	398.72
266.284	208.164		210.842	334.966
264.259	172.36		148.929	313.572
277.276	172.343		196.419	340.682
244.719	190.781		229.585	497.726
275.545	191.119		172.627	356.479
357.617	198.062		247.626	276.692
319.67	188.172		175.906	352.643
370.677	154.983		187.126	285.026
290.604	207.27		181.799	283.605
363.844	203.848		208.231	402.195
435.096	232.271		165.537	309.985
321.185	240.789		245.764	242.47
320.403	189.457		185.341	238.234
323.257	766.884		205.609	399.156
225.369	232.366		110.941	243.595
205.935	231.705		192.94	262.923
230.049	321.418		113.704	293.288
230.049	209.788		195.313	279.419
243.934	223.457		288.648	305.378
241.45	140.558		296.047	300.623
184.751	170.673		263.783	306.351
186.267	131.829		239.251	251.392
226.704	157.436		245.746	352.796
226.704	156.587		239.835	275.328
226.096	136.978		284.536	253.885
179.382	136.729		256.059	395.288
162.386	139.057		278.487	286.113
197.942	175.94		186.935	383.006
197.347	129.861		220.592	240.763
229.983	171.885		172.154	207.57
201.336	158.504		189.141	218.313
201.096	178.328		235.218	389.509
193.945	158.89		227.716	477.729
185.608	152.904		181.193	444.435
203.374	148.824		195.018	631.963
196.277	137.017		214.007	362.781
197.539	160.826		221.639	476.671
260.955	164.895		230.552	524.894
237.876	144.475		181.141	344.865
239.515	228.322		204.236	244.355
220.259	176.66		222.622	461.41
215.421	176.875		244.388	353.832
223.596	182.782		273.357	390.43
239.254	162.242		220.843	333.592
237.554	168.405		217.05	358.792
259.366	177.529		256.7	381.207
233.213	164.047		319.532	426.039
262.029	141.904		261.016	515.956
266.445	163.763		238.086	392.819
172.811	183.602		234.017	394.633
258.171	150.936		247.257	588.709
201.336	158.196		237.21	370.422
288.666	172.17		207.239	366.333
288.666	180.892		212.701	421.745
306.017	191.608		301.576	255.046
268.653	159.962		257.645	203.793
268.653	194.307		263.372	302.013
247.124	180.035		260.409	341.355
247.124	144.897		232.05	367.272
234.828	147.028		197.41	432.852
237.59	147.028		167.062	249.81
191.577	187.778		280.681	275.45
226.559	186.996		229.842	239.013
285.89	155.905		250.287	262.614
211.874	151.217		284.558	320.564
234.598	118.167		292.962	237.974
232.449	118.167		213.576	268.933
222.26	117.664		209.188	292.539
211.14	116.757		270.001	233.066
202.381	118.551		199.345	233.066
201.954	122.089		280.451	423.638
182.277	121.1		281.099	417.982
190.271	116.745		276.657	476.207
188.499	113.227		284.311	463.727
188.499	117.364		252.875	328.638
199.681	113.658		243.789	409.146
206.427	118.888		252.602	357.432
202.572	119.07		346.66	522.075
187.57	119.07		233.414	467.882
256.316	116.069		187.559	504.995
429.671	118.39		239.152	329.363
199.361	119.604		223.082	282.098
182.583	115.456		230.524	259.576
191.996	123.44		364.595	216.402
185.371	117.646		208.39	253.151
174.679	114.94		254.592	280.167
240.16	121.918		243.71	271.343
204.313	120.786		249.68	212.339
462.741	119.34		233.941	254.694
409.053	118.963		316.355	196.963
259.486	117.08		269.371	336.646
290.677	117.095		265.937
280.088	118.228		225.93
259.115	115.341		146.276
270.201	115.783		278.365
323.734	114.965		269.436
320.032	115.288		275.014
342.215	118.443		263.59
405.323	115.196		232.658
256.787	121.633		254.256
416.841	121.633		238.136
346.594			199.756
360.983
357.089
269.549
369.992
302.359
221.462
374.354
387.042
371.287
239.796
263.706
304.717
346.154
355.6
611.237
482.091
397.032
353.189
459.854						134-164 cells

## Sheet: 4D
MOCK	A/WSN/33
13.3333333	53.125		n1
28.5714286	55		n2
13.4615385	58.0645161		n3
10	72.8813559
17.0212766	80
9.375	61.2244898
12.6582278	80.8988764
24.7311828	41.2765957
22.2222222	52.4193548
18.5714286	56.7164179
16.2393162	63.2653061
14.2857143	72.4137931
10.8108108	35.5932203
12.1621622	50.3649635
12.962963	60.3174603
9.85915493	35.9550562
10.8695652	51.6129032
23.3333333	53
13.5135135	58.3333333
38.4615385	68.3333333
25	78
20	59.5744681
16.6666667	78.6516854
6.41025641	44.2060086
15.3846154	57.1428571
16.3265306	77.6699029
8.95522388	53.5714286
13.6986301	94.7368421
24.4680851	45.3271028
8.21917808	35.9550562
12.244898	48.0519481
21.875	30.3030303
25	61.9047619
25	62
17.6470588	81
29.6296296	76
37.5	72
17.037037	43
12.5	89
50	68
15.7894737	66
24.4897959	48
31.6326531	65
33.3333333	63.2183908
21.6216216	38.9830508
26.6666667	44.5255474
23.880597	53.968254
31.1688312	26.9662921
20.7792208	38.7096774
14.0350877	14.5833333
13.5802469	58.3333333
25	34.375
18.9781022	21.875
25.7668712	49.2424242
31.25	64.4067797
16.4383562	38.3838384
9.18367347	57.6923077
13.2575758	60.9195402
13.3333333	56.6666667
28.5714286	57.2916667
13.4615385	60
10	78.1818182
16.2393162	83.3333333
14.2857143	66.6666667
10.8108108	84.7058824
12.1621622	41.991342
22.2222222	54.1666667
8.97435897	60.3174603
15.3846154	68.8888889
25	75.9036145
17.6470588	38.1818182
40.7407407	51.8796992
37.5	62.295082
41.8918919	37.6470588
18.9189189	55.1724138
11.1111111	55.2083333
11.5384615	60.3448276
15.3846154	73.2142857
14	81.25
6.89655172	65.1162791
32.2033898	82.3529412
4.37956204	44.9781659
6.34920635	82.6923077
10.1123596	27.0833333
18.1818182	14.5833333
5	58.3333333
19.1666667	34.375
	21.875		87-88 cells

## Sheet: 4F
siNT			siFAM126A			siINPP5K
MOCK	A/WSN/33		MOCK	A/WSN/33		MOCK	A/WSN/33
225.532	629.004		290.305	251.123		228.32	245.821		n1
238.151	424.96		276.098	291.346		220.054	231.122		n2
259.184	336.088		244.168	234.7		232.8	237.071		n3
221.419	284.379		259.82	263.701		242.331	253.21
270.636	323.437		286.531	342.817		207.682	276.612
211.999	388.105		291.834	371.322		141.237	202.879
271.252	413.713		268.329	266.232		258.678	314.887
262.234	445.361		401.769	423.854		221.183	251.321
242.654	331.656		407.392	234.466		233.954	284.613
269.827	315.012		329.327	249.189		207.028	241.455
274.388	584.629		603.488	247.168		324.623	298.434
283.109	299.093		490.116	302.38		238.395	220.711
226.14	333.846		376.175	337.899		268.769	236.338
201.678	440.409		321.526	337.06		207.412	190.205
236.862	512.592		282.796	389.086		236.274	191.286
276.725	323.571		298.445	391.53		241.112	194.188
225.462	393.817		348.389	231.908		229.667	249.531
270.728	576.418		389.039	239.53		215.892	195.038
275.025	321.179		266.671	334.196		285.413	201.806
283.06	364.029		266.671	293.551		194.509	205.735
288.805	341.266		239.354	357.819		230.192	255.801
253.933	372.553		257.263	332.051		226.194	241.947
299.537	385.265		485.457	421.165		243.848	244.716
214.065	325.321		406.704	330.631		218.799	260.55
294.76	344.515		361.326	378.582		214.994	253.015
224.991	348.937		427.982	386.195		251.449	237.717
374.582	561.245		271.934	267.111		258.077	235.163
276.958	470.925		271.934	280.212		276.073	231.587
300.306	298.342		329.292	254.88		276.073	292.104
250.698	266.977		273.022	297.929		237.377	257.486
268.32	346.602		450.116	273.879		211.082	200.216
244.436	278.827		271.005	286.078		214.221	214.637
297.219	359.901		516.936	324.494		193.597	204.469
294.66	330.157		192.897	327.423		183.971	199.579
423	443.075		282.581	323.11		238.886	218.638
249.349	276.153		217.369	354.756		220.374	228.278
258.923	376.198		218.549	282.803		220.28	251.509
261.677	314.423		202.369	351.224		270.898	204.565
249.905	305.772		219.505	286.414		273.286	180.267
299.068	501.845		221.383	391.452		249.331	192.678
299.291	341.294		223.708	233.802		224.846	202.888
252.563	410.866		233.943	285.421		252.913	208.111
277.79	309.815		292.145	314.647		257.742	230.767
245.939	287.536		265.052	301.299		277.121	299.48
308.867	277.765		196.452	254.321		268.497	228.39
289.511	493.995		228.758	335.469		215.62	233.121
240.189	345.717		265.917	284.183		207.354	218.422
216.551	424.337		240.183	321.394		220.1	224.371
247.614	405.682		327.034	375.122		229.631	240.51
317.428	333.9		325.1416	332.729		194.982	263.912
355.939	571.042		309.22976	356.798		128.537	190.179
221.127	604.952		273.46816	364.832		245.978	302.187
245.17	788.814		290.9984	335.011		208.483	238.621
220.725	661.859		320.91472	323.738		221.254	271.913
230.147	576.615		326.85408	335.102		194.328	228.755
287.436	545.201		300.52848	376.161		311.923	285.734
277.836	333.026		449.98128	305.509		225.695	208.011
258.201	567.65		456.27904	281.25776		256.069	223.638
426.139	465.689		368.84624	326.30752		194.712	177.505
255.062	425.687		675.90656	262.864		223.574	178.586
279.669	518.31		548.92992	295.34512		228.412	181.488
264.522	410.096		421.316	383.95504		216.967	236.831
262.098	553.619		360.10912	415.88064		203.192	182.338
318.811	466.318		316.73152	298.17984		272.713	189.106
258.72	620.48		334.2584	474.71648		181.809	193.035
466.772	384.289		390.19568	262.60192		217.492	243.101
437.868	487.465		435.72368	279.09168		213.494	229.247
363.283	435.918		298.67152	276.82816		231.148	232.016
311.535	437.483		298.67152	338.6656		206.099	247.85
358.902	425.645		268.07648	378.44688		202.294	240.315
431.872	476.156		288.13456	377.5072		238.749	225.017
274.229	467.585		543.71184	435.77632		245.377	222.463
468.589	510.149		455.50848	438.5136		263.373	218.887
441.807	356.074		404.68512	259.73696		263.373	279.404
406.398	568.042		479.33984	268.2736		224.677	244.786
233.271	601.952		304.56608	374.29952		198.382	187.516
356.278	785.814		304.56608	328.77712		201.521	201.937
362.638	658.859		368.80704	400.75728		180.897	191.769
236.556	573.615		305.78464	371.89712		171.271	186.879
347.403	542.201		504.12992	471.7048		226.186	205.938
359.629	330.026		303.5256	370.30672		207.674	215.578
391.716	564.65		578.96832	424.01184		207.58	238.809
372.981	462.689		216.04464	432.5384		258.198	191.865
283.451	422.687		316.49072	299.16432		260.586	167.567
254.461	515.31		243.45328	313.83744		236.631	179.978
301.319	407.096		244.77488	285.4656		212.146	190.188
233.703	550.619		226.65328	333.68048		240.213	195.411
329.279	463.318		245.8456	306.74448		245.042	218.067
328.277	617.48		247.94896	320.40736		264.421	286.78
379.06	381.289		250.55296	363.43328		255.797	215.69
327.044	484.465		262.01616	366.71376		286.394	240.504
243.573	432.918		327.2024	361.8832		305.854	189.74
281.325	434.483		296.85824	397.32672		648.671	192.318
339.615	422.645		220.02624	316.73936		413.806	214.812
286.948	473.156		256.20896	393.37088		489.375	209.018
441.448	464.585		297.82704	320.78368		375.262	228.24
306.307	507.149		269.00496	438.42624		399.064	252.039
282.431	353.074		366.27808	261.85824		291.29	273.466
463.772			312.0116	319.67152		453.397	586.417
434.868			296.09976	352.40464		302.854	439.928
360.283			260.33816	337.45488		645.671	599.679
308.535			277.8684	284.83952		410.806	427.912
355.902			307.78472	375.72528		486.375	668.93
428.872			313.72408	318.28496		372.262	681.011
271.229			287.39848	359.96128		396.064	576.417
465.589			436.85128	420.13664		288.29	429.928
438.807			443.14904	268.12776		450.397	589.679
403.398			355.71624	313.17752		299.854	417.912
230.271			662.77656	249.734		213.567	658.93
353.278			535.79992	282.21512		199.792	671.011
359.638			408.186	370.82504		269.313	566.417
233.556			346.97912	402.75064		178.409	419.928
344.403			303.60152	285.04984		214.092	579.679
356.629			321.1284	461.58648		210.094	407.912
388.716			377.06568	249.47192		227.748	648.93
369.981			422.59368	265.96168		202.699	233.431
280.451			285.54152	263.69816		198.894	178.938
251.461			285.54152	325.5356		432.447333	185.706
298.319			254.94648	365.31688		243.415294	189.635
230.703			275.00456	364.3772		287.867647	239.701
326.279			530.58184	422.64632		220.742353	225.847
325.277			442.37848	425.3836		234.743529	228.616
376.06			391.55512	246.60696		171.347059	244.45
324.044			466.20984	255.1436		266.704118	236.915
240.573			291.43608	361.16952		178.149412	258.781176
278.325			291.43608	315.64712		379.806471	352.752353
336.615			355.67704	387.62728		241.650588	251.712941
283.948			292.65464	358.76712		286.102941	393.488235
438.448			490.99992	458.5748		218.977647	400.594706
303.307			290.3956	357.17672		232.978824	339.068824
279.431			565.83832	410.88184		169.582353	252.898824
			202.91464	419.4084		264.939412	346.87
			303.36072	286.03432			245.830588
			230.32328	300.70744			387.605882
			231.64488	272.3356			394.712353
			213.52328	320.55048			333.186471
			232.7156	293.61448			247.016471
			234.81896	307.27736			340.987647
			237.42296	350.30328			239.948235
			248.88616	353.58376
			314.0724	348.7532
			283.72824	384.19672
			206.89624	303.60936
			243.07896	380.24088
				307.65368
				425.29624
				248.72824
				306.54152
				339.27464
				324.32488
				271.70952
				362.59528					98-152 cells

## Sheet: 4H
MOCK	A/WSN/33
258.302	222.144		n1
268.686	238.965		n2
178.036	177.966		n3
225.002	203.229
220.406	177.856
230.759	202.016
191.276	219.799
232.628	193.889
248.797	246.511
259.09	215.303
277.751	215.595
276.42	181.555
222.265	225.833
251.352	207.174
258.902	162.586
220.547	222.175
238.186	201.898
247.493	158.997
187.204	232.515
263.144	158.833
359.056	171.872
441.135	190.02
283.381	170.526
253.652	177.136
302.737	184.311
279.489	193.612
266.334	212.785
247.958	183.78
199.92	165.338
256.097	146.817
250.061	160.117
219.768	200.006
216.803	158.171
307.915	152.216
301.104	190.282
322.143	267.687
243.158	241.208
289.435	207.518
345.188	268.136
313.694	308.685
275.136	266.579
375.725	266.765
361.428	377.274
389.225	455.289
338.765	225.373
330.154	246.112
245.709	287.634
232.693	209.44
381.818	256.309
338.209	296.456
307.394	266.307
319.2	252.793
323.935	186.306
291.05	213.705
284.69	196.923
331.382	153.996
253.099	151.863
502.579	266.374
321.35	188.364
300.917	233.631
325.25	179.241
312.342	213.733
280.199	191.156
258.933	203.825
304.537	309.348
219.065	223.482
265.759	328.889
340.771	311.066
339.958	203.69
266.204	304.389
313.084	211.766
314.38	257.54
273.32	292.088
249.436	315.745
302.219	351.602
299.66	283.827
263.302	364.901
273.686	227.144
183.036	243.965
230.002	182.966
225.406	208.229
235.759	182.856
196.276	207.016
237.628	224.799
253.797	198.889
264.09	251.511
282.751	220.303
281.42	220.595
227.265	186.555
256.352	230.833
263.902	212.174
225.547	167.586
243.186	227.175
252.493	206.898
192.204	163.997
268.144	237.515
364.056	163.833
446.135	176.872
288.381	195.02
258.652	175.526
307.737	182.136
284.489	189.311
271.334	198.612
252.958	217.785
204.92	188.78
261.097	170.338
255.061	151.817
224.768	165.117
221.803	205.006
312.944	163.171
264.951	157.216
403.267	195.282
265.759	272.687
340.771	246.208
350.188	212.518
318.694	273.136
280.136	313.685
	271.579
	271.765		117-119 cells

## Sheet: 5A
	siNT					siRAB11A					siATG16L1
distance (μm)	NP	Sec61β	PI4P		distance (μm)	NP	Sec61β	PI4P		distance (μm)	NP	Sec61β	PI4P
0	0	0	0		0	0	0	0		0	0	124	0
0.09230769	0	0	0		0.09230769	0	0	0		0.09230769	0	120	0
0.18461538	0	0	0		0.18461538	0	0	0		0.18461538	0	128	0
0.27692308	0	0	0		0.27692308	28.7323944	0	0		0.27692308	0	145	0
0.36923077	25.7865169	27.890625	14.5714286		0.36923077	57.4647887	0	0		0.36923077	56	171	0
0.46153846	25.7865169	27.890625	14.5714286		0.46153846	61.056338	0	0		0.46153846	146	213	0
0.55384615	200.561798	187.265625	123.857143		0.55384615	104.15493	0	53.125		0.55384615	255	238	0
0.64615385	255	255	170.485714		0.64615385	186.760563	55.78125	116.875		0.64615385	241	218	0
0.73846154	8.59550562	107.578125	255		0.73846154	255	255	255		0.73846154	133	138	0
0.83076923	0	0	153		0.83076923	161.619718	239.0625	172.65625		0.83076923	0	62	0
0.92307692	0	0	153		0.92307692	172.394366	15.9375	77.03125		0.92307692	0	53	0
1.01538462	0	0	42.2571429		1.01538462	118.521127	0	29.21875		1.01538462	0	94	0
1.2	0	0	27.6857143		1.2	35.915493	0	0		1.2	0	35	0

## Sheet: 5B
siNT	siATG16L1	siRAB11A
31	22	11		n1
63	30	4		n2
43	24	5		n3
21	26	29
43	23	16
51	21	11
57	9	10
45	27	4
28	36	10
32	28	3
36	20	7
38	17	3
17	33	22
18	4	13
37	39	6
12	34	12
37	41	36
25	28	20
18	16	9
7	25	17
7	20	33
31	11	28
43	30	29
28	20	11
12	2	6
15	19	4
8	17	5
27	42	4
40	5	21
13	14	31
39	34	43
7	19	54
75	6	11
144	43	25
26	29	24
109	35	55
44	32	42
44	12	40
120	32	37
43	32	15
48	25	20
68	9	11
72	14	12
92	11	11
24	4	8
38	11	7
23	22	9
73	12	11
43	6	21
17	20	20
56	19	11
50	9	14
32	4	9
45	4	10
27	17	10
36	21	8
50	29	12
47	18	11
30	20	12
12	20	10
14	14	11
17	30	8
39		8
		6
		6		62-65 cells

[truncated: 24 more sheets: 5C, 5D, 5E, 5F, 6B, 6C, 6D, 6F, 6G, 6H, S1B, S2B, S5B, S5D, S5F, S5H, S6B, S6D, S7B, S7D …]
